# Supplementary material for: Interaction between dietary fatty acids and genotype on immune response in Atlantic salmon (Salmo salar) after vaccination: A transcriptome study
Source: PLoS One. 2019 Jul 31;14(7):e0219625. doi: 10.1371/journal.pone.0219625 (PMC6668776; doi:10.1371/journal.pone.0219625)
Supplement: S1 Script — (RMD) [file pone.0219625.s002.Rmd]

---
title: "Interaction between dietary fatty acids and genotype on immune response in Atlantic salmon (Salmo salar) after vaccination: a transcriptome study." 
author: Adriana Magalhaes Santos Andresen, Esmail Lutfi, Bente Ruyter, Gerd Berge and Tor Gj?en
date: "`r format(Sys.time(), '%d %B, %Y')`"
output: word_document
---

```{r setup, include=FALSE}
knitr::opts_chunk$set(echo = TRUE)
```
This supplementary file provides sample information and exploratory plots for the manuscript "Interaction between dietary fatty acids and genotype on immune response in Atlantic salmon (Salmo salar) after vaccination: a transcriptome study" . It shows the validation of ELISA for analysis of vaccine-specific IgM production in Atlantic salmon, rnaseq mapping summary, rnaseq count data distributions, replicate correlations and sample clustering. One plot also shows QPCR data plottet with the corresponding rnaseq data for a small selection of genes. The analysis have been performed using the R statistical programming language and R Bioconducro packages (a complete list is given in the bottom of the document (Session info)). This supplementary file was generated using the knitr R package under Windows 7. 


```{r, global_options, include=FALSE}
#Global settings and libraries
knitr::opts_chunk$set(echo = FALSE, warning = FALSE, message = FALSE, fig.width = 10, fig.height = 6)
#options(kableExtra.latex.load_packages = FALSE)

#Load packages
library(ggplot2)
library(reshape2)
library(tidyr)
library(kableExtra)
library(dplyr)
library(GGally)
library(ggfortify)
library(factoextra)
library(genefilter)
library(DESeq2)
library(drc)
library(pander)

```

```{r}
#Read in raw data and sample tables
library(readr)

df_std <- read_delim("data/elisa_opti_standard.csv", 
                                  ";", escape_double = FALSE, locale = locale(decimal_mark = ","), 
                                  trim_ws = TRUE)

samples_align<-read.csv2("data/sample_table.csv")
expressed_genes<-read_csv("results/EXP_vaccine_genes.csv")

colnames(expressed_genes)<-sub("FPKM.","",colnames(expressed_genes))

df1<-as.data.frame(expressed_genes[, c(2,10:39)])
df1<-df1[!duplicated(df1),]
wide<-df1[,-1]
row.names(wide)<-df1[,1]

#Transformation

opti_log2<-log2(wide+0.1)
```


## Supplementary figure A1

```{r pressure, echo=FALSE, fig.cap="", out.width = '100%'}
knitr::include_graphics("data/flow_chart2.tif")
```

Flowchart of study design and experimental groups

## Supplementary figure A2. 
```{r, fig.height=6, fig.asp=0.6}

#Elisa standard curve

fit1 <- drm(OD ~ Dilution, data = df_std, fct = LL.4())
#summary(fit1)

plot(fit1, col=TRUE, type= "all", broken = FALSE, normal = TRUE)

```

Standard curve displaying vaccine-specific ELISA OD values as a function of plasma concentration. Plasma from 10 immunized fish were mixed and serially diluted (1:2) with PBS ranging from  1:10 to 1:2560. Datapoints are mean of 8 replicates and curve show best fit using log-logistic regression (4 parameters, R-package drc).


## Supplementary table A1
```{r}
library(kableExtra)
pander(df1[1:10,1:7], digits = 2)
```

Table showing the first 10 rows / 6 samples after filtering the output from Stringtie. Genes with no annotation or no expression in head kidney were filtered, resulting in a table with a total of `r nrow(df1)` genes analysed for differential expression.

## Supplementary table A2 
```{r}
#library(kableExtra)
pander(samples_align)
```

Sample names, experimental groups and alignment statistics for the groups included in the kidney transcriptome analysis. On average, 24.3 million reads were sequenced and mapped with an average frequency of 83.0 % to the Atlantic salmon genome.


## Supplementary figure A3
```{r}
long<-melt(as.matrix(wide))
colnames(long)<-c("Gene","Sample","FPKM")
p2<-ggplot(long,aes(Sample, FPKM)) +
  geom_boxplot(fill = "grey") + 
  scale_y_log10() + 
   theme_classic() +
   theme(axis.text.y = element_text(size = 15)) +
  theme(axis.text.x = element_text(size=15, angle = 70, hjust = 1),legend.position="none") 
 
    
p2 
```

Boxplot display of the distribution of FPKM counts in each sample

# Supplementary figure A4
```{r}
p2b<-ggplot(long, aes(log10(FPKM), fill=Sample)) + geom_density(alpha=0.2) +
  xlim(-2.5,4)+ 
  geom_vline(xintercept = mean(log10(long$FPKM+1)), color="red") +
  annotate("text", x=2, y=0.7, label=paste("Mean FPKM: ", round(mean(long$FPKM),0))) +
   theme_classic() +
  theme(axis.text.y = element_text(size = 15)) +
  theme(text = element_text(size=15), legend.position="none") 
 
p2b 
```

Density plot comparing the distribution of counts in each sample


## Supplementary figure A5
```{r, fig.height = 6, fig.nrow = 2}

#Visualize replicate correlation for genes with FPKM above 1 in samples from control and vaccinated

#Filter out the lowest counts (uncertain)

wide1<-wide%>%filter_all(all_vars(. >1))
set.seed(1234)
mat<-as.data.frame(log10(wide1))

#Sample 100 random rows for plotting (to increase speed)

mat01<-mat[sample(nrow(mat),100),c(1:6)]
ggpairs(mat01,title = "Replicate correlation -  Control samples")
mat2<-mat[sample(nrow(mat),100),c(7:12)]
ggpairs(mat2,title = "Replicate correlation - Vaccinated 1-6")


```


Plots showing sample data correlation between 100 randomly selected genes with at least 1 FPKM in all samples for 6 unvaccinated (upper panel) and  6 vaccinated (lower panel) fish. The panels along the diagonal display the density distribution of FPKM in the selected samples and the rigth side of the panel shows the Pearson correlation coefficient for each sample pair. 

## Supplementary figure A6
```{r}
opti_pca<-as.data.frame(opti_log2)
intgroup.df<-read.csv2("data/samples_pca3.csv")
rownames(intgroup.df)<-intgroup.df[,1]

#Make a new dataframe

PCA1<-t(opti_pca)

#Add phenodata

PCA2 <- cbind.data.frame(intgroup.df,PCA1)

#Perform PCA and plot

PC<-prcomp(PCA2[,6:(nrow(df1)+5)])
p5a<-fviz_pca_ind(PC, col.ind = "cos2",
             label = "none", # hide individual labels
             habillage = PCA2$Treatment, # color by groups
             palette = c("#00AFBB", "#E7B800", "#FC4E07"),
             addEllipses = TRUE) +  # Concentration ellipses
             labs(title ="", x = "PC1", y = "PC2")

p5a +  theme(text = element_text(size=20))

```

Principal component analysis of log2 transformed FPKM gene expression values (n=`r nrow(df1)` genes) shows that most of the variation in gene expression could be assigned to vaccination with two identifiable clusters. Diet or strain did not contribute significantly to the total variation in gene expression. 


## Supplementary figure A7

```{r}
library(pheatmap)
library(matrixStats)
#Generate sample heatmaps 

opti_pca<-as.matrix(opti_pca)

#Select the most variable genes:

select<- order(rowVars(opti_pca),
                        decreasing=TRUE)[1:936]

p6<-pheatmap(opti_pca[select,], cluster_rows=TRUE, show_rownames=FALSE,
         cluster_cols=TRUE, drop_levels = FALSE, clustering_distance_cols = "correlation" , annotation_col=intgroup.df[,2:4])

```

Hierarchical clustering heatmap (euclidian distance) of log2 FPKM from the 5 % most variable genes (subset containing 936 most variable genes selected by descending rowVar across 30 samples, n= `r nrow(df1)`). 

## Supplementary figure A8

```{r}
library(ggpmisc)
df1b <- read_delim("data/qpcr-rnaseq-corr.csv", 
                  ";", escape_double = FALSE, locale = locale(decimal_mark = ","), 
                  trim_ws = TRUE)

df1<-df1b[,c(1,5:12)]
df2<-gather(df1,"Gene","Value", -c("Method","Sample"))
df4<-spread(df2,Method, Value)


#Define regression line as formula for use in plot label:

my.formula <- y ~ x

#Make the plot 

p1<-ggplot(df4,aes(x=log2(RNAseq), y=QPCR)) + 
  theme(text = element_text(size=20)) +
  geom_point(aes(color=Gene)) + 
  scale_y_reverse() + 
  geom_smooth(method = "lm") + 
  stat_poly_eq(formula=my.formula, 
               aes(label = paste(..eq.label..,..rr.label.., sep = "~~~")),
               parse=TRUE) 
p1             
```

Correlation between rnaseq and QPCR analysis of selected genes from head kidney samples of  vaccinated Atlantic salmon. 


##Session information with list of R packages
```{r}
 sessionInfo() 
```
