# Supplementary material for: Interaction between dietary fatty acids and genotype on immune response in Atlantic salmon (Salmo salar) after vaccination: A transcriptome study
Source: PLoS One. 2019 Jul 31;14(7):e0219625. doi: 10.1371/journal.pone.0219625 (PMC6668776; doi:10.1371/journal.pone.0219625)
Supplement: S2 Script — (R) [file pone.0219625.s003.R]

#Define folders for indata (rawdata and files) and results (out)


setwd("N:/Virus/Adriana/rnaseq-opti - TOR Ndisken/pone")

# Load libraries

library(ggpubr)
library(tidyverse)
library(DT)
library(ballgown)
library(readxl)
library(ggplot2)
library(gage)
library(gageData)
library(pathview)
library(clusterProfiler)
library(AnnotationHub)
library(enrichplot)
library(rowr)
library(UpSetR)
library(openxlsx)

#Load files with gene names, samplefiles and datafiles

#Kegg pathway list salmon
#sasa_kegg_pw is a file containing a list of Atlantic salmon KEGG pathways  - Downloaded from KEGG website
sasa_kegg_pw <- read_excel("sasa_kegg_pw.xlsx")
sasa_kegg_pw$Numb <- seq.int(nrow(sasa_kegg_pw))

#Ballgown file
#pheno_data table with sample names and the different treatment/time/group to create a ballgown object
phenodata = read.csv("phenodata.csv", sep = ";")
phenodata <- phenodata[,c(2:6)]
samples<- c("K1CD1","K2CD1","K3CD1","K1CHi1","K2CHi1","K3CHi1","K1DN1","K2DN1","K3DN1","K1HiN1","K2HiN1","K3HiN1","K1DE1","K2DE1","K3DE1","K1HiE1","K2HiE1","K3HiE1","K1DD1","K2DD1","K3DD1","K1HiD1","K2HiD1","K3HiD1","K1DED1","K2DED1","K3DED1","K1HiED1","K2HiED1","K3HiED1")
bg = ballgown(samples = samples, pData=phenodata)

#Make pheno_data from ballgown
pheno_data = pData(bg)

#Check that samplenames have the same sequence
pheno_data[,1]
sampleNames(bg)

#Option to filter out genes with low support

bg_filt<-subset(bg,"rowMeans(texpr(bg))>1",genomesubset=TRUE)

#Create dataframes with FPKM values

#transcript
texpr_all <-texpr(bg_filt, meas = "all")
colnames(texpr_all)<-sub("FPKM.","",colnames(texpr_all))
transcript_fkpm<-texpr(bg_filt, "FPKM")
colnames(transcript_fkpm)<-sub("FPKM.","",colnames(transcript_fkpm))

#gene
gexpr_all <- gexpr(bg_filt)
colnames(gexpr_all)<-sub("FPKM.","",colnames(gexpr_all))

#Make tables with the colums of interest

transcript_table <- texpr_all[,c(1,2,6,9,10,12,14,16,18,20,22,24,26,28,30,32,34,36,38,40,42,44,46,48,50,52,54,56,58,60,62,64,66,68,70)]
texpr_table <- as.data.frame(transcript_table)
gene_fkpm <- as.data.frame(gexpr_all)
gene_table <- tibble::rownames_to_column(gene_fkpm)
colnames(gene_table)[1] = "gene_id"

#Get Gene names - Naming2019 is a file where stringtie_merge.gtf was merged with Atlantic salmon annotation table ,containing GeneID and gene name, downloaded from NCBI website

Naming2019_opti <- read_csv("Naming2019_opti.csv")
Naming2019_opti <- Naming2019_opti[,c(2:6)]
Naming2019_opti[,4] <- sapply(Naming2019_opti[,4], as.character)

#Read genes from KEGG database - table downloaded from KEGG website containing both KO number as well as description
kegg_salmon_genes <- read_excel("data/kegg-salmon-genes.xlsx", col_types=c("text", "text", "text", "text"))
kegg_salmon_genes <- kegg_salmon_genes[,c(2,3,4)]

#Combine
Description_Opti<-full_join(Naming2019_opti, kegg_salmon_genes, by = c("GeneID"="gene_id"))
Description_Opti <- Description_Opti[,c(1,2,4:7)]

#Merging Description table with gene_table
Gene_withnames <- full_join(Description_Opti, gene_table)
Gene_withnames <- Gene_withnames[complete.cases(Gene_withnames$K1CD1),]
Gene_withnames <- Gene_withnames[,c(1:4,7:36,5,6)]
Gene_withnames_vac <- Gene_withnames[,c(1:4,11:36)]


#Run statistical tests for differentially expressed genes

#Stattest Control x Vaccine
genes_stattest = stattest(bg_filt, feature="gene", covariate="Treatment", meas="FPKM",getFC = TRUE)
genes_stattest$mean<-rowMeans(gexpr(bg_filt))
head(genes_stattest)
sum(genes_stattest$qval<0.1)
hist(genes_stattest$pval, col="blue")
genes_stattest1 <- full_join(genes_stattest,Gene_withnames, by= c("id" ="gene_id"))
genes_stattest1 <- genes_stattest1[,c(2:41)]
genes_stattest1 <- genes_stattest1[complete.cases(genes_stattest1$GeneID),]
genes_stattest_sig <- subset(genes_stattest1, genes_stattest1$qval<0.1)
genes_stattest_sig[,'fc']=round(genes_stattest_sig[,'fc'],2)
genes_stattest_sig[,'mean']=round(genes_stattest_sig[,'mean'],2)
genes_stattest_sig <- genes_stattest_sig[complete.cases(genes_stattest_sig$GeneID),]
genes_stattest_sig <- genes_stattest_sig[!duplicated(genes_stattest_sig$id),]


#Saving table containing all genes expressed in Control x Vaccinated fish
write.csv(genes_stattest1,file="results/EXP_vaccine_genes.csv")
# Saving table containing all the significant genes (qval<0.1)
write.csv(genes_stattest_sig,file="results/vaccine_genes_sig.csv")
# Saving table containing all genes expressed in Control x Vaccinated fish
write.xlsx(genes_stattest1,file=("results/EXP_vaccine_genes.xlsx"))
# Saving table containing all the significant genes (qval<0.1)
write.xlsx(genes_stattest_sig,file=("results/vaccine_genes_sig.xlsx"))

#Make a plot with gene expression induction - plot made with the number of genes within each level of expression: "Less than 0.5", "0.5 - 1", "1 - 2", "More than 2"
plotinductionlevels <- read_delim("data/plotinductionlevels_optiFEB.csv", 
                                  ",", escape_double = FALSE, trim_ws = TRUE)
DEGs_induction<- plotinductionlevels
positions <- c("Less than 0.5", "0.5 - 1", "1 - 2", "More than 2")

p3<-ggplot(DEGs_induction, aes(Groups,DEGs))+ 
  scale_x_discrete(limits = positions)+  
  geom_bar(stat="identity",position="stack", fill="#00AFBB")+
  geom_text(aes(label=DEGs), color="black",size=5, position=position_stack(vjust= 0.5))+
  theme(axis.text.x  = element_blank())+
  xlab("Fold Change") + ylab("Differential Expressed Genes")+
  theme_minimal()
p3 +theme(text = element_text(size=17))

#volcano plot
volcano <-with(genes_stattest, plot(log2(fc), -log2(qval), pch=20, xlim=c(-4,4),ylim=c(0,20)))
with(subset(genes_stattest, qval<0.1 & log2(fc)<=-1), points(log2(fc), -log2(qval), pch=20, col="blue"))
with(subset(genes_stattest, qval<0.1 & log2(fc)>=1), points(log2(fc), -log2(qval), pch=20, col="red"))

#Only compare strains:
#Subset the bg object to have only vaccinated fish (excluding Control fish)
bg_vac_filt = subset(bg_filt, "Treatment == 'Vaccine'", genomesubset=FALSE)
sampleNames(bg_vac_filt)

#Stattest only with vaccinated fish and using strain as covariate
strain_genes_stattest_1 = stattest(bg_vac_filt, feature="gene", covariate="Group",meas="FPKM", getFC = TRUE)
strain_genes_stattest_1$mean<-rowMeans(gexpr(bg_vac_filt))
head(strain_genes_stattest_1)
sum(strain_genes_stattest_1$qval<0.1, na.rm = TRUE)
hist(strain_genes_stattest_1$pval,col = "blue")
strain_gene_sig1 <- inner_join(strain_genes_stattest_1,Gene_withnames_vac, by= c("id" ="gene_id"))
strain_gene_sig1 <- subset(strain_gene_sig1, strain_gene_sig1$qval<0.1)
strain_gene_sig1 <- strain_gene_sig1[,c(2:35)]
strain_gene_sig1[,'fc']=round(strain_gene_sig1[,'fc'],2)
strain_gene_sig1[,'mean']=round(strain_gene_sig1[,'mean'],2)
strain_gene_sig1 <- strain_gene_sig1[complete.cases(strain_gene_sig1$GeneID),]

write.csv(strain_gene_sig1, file=("results/strain_gene_sig.csv"))
write.xlsx(strain_gene_sig1, file=("results/strain_gene_sig.xlsx"))

#Stattest between vaccinated fish. Testing effect of diet without adjusting for strain:
diet_genes_stattest_3 = stattest(bg_vac_filt, feature="gene", covariate="Diet", meas="FPKM", getFC = FALSE)
head(diet_genes_stattest_3)
sum(diet_genes_stattest_3$qval<0.1, na.rm = TRUE)
hist(diet_genes_stattest_3$pval,col = "blue")

#there is no tables as neither test resulted in significant genes

#Interaction
mod = model.matrix(~ pData(bg_vac_filt)$Group + pData(bg_vac_filt)$Diet)
mod0 = model.matrix(~ pData(bg_vac_filt)$Diet)

interaction_gene_stattest<-stattest(bg_vac_filt, feature="gene", mod0=mod0, mod=mod,  meas="FPKM", getFC =  FALSE)
interaction_gene_stattest$mean<-rowMeans(gexpr(bg_vac_filt))
head(interaction_gene_stattest)
sum(interaction_gene_stattest$qval<0.1, na.rm = TRUE)
hist(interaction_gene_stattest$pval,col = "blue")

inter_gene_sig<-subset(interaction_gene_stattest, interaction_gene_stattest$qval<0.1)
inter_gene_sig <- inner_join(inter_gene_sig,Gene_withnames_vac, by= c("id" ="gene_id"))
inter_gene_sig <- inter_gene_sig[,c(2:34)]
inter_gene_sig <- inter_gene_sig[complete.cases(inter_gene_sig$GeneID),]

write.csv(inter_gene_sig, file="results/interaction_gene_sig.csv")
write.xlsx(inter_gene_sig, file="results/interaction_gene_sig.xlsx")


#Create a HTML tables (these can be saved manually as Webpages)
 
#table with covariate treatment without adjust
datatable(genes_stattest_sig[,c(8,5,2,4,6,7)], width = 1000)%>%formatRound("mean",1)%>%formatRound("fc",1)%>%formatRound("qval",5)

#table with covariate strain without adjust
datatable(strain_gene_sig1[,c(8,5,2,4,6,7)], width = 1000)%>%formatRound("mean",1)%>%formatRound("fc",1)%>%formatRound("qval",5)

#table with interactions
datatable(inter_gene_sig[,c(7,4,3,5,6)], width = 1000)%>%formatRound("mean",1)%>%formatRound("qval",5)

#Making histograms of each analysis

fig_label <- function(text, region="plot", pos="topleft", cex=NULL, ...) {
  
  region <- match.arg(region, c("figure", "plot", "device"))
  pos <- match.arg(pos, c("topleft", "top", "topright", 
                          "left", "center", "right", 
                          "bottomleft", "bottom", "bottomright"))
  
  if(region %in% c("figure", "device")) {
    ds <- dev.size("in")
    # xy coordinates of device corners in user coordinates
    x <- grconvertX(c(0, ds[1]), from="in", to="user")
    y <- grconvertY(c(0, ds[2]), from="in", to="user")
    
    # fragment of the device we use to plot
    if(region == "figure") {
      # account for the fragment of the device that 
      # the figure is using
      fig <- par("fig")
      dx <- (x[2] - x[1])
      dy <- (y[2] - y[1])
      x <- x[1] + dx * fig[1:2]
      y <- y[1] + dy * fig[3:4]
    } 
  }
  
  # much simpler if in plotting region
  if(region == "plot") {
    u <- par("usr")
    x <- u[1:2]
    y <- u[3:4]
  }
  
  sw <- strwidth(text, cex=cex) * -90/100
  sh <- strheight(text, cex=cex) * -90/100
  
  x1 <- switch(pos,
               topleft     =x[1] + sw, 
               left        =x[1] + sw,
               bottomleft  =x[1] + sw,
               top         =(x[1] + x[2])/2,
               center      =(x[1] + x[2])/2,
               bottom      =(x[1] + x[2])/2,
               topright    =x[2] - sw,
               right       =x[2] - sw,
               bottomright =x[2] - sw)
  
  y1 <- switch(pos,
               topleft     =y[2] - sh,
               top         =y[2] - sh,
               topright    =y[2] - sh,
               left        =(y[1] + y[2])/2,
               center      =(y[1] + y[2])/2,
               right       =(y[1] + y[2])/2,
               bottomleft  =y[1] + sh,
               bottom      =y[1] + sh,
               bottomright =y[1] + sh)
  
  old.par <- par(xpd=NA)
  on.exit(par(old.par))
  
  text(x1, y1, text, cex=cex, ...)
  return(invisible(c(x,y)))
}
#oldpar<-par()

par(mfrow=c(2,2))
p1<-hist(genes_stattest1$pval, col="#00AFBB", xlab="pval", main = "Vaccine")
sapply(LETTERS[1], function(x) { 
  fig_label(x, cex=2) 
})
p2<-hist(strain_genes_stattest_1$pval, col="#00AFBB",xlab="pval",main = "Strain")
sapply(LETTERS[2], function(x) { 
  fig_label(x, cex=2) 
})
p3<-hist(diet_genes_stattest_3$pval, col="#00AFBB", xlab="pval",main = "Diet")
sapply(LETTERS[3], function(x) { 
  fig_label(x, cex=2) 
})
p4<-hist(interaction_gene_stattest$pval, col="#00AFBB",xlab="pval", main = "Interaction")
sapply(LETTERS[4], function(x) { 
  fig_label(x, cex=2) 
})


#Venn diagram
v1 <- cbind.fill(genes_stattest1$GeneID, genes_stattest_sig$GeneID,strain_gene_sig1$GeneID, inter_gene_sig$GeneID)
colnames(v1)[1] = "Expressed_Genes"
colnames(v1)[2] = "Vaccine"
colnames(v1)[3] = "Strain"
colnames(v1)[4] = "Interaction"

v1 <- as.list(v1)
upset(fromList(v1), order.by = "freq",text.scale = 2)

#GO Analysis

#Read genes from KEGG database
kegg_salmon_genes <- read_excel("data/kegg-salmon-genes.xlsx", 
                                col_types=c("text", "text", "text", "text"))
kegg_salmon_genes <- kegg_salmon_genes[-c(55178,55179,55193:55214),]
kegg_salmon_genes <- kegg_salmon_genes[,c(2:4)]
#Combine
genetable<-full_join(Gene_withnames, kegg_salmon_genes, by = c("GeneID"="gene_id"))
genetable <- genetable[!duplicated(genetable$gene_id),]

#Read in all annotrations
ah <- AnnotationHub()
query(ah,"OrgDb")
snapshotDate(ah)
ah

orgs <- subset(ah, ah$rdataclass == "OrgDb")
meta <- mcols(ah)

#Web interface
#sah <- display(ah)

#Find data for salmo salar (this may change! Search number with sah above)

# orgs[["AH66207"]]
# salmon<-orgs[["AH66207"]]

#Alternatively

orgs[[AH61820]]
salmon<-orgs[["AH61820"]]

salmon

#Define species to be analyzed
OrgDb <- salmon 

#Read in list of all expressed genes and significant genes
#All expressed genes
universe_all<-genes_stattest1
universe_all <-universe_all[,c(2:39)]
names_all<-na.omit(as.character(universe_all$GeneID))

#Significant genes
results1<- genes_stattest_sig
results1 <-results1[,c(2:39)]
results1$log2foldChange<-log2(results1$fc)
vac_sig <- na.omit(as.character(results1$GeneID))

#Make a list of DEGs
geneList <- as.vector(results1$log2foldChange)
names(geneList) <- as.character(results1$GeneID)
gene <- na.omit(as.character(results1$GeneID))
geneList=sort(unlist(geneList), decreasing = TRUE)
#make a table one with GeneID, FC and description to merge to other tables (if necessary)
IdsTable <- genes_stattest_sig[,c(7,2,8)]

# GO over-representation test (Biological Process, Molecular Function and Cellular Component )
#Make a data frame with names (Gene ID) and FC(log2foldChange)
mydf <- data.frame(GeneID=names(geneList), FC=geneList)
mydf <- mydf[abs(mydf$FC) > 1,]
mydf$group <- "Upregulated"
mydf$group[mydf$FC < -1] <- "Downregulated"

#Clustercompare ALL ontology
formula_vac_ALL <- compareCluster(GeneID~group, data=mydf, fun="enrichGO",OrgDb= OrgDb,ont= "ALL", universe= names_all, pAdjustMethod = "BH",
                                 pvalueCutoff = 0.05,
                                 qvalueCutoff  = 0.05)

head(as.data.frame(formula_vac_ALL))
Vacsig_ALL <- as.data.frame(formula_vac_ALL)
Vacsig_ALL_split <- separate(Vacsig_ALL,geneID,into=c("symbol",1:38),sep="/", extra = "drop", fill = "right", convert = TRUE)
Vacsig_ALL_splitv <- separate_rows(Vacsig_ALL, geneID, sep="/")
colnames(Vacsig_ALL_splitv)[11] = "Symbol"
Vacsig_ALL_splitv <- inner_join(Vacsig_ALL_splitv,IdsTable, by=c("Symbol"="GeneID"))


p4 <- ggplot(formula_vac_ALL, showCategory=20,aes(x=GeneRatio, y = fct_reorder(Description, Count))) + 
  geom_point(aes(size = Count, color = p.adjust, shape=group)) +
  theme_bw(base_size = 16) +
  theme(axis.text.x = element_text(angle = 45,vjust=1.2,hjust = 1))+
  scale_colour_gradient(limits=c(0, 0.10), low="red") +
  ylab(NULL)+ 
  scale_size_continuous(range = c(2, 5))
p4 + facet_grid(.~ONTOLOGY, scales = "free")

write.csv(Vacsig_ALL, file="results/Vacsig_ALL.csv")
write.xlsx(Vacsig_ALL, file="results/Vacsig_ALL.xlsx")

#Kegg pathway enrichment
formula_vac_KEGG <- compareCluster(GeneID~group, data=mydf, fun="enrichKEGG",organism = "sasa", universe= names_all, pAdjustMethod = "BH",
                                   pvalueCutoff = 0.05,
                                   qvalueCutoff  = 0.05)

Vacsig_KEGG  <- as.data.frame(formula_vac_KEGG)
head(as.data.frame(formula_vac_KEGG))

Vacsig_KEGG <- Vacsig_KEGG[,c(1:9,11,10)]
Vacsig_KEGG_split <- separate(Vacsig_KEGG,geneID,into=c("symbol",1:17),sep="/", extra = "drop", fill = "right", convert = TRUE)
Vacsig_KEGG_splitv <- separate_rows(Vacsig_KEGG, geneID, sep="/")
colnames(Vacsig_KEGG_splitv)[11] = "Symbol"
Vacsig_KEGG_splitv <- inner_join(Vacsig_KEGG_splitv,IdsTable, by=c("Symbol"="GeneID"))
GeneIdfromKEGG <- Vacsig_KEGG_splitv[!duplicated(Vacsig_KEGG_splitv$Symbol),]
write.csv(Vacsig_KEGG, file="results/Vacsig_KEGG.csv")
write.csv(Vacsig_KEGG_splitv, file="results/Vacsig_KEGG_splitv.csv")
write.xlsx(Vacsig_KEGG, file="results/Vacsig_KEGG.xlsx")
write.xlsx(Vacsig_KEGG_splitv, file="results/Vacsig_KEGG_splitv.xlsx")

p5 <- ggplot(formula_vac_KEGG, showCategory=15,aes(x = GeneRatio, y = fct_reorder(Description, Count))) + 
  geom_point(aes(size = Count, color = p.adjust)) +
  theme_bw(base_size = 14) +
  scale_colour_gradient(limits=c(0, 0.10), low="red") +
  ylab(NULL)+ 
  scale_size_continuous(range = c(2, 7))
p5 + facet_grid(.~group)

#Draw Kegg pathways
#All significant genes
#Read gene id and fold change into new dataframe
all_pw<-results1[,c(6,1)]
#Replace absolute fold change with log2 fold change
all_pw$log2FC<-log2(all_pw$fc)
mat2<-data.matrix(all_pw, rownames.force = NA)
rownames(mat2)<-mat2[,1]

#Cytokine-cytokine receptor interaction

for(i in 114) {

 pv.out<-pathview(gene.data = mat2[,3], pathway.id = sasa_kegg_pw[i,1],
                     species = "sasa", out.suffix = sasa_kegg_pw[i,1], kegg.native = T,
                      same.layer = T, limit = 3)
     print(pv.out)

}

#TOLL
for(i in 152) {
  
  pv.out<-pathview(gene.data = mat2[,3], pathway.id = sasa_kegg_pw[i,1],
                   species = "sasa", out.suffix = sasa_kegg_pw[i,1], kegg.native = T,
                   same.layer = T, limit = 3)
  print(pv.out)
  
}


###############ELISA

#Import sampledata
#Elisa_results is a file containing the OD values from Clariostar plate reader
df <- read_delim("elisa_results.csv", 
                 ";", escape_double = FALSE, trim_ws = TRUE,locale = locale(decimal_mark = ","))
ds<-plyr::ddply(df,"Vaccine",plyr::summarize, mean=mean(OD, na.rm=TRUE), sd = sd(OD, na.rm = TRUE))

#Test Normality
with(df, shapiro.test(OD[Vaccine == "preimmune"])) # p >= 0.05?
with(df, shapiro.test(OD[Vaccine == "day_1"])) # p >= 0.05?
with(df, shapiro.test(OD[Vaccine == "immune"])) # p >= 0.05?

#Test for similar variance  F>= 0.05?
df1<-dplyr::filter(df,Vaccine!="day_1")
res0.ftest <- var.test(OD ~ Vaccine, data = df1)
res0.ftest

# Compute t-test
res0 <- t.test(OD ~ Vaccine, data = df1, var.equal = FALSE)
res0

#Compare means
stat1<-compare_means(OD~Vaccine, df1)
stat2<-compare_means(OD~Strain, subset(df1, Vaccine="immune"))
stat3<-compare_means(OD~Diet, subset(df1, Vaccine="immune"))

#Reorder factors before plot
df1$Vaccine<-factor(df1$Vaccine, levels = c("preimmune", "immune"))
df1$Diet<-factor(df1$Diet, levels = c("ALA","EPA","DHA","EPA/DHA"))

#Make plots
p6<-ggplot(df1,aes(x=Strain, y=OD)) 
p6 + geom_boxplot(aes(fill=Diet)) + facet_grid(. ~ Vaccine) + 
  theme(legend.title = element_text(size = 16),  legend.text = element_text(size = 16)) +
  theme(axis.text.x=element_text(size = 16),plot.title = element_text(size=16,hjust = 1)) +
  theme(axis.text.y = element_text(size = 16), axis.title=element_text(size=16))+
  theme(strip.text = element_text(size = 16, colour = "black"))+
  scale_x_discrete(limits= c("NS", "Hid6fad","Lowd6fad"))
 

##############Plot qpcr
#barplot qpcrliver Desaturase 
#qpcrLiver is a file containing the ct values from qPCR when testing different desaturase genes
plotqpcrLiver <- read_delim("qpcrLiver.csv", 
                            ";", escape_double = FALSE, trim_ws = TRUE)

#Check for significant effect of strain or diet
stat4<-compare_means(Ct_value~Vaccine, data=plotqpcrLiver, group.by = c("Genes","Diet","Strain"))


pliver<-ggplot(plotqpcrLiver)+
  geom_boxplot(aes(x=Vaccine,y=Ct_value,fill=Strain))+ 
 
  ylab("Ct Values")+
  
  scale_fill_manual(values = c("#00AFBB", "#fc8107", "#7d19c4"))+
  scale_y_continuous(trans = "reverse",breaks = c(5,10,15,20,25,30,35,40))+
  scale_x_discrete(limits= c("Day1","Day62")) 
   

pliver + facet_grid(Genes~Diet, scales = "free") +theme(text = element_text(size=17)) 
  
str(plotqpcrLiver)


#Barplot gene regulation levels - correlation between RNAseqxqPCR
#plotqpcrballgown is a table containing the log2 fold change of each gene tested, both from qPCR as well as from RNA-seq

plotqpcr <- read_delim("plotqpcrballgown.csv", 
                                  ",", escape_double = FALSE, trim_ws = TRUE)

p3<-ggplot(plotqpcr, aes(x=Genes,y=Expression,fill=variable))+ 
  geom_bar(stat='identity', position='dodge')+
  theme(axis.text.x  = element_blank())+
  ylab("Expression levels (log2)")+
  theme()+
  scale_fill_grey(guide = guide_legend(title = NULL))+
  scale_fill_manual(values = c("#00AFBB", "#7d19c4"))+
  theme_minimal()
p3 +theme(text = element_text(size=17),legend.title = element_blank())
 

sessionInfo()
