# Supplementary material for: Interaction between dietary fatty acids and genotype on immune response in Atlantic salmon (Salmo salar) after vaccination: A transcriptome study
Source: PLoS One. 2019 Jul 31;14(7):e0219625. doi: 10.1371/journal.pone.0219625 (PMC6668776; doi:10.1371/journal.pone.0219625)
Supplement: S1 Table — (XLSX) [file pone.0219625.s004.xlsx]

## Sheet: Sheet 1
S1 Table. All expressed gene in head kidney of vaccinated fish (control n=6; vaccinated n=24)
id	fc	pval	qval	mean	gene_name	GeneID	description	K1CD1	K2CD1	K3CD1	K1CHi1	K2CHi1	K3CHi1	K1DN1	K2DN1	K3DN1	K1HiN1	K2HiN1	K3HiN1	K1DE1	K2DE1	K3DE1	K1HiE1	K2HiE1	K3HiE1	K1DD1	K2DD1	K3DD1	K1HiD1	K2HiD1	K3HiD1	K1DED1	K2DED1	K3DED1	K1HiED1	K2HiED1	K3HiED1	ko_number	name
MSTRG.10002	0.947792	0.586793	0.804128	1.30079	LOC106601494	106601494	ras-associating and dilute domain-containing protein-like	1.38443	1.2157	1.35223	0.849416	1.25217	2.20558	1.46687	1.69399	0.916412	1.05194	1.39997	1.66756	2.31271	1.36238	0.994227	1.11111	1.10015	1.6903	0.499055	2.08343	1.07447	1.33534	0.745947	0.988829	2.71129	0.791808	1.33622	1.13112	0.552099	0.7468	no KO	assigned | (RefSeq) ras-associating and dilute domain-containing protein-like
MSTRG.10004	1.43355	0.0271232	0.143834	30.1175	grap2	100195406	GRB2-related adaptor protein 2	20.9616	28.133	3.41411	16.6212	25.4027	25.5303	60.1715	50.5535	12.9852	24.9505	31.5153	37.7488	31.7893	16.1853	25.9298	15.3108	18.6721	16.3904	3.44474	19.9673	30.8012	59.4494	9.93545	47.0633	87.0215	36.8482	40.1334	27.1421	76.6694	2.78476	K07366	GRB2-related adaptor protein 2 | (RefSeq) grap2; GRB2-related adaptor protein 2
MSTRG.10006	1.00848	0.922572	0.969226	1.56024	LOC106601501	106601501	myosin heavy chain, fast skeletal muscle-like	1.30644	1.40728	0.539649	1.47582	2.68378	2.10707	2.53748	1.76826	1.72012	1.16363	1.49433	1.58843	2.31061	1.37944	1.37078	1.74394	1.55717	1.05746	1.72521	1.3535	0.843013	1.53094	1.18336	1.12598	1.21665	1.23532	1.25312	2.24009	2.05809	1.8303
MSTRG.10008	0.960807	0.580063	0.800468	3.88671	LOC106601504	106601504	dual specificity mitogen-activated protein kinase kinase 4-like	4.0507	3.99398	2.74418	3.72977	4.85476	4.24875	4.72058	4.99169	2.50401	4.49094	3.97953	3.94688	5.02771	3.84363	5.02075	3.60822	4.48998	3.61201	1.5676	3.95043	3.96204	5.73057	3.14799	3.74289	4.60179	3.333	3.79878	3.6311	4.34932	0.927636	K04430	mitogen-activated protein kinase kinase 4 [EC:2.7.12.2] | (RefSeq) dual specificity mitogen-a
MSTRG.1001	0.751925	0.0367931	0.175067	1.68312	LOC106601253	106601253	epithelial cell adhesion molecule-like	1.60803	1.70018	3.4522	2.22919	2.79181	1.79093	1.47191	1.37204	2.34169	1.56759	1.01652	1.3975	1.60806	0.719678	1.71014	2.89785	3.42557	0.985694	3.80669	0.62444	0.766199	0.410899	2.07403	0.364466	0.627483	2.23497	1.57505	1.34203	0.637149	1.94366	K06737	epithelial cell adhesion molecule | (RefSeq) epithelial cell adhesion molecule-like
MSTRG.10010	0.902529	0.0374647	0.177155	1.51519	rnz2	100196822	Zinc phosphodiesterase ELAC protein 2	1.74077	1.69582	1.42809	1.43114	2.08152	1.83552	1.91022	1.74022	1.33802	1.20536	1.08591	1.72456	1.52121	1.17078	1.55186	1.40625	1.41578	1.2391	0.358476	1.36772	1.46101	2.21488	1.23286	1.54087	1.92996	1.83208	1.81551	1.56656	1.511	1.1028	K00784	ribonuclease Z [EC:3.1.26.11] | (RefSeq) rnz2; Zinc phosphodiesterase ELAC protein 2
MSTRG.10013	1.02024	0.85494	0.941661	6.40118	LOC106601507	106601507	protein FAM83F-like	7.53338	7.88686	4.62626	3.67862	8.15538	5.58866	7.31286	8.25293	7.68215	3.90231	5.35804	6.67137	8.43425	5.27497	4.48292	5.39988	3.91001	3.75459	6.68592	5.2158	5.59015	9.62242	4.13388	9.91445	9.79912	6.92234	8.41307	5.62019	7.76678	4.44581	no KO	assigned | (RefSeq) protein FAM83F-like
MSTRG.10019	0.91417	0.344327	0.631015	8.58071	LOC106601512	106601512	ER membrane protein complex subunit 10-like	7.38958	10.1611	12.3373	8.10697	8.47638	8.57205	5.51291	7.12719	11.0628	9.29838	7.31044	7.01473	9.24891	8.76146	7.71907	9.42767	9.4511	10.0662	12.2694	9.20278	9.67609	6.14776	9.66764	7.10753	2.50274	8.23832	7.35855	9.81232	6.93155	11.4624	no KO	assigned | (RefSeq) ER membrane protein complex subunit 10-like
MSTRG.10022	0.833222	0.00271141	0.0324527	11.8425	LOC106601515	106601515	mitogen-activated protein kinase kinase kinase 3-like	13.4742	16.5899	9.47008	12.1384	13.9305	16.1267	13.6906	13.3273	9.04304	11.624	10.1833	11.1727	14.4066	9.60247	13.3778	9.98534	11.1346	7.30502	8.13845	9.06176	10.9936	18.69	7.54649	11.9878	17.0679	10.4047	12.596	10.1615	15.0727	6.97274	K04421	mitogen-activated protein kinase kinase kinase 3 [EC:2.7.11.25] | (RefSeq) mitogen-activated
MSTRG.10024	1.39918	0.0619595	0.242401	2.01901	LOC106601516	106601516	coiled-coil domain-containing protein 47-like	0.405808	1.78067	0.532545	1.41411	1.18302	1.7506	3.66589	1.39149	1.25262	3.84727	3.19038	4.0872	1.28259	1.59577	2.8978	1.09634	2.5465	1.93978	0.170831	4.08869	3.56621	2.60294	1.19341	1.37285	0.855507	3.69522	1.29077	3.215	2.65835	0	no KO	assigned | (RefSeq) coiled-coil domain-containing protein 47-like
MSTRG.10028	1.05347	0.442121	0.709621	8.16341	LOC106601519	106601519	DDB1- and CUL4-associated factor 7-like	6.69593	9.14113	5.25353	8.01923	8.71394	8.41323	10.2222	10.5632	6.41511	9.30961	10.1394	8.14325	7.65588	9.62549	8.34481	6.45691	7.38069	7.13978	4.18863	8.51789	9.98555	8.8493	5.82766	10.7943	11.5554	8.52927	7.38793	7.62317	8.68299	5.32684	K11805	WD repeat-containing protein 68 | (RefSeq) WDR68; DDB1- and CUL4-associated factor 7-like
MSTRG.10029	0.971611	0.787704	0.911155	1.12226	LOC106601520	106601520	potassium voltage-gated channel subfamily H member 2-like	1.40365	1.54801	1.06813	1.24748	1.47757	0.285823	2.20355	1.44886	0.665435	0.677318	0.362451	1.74989	1.41595	1.15102	1.13207	1.39691	1.29593	0.566364	0.824527	0.8661	1.49701	1.14094	1.00613	0.856809	0.212383	0.864434	1.3115	1.049	1.31052	1.63199	K04909	potassium voltage-gated channel Eag-related subfamily H member 6 | (RefSeq) potassium voltage
MSTRG.1003	0.916605	0.389081	0.671048	117.237	LOC106601272	106601272	calmodulin	98.4607	115.312	168.884	123.16	124.759	112.564	89.5754	104.216	136.172	91.0484	76.0875	82.8248	106.051	118.681	61.1504	143.825	179.518	166.387	158.211	104.345	92.844	125.744	139.752	149.775	72.4504	103.25	118.707	101.227	98.8496	153.265	K02183	calmodulin | (RefSeq) CALM; calmodulin
MSTRG.1004	0.922852	0.0539578	0.222398	3.00644	LOC106601235	106601235	tetratricopeptide repeat protein 7B	3.64158	3.58873	2.57931	3.16394	3.09601	3.41896	3.19284	3.61835	2.58105	3.29897	2.22923	2.81388	2.95652	2.36759	3.11488	3.27817	2.55267	2.34549	1.80292	3.12051	3.13289	4.32152	2.64749	2.83393	2.95023	2.93195	3.14908	3.22604	3.04061	3.19781	K21843	tetratricopeptide repeat protein 7 | (RefSeq) tetratricopeptide repeat protein 7B
MSTRG.10042	0.799848	0.0280433	0.147117	13.0207	ubald2	106601527	UBA like domain containing 2	11.8985	19.8013	13.1729	12.5178	17.3978	17.7407	15.495	17.2478	10.4904	11.2652	9.53015	10.8746	18.643	14.2803	11.7354	8.71881	11.9735	7.84499	6.56517	9.37615	11.4784	15.0705	10.1299	13.7596	21.7144	9.25414	14.5644	10.1878	16.8263	11.0645	no KO	assigned | (RefSeq) ubald2; UBA like domain containing 2
MSTRG.10043	1.45542	0.102129	0.326472	1.79655	jmjd6	101448013	jumonji domain containing 6, arginine demethylase and lysine hydroxylase	1.96132	1.46373	0.195265	1.39107	0.472193	0.000308	1.64152	0.479084	1.73165	0.684372	3.58127	4.03722	0.813413	2.81014	1.09398	3.39009	1.35805	0.384629	0.137014	1.54536	0.711951	3.88997	0.828848	4.42855	6.02258	1.25064	0.709564	0.972104	5.77813	0.132376	K11323	histone arginine demethylase JMJD6 [EC:1.14.11.-] | (RefSeq) jmjd6; arginine demethylase and
MSTRG.10046	0.68668	0.123616	0.362844	44.3976	srsf2	106601525	serine and arginine rich splicing factor 2	39.1316	90.9124	71.1157	31.4998	43.7376	63.7847	18.5421	19.8472	43.0503	34.1911	51.9478	24.8056	22.0132	20.0063	92.1852	57.9944	47.0888	21.1273	50.683	25.1154	22.607	18.7952	13.791	55.5256	59.4892	31.6414	72.5133	72.8455	61.3241	54.6146	K12891	splicing factor, arginine/serine-rich 2 | (RefSeq) srsf2, SFRS2; serine and arginine rich spl
MSTRG.10047	1.37813	0.27111	0.560649	2.43969	mfsd11	106601524	major facilitator superfamily domain containing 11	0.106192	2.48393	0.207309	0	3.52511	3.61594	5.28644	3.3259	2.86604	0.159931	3.80631	2.73215	4.89706	0	2.19148	2.67622	3.64228	0.276816	0	2.20709	0	5.23507	2.25648	4.48332	5.09705	3.63264	4.52007	0	3.95994	0	no KO	assigned | (RefSeq) mfsd11; major facilitator superfamily domain containing 11
MSTRG.10057	0.787258	0.274586	0.564619	4.40871	LOC106601566	106601566	DDB1- and CUL4-associated factor 7-like	4.58394	7.20221	3.50093	4.38622	5.41599	5.38209	6.14745	1.94232	5.60875	1.80616	5.25557	4.8169	5.63	1.12362	5.80557	5.70465	5.848	5.74448	2.21919	6.25671	5.19817	1.77638	3.83273	1.32488	7.33092	5.85031	5.29029	4.86826	2.28485	0.12392	K11805	WD repeat-containing protein 68 | (RefSeq) DDB1- and CUL4-associated factor 7-like
MSTRG.10058	1.14926	0.105341	0.331474	8.52797	ccdc47	106601565	coiled-coil domain containing 47	6.95249	7.13167	8.46589	7.9689	7.2807	6.69514	9.13718	8.56543	9.64578	8.5807	10.0491	11.2841	7.21002	9.28258	8.60636	9.78648	6.71213	8.44612	8.47575	12.284	10.0178	7.75423	5.93969	8.05263	4.24703	10.5856	9.81167	10.38	8.04292	8.44701	no KO	assigned | (RefSeq) ccdc47; coiled-coil domain containing 47
MSTRG.10059	2.51919	3.27964e-06	0.000311069	2.29039	hsd3b7	106601564	hydroxy-delta-5-steroid dehydrogenase, 3 beta- and steroid delta-isomerase 7	0.604008	0.383533	0.164275	0.413055	0.377877	0.305563	3.29676	2.0645	2.68055	3.38782	5.39575	1.84632	0.615615	5.01797	3.33074	1.96948	1.32111	2.41714	0.746464	1.27983	3.81633	3.44471	1.67201	1.68086	5.58428	4.00047	3.95936	2.88349	3.77713	0.274657	K12408	cholest-5-ene-3beta,7alpha-diol 3beta-dehydrogenase [EC:1.1.1.181] | (RefSeq) hsd3b7; hydroxy
MSTRG.10061	1.08194	0.19218	0.468666	3.34196	LOC106601535	106601535	histone-lysine N-methyltransferase SETD1A-like	4.24165	3.19173	3.07858	2.50426	3.225	2.29238	3.09156	4.39481	3.29242	4.14089	3.11784	2.59827	2.79176	2.59258	3.18011	4.28019	3.16129	2.82629	3.80482	2.82261	3.05422	3.46143	3.84631	3.45928	3.35255	3.41081	4.26366	3.52008	3.55957	3.70185	K11422	histone-lysine N-methyltransferase SETD1 [EC:2.1.1.43] | (RefSeq) histone-lysine N-methyltran
MSTRG.10062	1.74641	3.96088e-06	0.000353863	4.47559	LOC106601563	106601563	3 beta-hydroxysteroid dehydrogenase type 7-like	2.75163	3.04619	2.11214	1.76937	2.01658	2.38156	5.62144	5.01083	5.35959	3.96028	5.779	4.64767	2.78001	5.76346	5.24096	5.76733	2.29532	4.19882	2.87375	3.86637	5.14307	5.92945	3.81338	7.7957	9.0014	5.47637	6.23571	3.9575	6.33063	3.34233	K12408	cholest-5-ene-3beta,7alpha-diol 3beta-dehydrogenase [EC:1.1.1.181] | (RefSeq) 3 beta-hydroxys
MSTRG.10064	1.01822	0.876635	0.951031	49.9939	LOC106601562	106601562	eukaryotic translation initiation factor 3 subunit D-like	42.7089	37.1672	64.2633	55.8481	47.0496	43.3059	40.4022	30.4492	58.3387	47.9737	54.5185	67.1583	56.2533	47.8664	39.7055	48.0704	48.1349	50.8343	72.9842	71.3653	57.3734	42.0702	61.5943	30.1415	16.2729	62.493	45.3034	64.4802	41.5837	54.1062	K03251	translation initiation factor 3 subunit D | (RefSeq) eukaryotic translation initiation factor
MSTRG.10065	0.716809	0.00104705	0.017568	1.7436	LOC106601561	106601561	uncharacterized LOC106601561	2.3079	2.3781	1.57495	2.32515	2.93917	3.35611	1.16592	1.51562	0.781037	2.06962	2.49764	1.81627	1.91244	1.41883	1.28568	2.2313	1.70065	0.688141	0.470852	1.15902	1.37026	2.09806	0.891361	1.33877	1.67185	2.39716	1.32093	2.71264	2.52997	0.382464
MSTRG.10068	0.770662	0.237371	0.524054	1.29779	LOC106601554	106601554	RUN domain-containing protein 1-like	1.47509	2.4777	1.7199	1.95979	0	2.57752	1.88533	0	0	1.81207	1.70106	1.55571	1.6909	0	2.62714	0	0	1.63141	0	1.91412	1.7732	2.34167	0	2.44899	2.32733	0	1.6798	1.5195	1.81536	0	no KO	assigned | (RefSeq) RUN domain-containing protein 1-like
MSTRG.10069	1.03934	0.801273	0.916595	1275.26	LOC106601555	106601555	60S ribosomal protein L27	1172.96	778.499	1648.48	1269.11	1132.36	1167.14	879.522	728.677	1928.46	1157.59	1387.19	1699.13	1459.17	1025.48	978.883	1400.15	1383.06	1376.15	2036.87	1621.26	1346.87	856.098	1647.46	704.418	268.021	1625.18	1143.87	1570.62	1086.59	1778.66	K02901	large subunit ribosomal protein L27e | (RefSeq) RL17; 60S ribosomal protein L27
MSTRG.10070	1.02867	0.896401	0.95952	251.702	LOC106601557	106601557	60S ribosomal protein L3	213.853	121.823	371.142	284.401	207.104	199.613	158.915	104.535	330.858	212.702	286.307	352.868	290.216	221.258	177.213	243.496	243.648	234.289	500.159	368.694	269.217	145.926	373.356	99.9528	25.7127	343.791	199.148	387.102	191.312	392.45	K02925	large subunit ribosomal protein L3e | (RefSeq) RL3; 60S ribosomal protein L3
MSTRG.10071	1.60173	0.0468017	0.203482	3.99805	LOC106601558	106601558	solute carrier family 25 member 39-like	0.53601	3.12054	0.0179438	4.72337	3.58683	3.94065	4.88091	4.62509	4.59839	2.26806	3.70894	0.792284	8.06232	7.73505	2.65454	3.90768	4.17731	6.56127	3.59065	3.51855	3.11449	1.95519	6.10346	5.8159	2.39058	1.68898	4.94562	4.56448	2.33023	10.0263	K15119	solute carrier family 25, member 39/40 | (RefSeq) solute carrier family 25 member 39-like
MSTRG.10072	0.846654	0.0573839	0.231694	21.2031	LOC106601556	106601556	granulins-like	23.9155	28.3602	21.4516	13.4161	30.6359	30.7543	19.0614	14.4134	19.0527	19.1327	22.413	28.6396	23.7385	20.2663	17.9332	20.9856	22.6621	19.7255	15.4959	15.0662	20.3891	22.2493	18.0623	21.6154	19.8492	20.2561	22.22	24.6223	18.4987	21.2123	no KO	assigned | (RefSeq) GRN; granulins-like
MSTRG.10073	1.06231	0.548959	0.781109	24.6305	dhb14	100195824	17-beta-hydroxysteroid dehydrogenase 14	24.1538	27.5555	24.5473	25.3896	19.7125	16.7866	23.7818	18.3902	22.3149	29.1548	29.9337	39.3166	35.0933	21.3328	22.6124	23.4077	17.8177	21.7743	15.5663	24.1887	24.6897	27.2265	16.5962	25.0065	33.4581	32.6777	28.5103	17.4219	32.9877	17.5108	no KO	assigned | (RefSeq) dhb14; 17-beta-hydroxysteroid dehydrogenase 14
MSTRG.10075	1.15124	0.646988	0.839317	3.70555	in35	100196799	Interferon-induced 35 kDa protein homolog	3.03059	5.55216	0	0.07058	6.47425	6.51262	5.2291	3.99897	3.54677	4.40022	4.37782	4.88364	6.63752	0	0.866296	4.75595	4.18451	7.16245	0	5.56707	1.95512	4.10352	3.30345	6.57217	0	3.21186	4.97398	4.40163	5.39444	0	no KO	assigned | (RefSeq) in35; Interferon-induced 35 kDa protein homolog
MSTRG.10076	0.948274	0.790929	0.912724	3.95366	LOC106601552	106601552	branched-chain-amino-acid aminotransferase, cytosolic-like	4.77077	4.54957	3.57845	4.13402	3.92782	2.29016	2.28416	4.791	4.01137	5.18264	4.07298	6.41334	2.44085	3.80632	5.82211	0.083144	3.23558	3.75607	0	4.92668	4.85953	4.88484	3.78689	3.50858	4.37912	4.91874	5.58886	3.48057	5.25814	3.86739	K00826	branched-chain amino acid aminotransferase [EC:2.6.1.42] | (RefSeq) branched-chain-amino-acid
MSTRG.10079	0.929085	0.273268	0.563118	8.59122	LOC106601547	106601547	nucleobindin-1-like	9.50705	9.95965	7.75602	9.42114	9.73695	8.08166	10.8792	11.2235	6.95152	9.82162	7.29408	8.2575	5.69626	8.13291	9.71152	8.07805	7.8462	9.07525	7.36415	5.95163	7.08933	9.0016	8.1184	7.74555	12.462	9.04965	7.00034	8.46806	9.21837	8.83741	K20371	nucleobindin | (RefSeq) nucleobindin-1-like
MSTRG.1008	1.87649	2.98699e-05	0.00146812	14.8916	LOC106601178	106601178	NF-kappa-B inhibitor alpha-like	8.02109	7.76746	7.90419	6.70292	9.5289	8.37654	12.835	12.8372	24.9787	16.2694	16.0795	16.8667	13.2689	16.3956	12.3801	19.5119	8.72894	14.4057	21.6369	8.04096	13.839	17.8408	22.7035	19.7012	9.81683	14.7738	20.6517	28.9188	20.4028	15.5645	K04734	NF-kappa-B inhibitor alpha | (RefSeq) IKBA; NF-kappa-B inhibitor alpha-like
MSTRG.10080	1.08192	0.229665	0.514923	4.72917	LOC106601545	106601545	TBC1 domain family member 17-like	4.02098	4.88507	2.84919	3.71105	5.35432	5.18567	6.08716	7.32149	3.64029	4.62828	5.09034	4.74544	4.88973	5.28284	5.15407	4.07372	4.15112	4.53454	1.56177	4.05305	4.64076	6.13802	4.43566	5.37212	6.27332	4.25247	5.18231	4.48245	5.62574	4.25208	K19945	TBC1 domain family member 17 | (RefSeq) TBC1 domain family member 17-like
MSTRG.10082	1.21106	0.0949484	0.312102	14.5876	LOC106601544	106601544	ER membrane protein complex subunit 10-like	10.4508	14.0458	6.52735	14.5607	11.3075	16.6958	18.1146	14.155	12.3359	16.4804	19.4519	23.5433	16.6973	13.9154	13.1427	10.9967	10.3596	18.5162	6.14555	19.4884	19.9494	18.9774	12.0762	12.5854	11.907	22.0869	13.8559	13.2038	17.2792	8.77493	no KO	assigned | (RefSeq) ER membrane protein complex subunit 10-like
MSTRG.10086	1.27375	0.0174554	0.106856	3.55194	LOC106601575	106601575	uncharacterized LOC106601575	2.47657	3.2264	2.99455	2.32326	2.76516	2.23992	3.07549	5.07711	3.31823	2.49715	2.33035	3.85261	3.02978	3.96206	5.51639	6.85529	3.62963	5.20192	3.41302	2.20445	3.65295	3.98485	4.17324	4.22734	2.57744	3.24107	4.98451	2.7847	3.49356	3.44928	no KO	assigned | (RefSeq) uncharacterized LOC106601575
MSTRG.10090	0.917506	0.326642	0.616199	5.38678	LOC106601578	106601578	uncharacterized LOC106601578	4.65382	4.8094	8.69224	5.47093	8.10273	3.75635	3.61707	4.25408	6.32984	5.38844	4.98217	6.48526	4.89507	3.16462	5.616	4.25701	5.29528	3.75354	8.66299	5.05742	5.56496	4.03517	8.20735	5.62136	3.19141	6.16996	5.53656	5.09206	4.10081	6.83938	no KO	assigned | (RefSeq) uncharacterized LOC106601578
MSTRG.10094	0.949424	0.522854	0.765294	1.12634	LOC106601541	106601541	mediator of RNA polymerase II transcription subunit 25-like	1.35536	0.823481	1.60147	0.982751	1.49319	0.966689	1.21679	1.63037	0.875624	0.41519	0.91919	1.21709	0.891437	0.924252	1.18016	1.50631	0.621129	0.70002	1.85937	1.73838	1.02228	0.979871	0.922371	1.44332	0.742559	0.88279	1.2052	1.20421	0.563393	1.90608	K15168	mediator of RNA polymerase II transcription subunit 25 | (RefSeq) mediator of RNA polymerase
MSTRG.10098	1.03765	0.664513	0.849139	2.47879	LOC106601577	106601577	uncharacterized LOC106601577	3.29917	2.75991	1.30003	2.16275	1.84028	2.58523	2.83527	2.92335	1.82915	2.11997	2.49118	2.23765	2.78022	2.38823	3.43832	1.03284	2.26952	2.27205	1.27278	1.97448	2.12972	3.19193	1.21785	2.98327	5.7368	2.39003	3.23203	1.9159	4.04345	1.71032	K11429	histone-lysine N-methyltransferase SUV420H [EC:2.1.1.43] | (RefSeq) uncharacterized LOC106601
MSTRG.10099	1.18591	0.0152239	0.0979853	19.8592	LOC106601579	106601579	serine/threonine-protein phosphatase alpha-2 isoform-like	17.3277	21.1299	11.7421	14.5754	17.8936	18.7845	34.6018	21.8105	21.2949	17.802	18.4342	21.8781	19.1356	22.2969	20.9276	18.302	15.5796	15.3711	13.9255	16.5774	21.7947	24.695	12.9043	20.3402	25.5937	24.7143	28.5615	20.7952	25.0935	11.8939	K06269	serine/threonine-protein phosphatase PP1 catalytic subunit [EC:3.1.3.16] | (RefSeq) serine/th
MSTRG.10102	1.26461	0.1	0.322471	1.60041	LOC106601583	106601583	uncharacterized LOC106601583	0.076857	1.0478	0	1.14142	3.13051	2.15571	2.35859	1.08662	1.43082	1.05495	1.50921	2.46389	1.83884	1.21276	3.19175	1.28703	1.66657	1.05547	0	0.666149	1.38951	2.25321	1.31599	1.89255	3.14731	2.68665	1.97368	2.49226	2.48615	0	no KO	assigned | (RefSeq) SPA2; uncharacterized LOC106601583
MSTRG.10103	1.0649	0.38676	0.668655	97.5845	LOC106601585	106601585	transcription elongation factor B polypeptide 2	72.1034	115.239	60.4929	86.6931	108.008	112.07	128.886	123.598	74.9311	91.2335	96.0773	124.877	86.8653	95.9655	109.23	87.473	68.6291	94.4198	59.8821	97.0464	118.324	114.085	69.5765	135.951	137.216	97.1005	96.9693	86.0728	116.778	61.7407	K03873	transcription elongation factor B, polypeptide 2 | (RefSeq) transcription elongation factor B
MSTRG.10105	0.832237	0.0105677	0.0772118	1.26935	LOC106601587	106601587	uncharacterized LOC106601587	1.42918	2.1746	1.01871	1.4472	1.43748	2.16518	1.34919	1.41437	0.683571	0.594517	1.04269	0.749087	1.54956	1.24735	1.20825	0.840537	1.39552	1.07819	0.814089	1.05454	1.07651	2.00559	0.98503	2.11982	1.20725	0.978824	1.42484	0.874988	1.79332	0.920502	no KO	assigned | (RefSeq) uncharacterized LOC106601587
MSTRG.10106	1.08781	0.248466	0.536714	3.22674	LOC106601586	106601586	uncharacterized LOC106601586	1.96822	4.00424	2.51858	2.99062	2.57723	3.6068	3.70728	3.87428	2.44653	2.85612	2.68217	4.28134	4.09184	3.7271	3.33861	3.2181	2.14469	3.7433	2.76883	2.84865	2.98228	3.52978	3.00468	4.32257	4.65957	3.7136	2.91841	2.88752	3.70716	1.68205	no KO	assigned | (RefSeq) uncharacterized LOC106601586
MSTRG.10109	1.35572	0.334227	0.622803	2.03576	LOC106601593	106601593	TBC1 domain family member 10B-like	0	3.41603	0	2.05137	0	3.00483	0	0	3.58999	4.9751	3.16167	1.04107	1.85509	2.61083	5.43925	0	0	1.99601	0.236389	2.25225	4.32344	1.94768	0.0282567	5.19635	0	2.04306	2.82215	3.27601	3.4183	2.38779	K19944	TBC1 domain family member 10 | (RefSeq) TBC1 domain family member 10B-like
MSTRG.1011	0.946691	0.721095	0.878993	2.27424	LOC106601661	106601661	uncharacterized LOC106601661	2.48323	3.96909	1.00341	1.89513	2.76789	1.77653	1.8349	1.21228	2.19133	2.33974	1.80079	4.85186	2.26617	2.81042	0.988671	1.56743	1.47988	2.64061	0	2.374	4.21601	1.73243	1.00001	3.82002	2.16509	3.20945	3.49629	1.92253	3.9188	0.493109	no KO	assigned | (RefSeq) uncharacterized LOC106601661
MSTRG.10110	0.0929262	0.000285126	0.00730919	21.761	mlc-2	100137048	myosin regulatory light chain 2	91.3662	79.511	21.9366	23.6907	17.5129	81.4252	1.1959	3.56547	3.01185	5.5077	162.814	1.87837	0.282956	0.187299	0.53044	0.186862	2.4458	0.828353	1.02599	0	13.9113	97.9275	1.61985	14.8217	16.4769	5.45574	0.234545	0.758638	0.987656	1.73211	K12758	fast skeletal myosin light chain 2 | (RefSeq) mlc-2; myosin regulatory light chain 2
MSTRG.10111	1.49883	0.00050749	0.010734	1.46217	LOC106601591	106601591	sesquipedalian-1-like	1.34839	0.469681	0	0.582838	1.4521	0.635534	2.54533	1.81113	1.47525	1.78429	2.65682	1.92248	1.36268	1.18891	1.89484	1.57173	1.5229	0.459366	0.866723	1.09284	1.60772	2.68359	0.263659	2.04002	1.22858	2.78981	2.44547	1.99831	2.0562	0.10805	no KO	assigned | (RefSeq) sesquipedalian-1-like
MSTRG.10112	0.98066	0.772265	0.904084	20.4021	cd2b2	100286701	CD2 antigen cytoplasmic tail-binding protein 2	19.6968	24.6957	23.2422	18.2785	18.2814	19.5574	27.8493	27.4197	20.525	16.9994	14.5275	19.9505	18.2458	19.9105	17.0459	21.4588	19.7406	20.7435	17.5752	25.986	19.8354	23.0562	15.8815	23.7676	19.54	17.7313	20.5799	19.187	22.5822	18.1735	K13099	CD2 antigen cytoplasmic tail-binding protein 2 | (RefSeq) cd2b2; CD2 antigen cytoplasmic tail
MSTRG.10113	0.80522	0.302504	0.594371	1.25958	LOC106601590	106601590	proline-rich protein 14-like	2.09998	0.906079	0	1.61545	2.14991	2.54846	0	3.12332	1.35986	0.547523	0.592741	0	1.15941	1.76595	2.35308	0	1.54181	1.01579	0	0	1.04331	3.05199	1.14328	2.19284	3.24384	0	1.8492	0	2.48369	0	no KO	assigned | (RefSeq) proline-rich protein 14-like
MSTRG.10114	1.00062	0.994689	0.998225	1.14719	LOC106601592	106601592	uncharacterized LOC106601592	1.08323	1.27438	0.835999	0.528962	1.1952	1.9821	1.69281	2.04656	0.967595	1.00977	1.16752	0.74506	1.11069	1.51872	0.635375	1.00009	1.33256	0.71614	1.61129	0.720767	0.784372	1.03239	0.443889	1.50669	1.83533	1.45726	1.16026	0.67645	0.951524	1.39287	no KO	assigned | (RefSeq) uncharacterized LOC106601592
MSTRG.10115	0.721279	0.137075	0.386621	4.75585	LOC106601595	106601595	dynamin-2-like	8.11387	5.22807	2.8623	7.43516	5.65172	6.62998	4.1793	1.42275	4.42378	5.3735	8.13681	2.76572	6.35457	4.49243	5.48819	1.47412	5.11204	5.48591	0	5.70416	5.15647	7.92102	5.04115	2.99347	0.874712	6.44374	5.47217	5.34319	5.24892	1.84638	K01528	dynamin GTPase [EC:3.6.5.5] | (RefSeq) dynamin-2-like
MSTRG.10116	1.02009	0.780545	0.907686	4.35997	LOC106601597	106601597	solute carrier family 35 member B1-like	4.14253	4.26241	2.35237	5.10895	4.67965	4.63022	7.32028	5.17977	2.92018	3.79945	3.65727	5.76989	4.50423	2.35717	4.71405	4.20637	2.94218	4.13708	1.9931	4.8582	4.87136	6.54557	2.99197	4.93821	5.11014	4.00951	3.9121	5.82888	6.09706	2.95904	K15275	solute carrier family 35 (UDP-galactose transporter), member B1 | (RefSeq) solute carrier fam
MSTRG.10117	0.930073	0.346349	0.632797	1.0864	LOC106601598	106601598	protein FAM117A-like	1.24871	0.80253	1.14523	1.00083	1.60303	1.3842	1.21509	1.39492	0.837537	0.897088	0.509108	0.82493	1.86205	0.818477	0.798201	0.862927	1.14915	0.657711	1.49099	0.859394	0.941363	1.00232	1.09925	1.61862	0.690028	1.03773	0.664351	1.79533	1.33807	1.04277	no KO	assigned | (RefSeq) protein FAM117A-like
MSTRG.10119	0.833816	0.502741	0.752219	1.71647	LOC106601600	106601600	speckle-type POZ protein	2.13568	1.86889	3.63111	3.40863	0	1.31622	2.47316	3.31015	2.06186	2.89648	1.89787	3.10877	2.89847	2.25027	0.547185	0	2.29814	0	0	3.24856	1.64382	1.6034	2.54442	0	0	2.47676	0	1.86019	2.01412	0	K10523	speckle-type POZ protein | (RefSeq) speckle-type POZ protein
MSTRG.10122	0.994734	0.964451	0.986483	1.10744	LOC106601601	106601601	speckle-type POZ protein-like A	2.42223	0.595063	0.322687	1.11966	0.818624	1.67111	1.48978	0.792781	1.31536	0.736804	0.418529	1.13459	0.876772	0.754577	1.22026	0.825079	0.77622	1.60579	0.466305	2.31272	1.87026	0.745506	1.57936	1.33576	0.26034	0.822161	1.29208	1.55651	0.97986	1.10646	K10523	speckle-type POZ protein | (RefSeq) speckle-type POZ protein-like A
MSTRG.10123	0.954363	0.81309	0.921962	1.0542	LOC106601602	106601602	uncharacterized LOC106601602	3.03617	0.683249	0	1.20016	1.2811	0.501965	2.30014	0	1.45312	2.03693	1.80117	3.68766	0.653272	0.677714	1.70839	0.291894	0.785806	0	0	2.10359	1.0311	0.274981	0.335253	0	0.616022	0.954	0.871978	1.39282	1.94765	0	no KO	assigned | (RefSeq) uncharacterized LOC106601602
MSTRG.10124	0.857979	0.246079	0.533712	159.035	LOC106601603	106601603	cytochrome c oxidase subunit NDUFA4-like	180.341	145.018	259.902	178.66	157.641	132.997	130.334	120.924	189.645	176.477	121.814	182.393	139.181	103.132	145.3	250.164	160.382	154.399	254.324	196.248	149.491	109.154	172.329	105.885	46.5142	154.783	121.187	198.194	98.8939	235.331	K03948	NADH dehydrogenase (ubiquinone) 1 alpha subcomplex subunit 4 | (RefSeq) cytochrome c oxidase
MSTRG.10125	1.35482	0.00367764	0.0394329	7.45447	s35b1	100195377	Solute carrier family 35 member B1	4.59058	6.17459	4.10059	5.03561	7.25621	5.14114	8.54509	7.08406	5.95019	6.39287	5.62216	8.83887	8.61099	5.51405	9.99454	11.7433	4.15999	9.68436	2.90454	6.71243	7.53717	11.6724	7.24001	8.48444	10.0532	9.93024	6.76645	8.15004	14.8172	4.92683	K15275	solute carrier family 35 (UDP-galactose transporter), member B1 | (RefSeq) s35b1; Solute carr
MSTRG.10126	0.997377	0.974918	0.990368	1.15213	LOC106601604	106601604	protein FAM117A-like	1.07603	1.10756	1.17238	1.20887	0.973132	1.19556	0.830329	1.30961	0.785518	1.48361	1.18347	1.65842	1.87181	0.892649	0.40681	1.36543	1.25875	0.630895	0.727287	0.717471	1.19596	1.29441	0.654431	0.982991	1.14011	1.43184	1.37834	2.47379	1.08567	1.07075	no KO	assigned | (RefSeq) protein FAM117A-like
MSTRG.10127	1.3609	0.217251	0.500302	36.4497	LOC106601611	106601611	LIM domain-containing protein 2-like	24.6491	29.4804	6.49763	25.2777	20.9437	27.3325	116.739	31.6826	10.1517	36.8627	64.4761	59.0612	21.2338	22.1327	98.4682	16.1692	15.6159	14.5165	5.99264	19.786	51.7394	36.2529	11.4745	18.7265	138.394	64.7644	25.9927	26.2671	47.8801	4.93026	no KO	assigned | (RefSeq) LIM domain-containing protein 2-like
MSTRG.10130	0.86206	0.0295378	0.151982	16.7184	LOC106601610	106601610	RING finger protein 113A-like	17.2281	14.0978	27.5372	18.9977	17.4209	18.9733	15.3066	15.9373	15.8391	17.2189	16.2954	19.2272	20.6523	13.5311	11.3325	16.1001	16.7298	13.2649	21.374	20.905	16.3315	14.6703	18.1682	14.5816	9.92091	15.1407	13.6143	16.3905	14.9791	19.7851	K13127	RING finger protein 113A | (RefSeq) RING finger protein 113A-like
MSTRG.10131	1.08211	0.552394	0.783598	5.50246	LOC106601607	106601607	STE20-related kinase adapter protein alpha-like	4.08016	6.42594	7.21223	5.46125	4.65648	2.7413	5.24965	7.69413	7.15057	5.03945	3.54798	5.82545	5.24346	5.10998	5.18005	6.53189	6.01769	5.87059	6.33828	6.69036	5.24627	4.95725	5.66895	7.54643	4.71699	5.45408	5.08894	5.48776	0.752607	8.08758	K08271	STE20-related kinase adapter protein alpha | (RefSeq) STE20-related kinase adapter protein al
MSTRG.10132	0.646164	0.167495	0.434638	2.53935	LOC106601605	106601605	ATP-dependent RNA helicase DDX42-like	4.98871	4.55878	2.31907	5.09717	0.285361	4.4452	0.956612	0.697095	0.327817	4.97595	4.56205	5.16324	5.56779	0.556074	4.76376	0.033576	1.68492	0.190944	2.82116	0.766559	3.7897	1.09993	2.29431	0.16784	0.0646612	3.39834	0.222609	4.83662	4.95258	0.592117	K12835	ATP-dependent RNA helicase DDX42 [EC:3.6.4.13] | (RefSeq) ATP-dependent RNA helicase DDX42-li
MSTRG.10134	1.03658	0.831326	0.930711	2.3966	LOC106601612	106601612	uncharacterized LOC106601612	3.73806	4.30416	0	0.004685	2.24125	4.73427	2.85477	3.08174	1.27704	3.78622	2.39412	2.06549	4.0858	0.86391	3.48393	1.24608	2.67469	0	0	1.0368	1.9371	4.42235	0.486908	1.77915	6.6643	3.45096	1.68125	2.23801	5.3649	0	no KO	assigned | (RefSeq) uncharacterized LOC106601612
MSTRG.10136	0.996339	0.977215	0.990998	1.68225	LOC106601615	106601615	tripartite motif-containing protein 35-like	1.36985	1.3882	1.89189	0.808149	2.50148	1.99228	2.04215	2.55886	0.214641	1.12729	1.11097	1.68836	1.97178	1.98695	1.1463	2.78057	2.43943	1.00304	2.6313	0.913244	1.3027	1.36986	2.01267	2.62685	1.19854	2.03856	1.47302	1.13566	0.808323	2.93468	K12012	tripartite motif-containing protein 35 | (RefSeq) tripartite motif-containing protein 35-like
MSTRG.10137	0.85632	0.299218	0.591202	23.6007	LOC106601614	106601614	tubulin beta-4B chain-like	24.299	19.2718	32.4774	26.1021	30.338	22.972	22.2332	17.7734	17.9148	22.3665	21.4869	29.7611	28.1359	16.1684	19.3713	27.7756	19.407	17.2339	26.401	27.4669	23.462	57.5795	20.9277	14.1859	7.67807	19.8801	18.7627	25.9187	21.0559	29.6146	K07375	tubulin beta | (RefSeq) tubulin beta-4B chain-like
MSTRG.10140	0.960577	0.722936	0.880038	1.90339	LOC106601617	106601617	uncharacterized LOC106601617	1.72885	1.223	1.41673	2.28998	2.1766	2.95356	2.08907	3.31234	1.54502	2.6044	1.88513	0.948476	1.85611	0.813954	1.79452	1.44427	2.12563	3.3038	1.99475	1.20596	1.52121	1.62689	1.27093	3.08361	1.1612	3.56762	1.91382	1.13588	1.72807	1.38036	no KO	assigned | (RefSeq) uncharacterized LOC106601617
MSTRG.10148	1.41994	0.000614413	0.012188	13.225	LOC106601640	106601640	eukaryotic peptide chain release factor GTP-binding subunit ERF3A	9.75435	9.75608	7.20469	10.9897	10.7261	8.39135	15.1502	13.0422	12.2932	12.9903	17.6032	21.0625	10.5662	14.5152	17.2771	12.473	7.43407	14.459	7.58882	16.6868	18.78	14.4019	11.961	14.6263	11.1235	17.8226	15.9873	13.8896	16.7558	11.4381	K03267	peptide chain release factor subunit 3 | (RefSeq) eukaryotic peptide chain release factor GTP
MSTRG.10149	0.799252	0.00164878	0.0235541	1.25902	LOC106601642	106601642	long-chain fatty acid transport protein 1-like	1.57774	1.5446	1.62357	1.65654	1.84256	1.77391	0.842664	1.17236	1.08579	0.808439	0.801573	0.523559	1.41704	0.819114	1.23146	1.42012	1.21822	0.929458	1.01338	1.136	0.687515	1.77391	1.40691	1.54991	1.50107	1.1364	1.48757	1.00135	1.1809	1.60697	K08745	solute carrier family 27 (fatty acid transporter), member 1/4 [EC:6.2.1.-] | (RefSeq) long-ch
MSTRG.10152	1.44358	0.0945823	0.311453	1.40225	LOC106601621	106601621	B-cell receptor CD22-like	1.47791	2.56886	0.090841	0.094701	0.067665	0.473235	1.83145	3.8862	2.58775	0.165325	0.17263	0.201749	2.64021	2.7155	0.248234	1.40961	0.795482	1.22172	1.28555	2.16779	2.09488	0.991017	0.407343	0.221283	3.92875	1.70851	2.59373	1.02508	2.30173	0.692768	K06548	sialoadhesin | (RefSeq) B-cell receptor CD22-like
MSTRG.1016	1.17979	0.435461	0.705624	1.15189	LOC106601170	106601170	F-box only protein 33-like	1.67065	2.57543	0.07635	0.265516	0.505643	0.254633	0.736306	0.576055	0.086408	1.0857	1.13741	0.092805	2.3377	2.37578	2.46473	1.78971	2.18014	0.261053	1.37904	1.36805	1.98212	0.603393	1.80134	0.540731	3.44397	0.197637	2.25918	0.094216	0.287769	0.127271	K10310	F-box protein 33 | (RefSeq) F-box only protein 33-like
MSTRG.10164	1.03448	0.536077	0.773686	3.44304	LOC106601631	106601631	uncharacterized LOC106601631	3.07028	3.71585	2.33429	3.20902	3.72692	3.68868	3.50723	4.48157	3.80485	3.38833	2.85365	3.42634	3.5612	1.75036	4.09886	3.42873	3.72805	3.80498	2.11554	3.12106	3.42623	5.16565	3.4763	3.9695	3.82491	3.58619	3.69148	3.07814	3.93718	2.3198	no KO	assigned | (RefSeq) uncharacterized LOC106601631
MSTRG.10168	1.09254	0.455446	0.719453	1.75248	LOC106601648	106601648	nucleolar transcription factor 1-like	1.58255	1.35948	0.314366	2.07509	1.547	2.00738	1.37939	2.15112	1.07103	3.08202	1.70643	0.674787	3.10411	1.67615	1.32786	1.96875	1.86845	1.16013	0	1.15267	1.24157	2.3983	1.20695	1.84803	3.54778	3.62117	3.05845	1.67415	2.68483	0.084388	K09273	upstream-binding transcription factor | (RefSeq) nucleolar transcription factor 1-like
MSTRG.10169	1.02207	0.908723	0.963875	185.635	LOC106601647	106601647	band 3 anion exchange protein-like	123.892	232.738	164.627	196.134	146.46	171.392	119.447	286.49	249.336	131.505	139.383	49.4988	216.735	379.371	122.277	181.88	255.848	351.608	176.11	180.827	161.4	110.216	186.19	306.799	183.867	131.354	212.298	124.07	101.954	175.345	K06573	solute carrier family 4 (anion exchanger), member 1 | (RefSeq) band 3 anion exchange protein-
MSTRG.1017	0.632158	0.094679	0.311558	1.13917	ralgapa1	106601189	Ral GTPase activating protein catalytic alpha subunit 1	1.89726	2.49675	1.68092	3.30578	1.29346	0.071577	0	0	0	0.125134	2.71974	1.32826	0	3.22301	0.254856	0	0	0.590526	2.98296	0.867215	0	1.16237	2.93149	0	4.89795	0	0	2.34598	0	0	no KO	assigned | (RefSeq) ralgapa1; Ral GTPase activating protein catalytic alpha subunit 1
MSTRG.10173	0.815312	0.0277691	0.146158	2.51456	LOC106601652	106601652	acylpyruvase FAHD1, mitochondrial-like	2.58877	2.97669	3.25051	3.86915	2.93715	2.79407	4.32573	2.92093	1.77155	2.80443	1.49507	3.62773	2.72046	1.91166	2.96714	2.5974	2.29468	1.40907	2.80368	2.57329	2.13909	3.07381	1.32319	2.59478	2.25212	1.71996	1.74072	2.03756	1.71538	2.20093	K01557	acylpyruvate hydrolase [EC:3.7.1.5] | (RefSeq) acylpyruvase FAHD1, mitochondrial-like
MSTRG.10174	1.36682	0.133682	0.380499	1.13524	LOC106601651	106601651	hydroxyacylglutathione hydrolase, mitochondrial-like	0	2.47933	0.613064	0	0	0.892808	3.54443	2.45438	0	1.77425	1.7745	1.70955	0	0	1.19221	1.87916	0.63492	1.23243	0	1.66473	0.695764	2.08813	0	1.03613	0.119284	1.9443	2.7163	1.89783	0.941528	0.772203	K01069	hydroxyacylglutathione hydrolase [EC:3.1.2.6] | (RefSeq) hydroxyacylglutathione hydrolase, mi
MSTRG.10175	0.872225	0.540194	0.775876	3.68031	LOC106601653	106601653	tubulin beta-4A chain-like	4.44482	1.47502	7.37625	4.27863	3.08773	2.95767	2.9186	1.39794	2.61339	2.53791	3.88604	4.83931	3.06124	2.23458	1.85721	3.46376	2.35251	2.11326	4.68615	5.49765	3.28303	16.5831	2.64395	0.851455	0.292734	2.81895	1.81008	5.51072	2.78474	6.75099	K07375	tubulin beta | (RefSeq) tubulin beta-4A chain-like
MSTRG.10178	1.0165	0.923991	0.969931	89.5208	LOC100380859	100380859	band 3 anion exchange protein	63.1124	104.996	75.7567	100.269	76.1286	86.1294	63.9491	125.318	113.476	63.2147	80.6481	26.0847	111.518	177.314	63.304	81.9476	117.073	163.815	70.4714	92.0089	83.753	51.8333	98.7833	131.819	79.8475	71.6394	100.801	73.0318	52.7883	84.7917	K13855	solute carrier family 4 (anion exchanger), member 2 | (RefSeq) b3at; band 3 anion exchange pr
MSTRG.10182	1.03731	0.822485	0.926195	1.24871	at7l3	100196622	Ataxin-7-like protein 3	1.40061	2.75497	0.041128	0.076488	1.87676	1.19489	1.22204	0.960351	1.21663	2.06632	0.833749	0.736726	0.731412	0.483956	2.06347	0.610179	0.920015	1.94591	0	0.025135	1.46156	4.13032	0.252903	2.01697	2.47614	0.655613	2.1466	1.43068	0.337351	1.39253	K11363	SAGA-associated factor 11 | (RefSeq) at7l3; Ataxin-7-like protein 3
MSTRG.10183	0.979837	0.714288	0.875398	2.86117	LOC106601657	106601657	transmembrane and ubiquitin-like domain-containing protein 2	3.00569	3.92871	1.75392	2.13621	3.44281	3.39172	4.54036	2.996	2.42593	2.12381	2.47293	2.92337	3.46177	2.64693	2.4972	2.96608	2.6209	2.38357	1.94184	2.557	2.79094	4.32205	2.37561	3.29929	3.38086	3.1022	2.65891	2.45268	2.86714	2.36855	no KO	assigned | (RefSeq) transmembrane and ubiquitin-like domain-containing protein 2
MSTRG.10185	1.37437	0.0274278	0.144872	2.13773	LOC106601659	106601659	transportin-2-like	0.765511	1.2197	0.29883	2.47336	2.71619	0.936663	2.60099	3.15956	1.14713	3.00421	3.84317	4.00519	1.53741	0.893501	4.20393	1.73641	0.988195	1.55727	0.376553	1.87081	3.55193	2.45119	1.47864	1.16666	2.36624	3.02499	2.12286	3.41036	4.51963	0.704734	K18727	transportin-2 | (RefSeq) transportin-2-like
MSTRG.10186	1.12192	0.0967025	0.315664	1.80922	LOC106601663	106601663	PDZ domain-containing protein GIPC1-like	1.6684	2.03048	0.97654	0.973794	1.86835	1.81758	2.41031	2.30368	1.96571	1.45124	2.07165	1.91082	1.74097	2.27636	2.02557	1.33742	1.05316	1.89365	1.22523	1.21863	1.85089	1.57151	1.53591	2.89286	2.94814	1.7709	2.2505	1.75351	2.13258	1.35017	K20056	PDZ domain-containing protein GIPC | (RefSeq) PDZ domain-containing protein GIPC1-like
MSTRG.10188	0.76089	0.00914329	0.070174	6.43867	LOC100380774	100380774	CD97 antigen	7.3058	10.3932	4.47972	6.45959	8.63766	10.7579	8.99475	6.52467	2.82247	7.04079	8.18023	6.89906	7.86358	6.00625	8.94294	3.71682	4.48922	3.29983	1.72752	4.82355	6.39384	7.327	3.632	5.1079	8.86454	7.68531	7.86421	4.4186	8.55384	3.94733	K08446	CD97 antigen | (RefSeq) cd97; CD97 antigen
MSTRG.10189	1.2426	0.103739	0.328753	4.64748	LOC106601674	106601674	serine/threonine-protein kinase 19-like	3.70886	4.9917	1.27629	3.73524	4.04454	4.50994	5.62188	4.89812	4.4892	1.7524	2.77779	9.81864	3.38685	4.94553	6.19051	3.70938	5.17597	5.10405	3.91829	5.58157	3.43241	5.77369	4.64892	5.33749	4.61024	8.16937	6.69524	3.97316	5.05859	2.08843	K08880	serine/threonine kinase 19 [EC:2.7.11.1] | (RefSeq) serine/threonine-protein kinase 19-like
MSTRG.1019	1.39681	0.00572495	0.0519017	4.92937	LOC106601134	106601134	cTAGE family member 5-like	5.45829	5.87938	0.430611	3.28405	6.4983	2.20463	5.54129	6.21317	3.74097	5.76635	5.44382	4.19396	5.84287	5.05205	5.03476	5.74189	4.92637	5.37193	3.17452	5.7832	5.39595	7.00455	4.47294	2.73926	5.79257	5.69573	5.62225	5.40995	6.68188	3.48348	no KO	assigned | (RefSeq) cTAGE family member 5-like
MSTRG.10190	0.79312	0.00188293	0.0257469	1.76272	LOC106601672	106601672	decapping and exoribonuclease protein-like	2.97107	2.18987	1.5674	2.36573	2.66806	2.04736	1.94517	2.43933	1.44463	1.51297	1.14966	1.62684	2.40715	0.932286	1.41259	1.97042	1.83226	1.45852	1.59936	2.10528	1.358	2.05455	1.67346	1.52122	1.3698	2.20629	1.30052	1.01919	1.51134	1.22124	K14845	RAT1-interacting protein | (RefSeq) decapping and exoribonuclease protein-like
MSTRG.10195	0.821114	0.761287	0.898437	9.22628	LOC106601682	106601682	Ig heavy chain V region 6.96-like	1.27154	2.3609	0	0	13.5256	60.071	2.13761	27.9938	0	0	0	0	0	1.31322	4.55088	20.3841	0	8.45734	0.19774	7.95018	18.8679	13.9843	10.3013	0	0	0	0	49.2573	33.4804	0.683543
MSTRG.10198	1.10126	0.0540155	0.222598	1.18117	LOC106601683	106601683	ankyrin repeat domain-containing protein 40-like	1.07867	1.27815	0.571906	0.731987	1.26496	1.09909	1.36866	1.77781	0.835422	1.17613	1.16813	1.41893	1.08589	0.981398	1.60793	1.03127	1.13139	0.744702	0.667312	1.29389	1.20783	1.79705	0.963667	1.37885	2.30734	1.10857	1.30697	0.853609	1.54597	0.651567	no KO	assigned | (RefSeq) ankyrin repeat domain-containing protein 40-like
MSTRG.10200	1.02738	0.775386	0.905616	11.5792	LOC106601684	106601684	uncharacterized LOC106601684	10.9115	13.4904	11.663	8.91931	13.8828	8.61405	9.68494	15.4834	12.5679	11.2854	8.71189	8.41547	9.70624	11.2975	9.69827	17.1222	12.4179	9.33898	16.0909	10.6967	8.22336	10.9143	12.8094	14.3514	14.4545	8.72092	14.591	8.57417	10.1261	14.6124	no KO	assigned | (RefSeq) uncharacterized LOC106601684
MSTRG.10203	1.48133	0.171546	0.440082	4.87256	LOC106601685	106601685	Ig heavy chain V region-like	1.91489	2.61311	0.498575	2.89696	2.27909	6.8666	0.949141	5.51895	3.57364	3.71246	7.71384	12.4518	7.1346	1.38156	4.4449	3.58209	12.7332	3.76207	1.01147	3.18729	6.34729	3.68299	0.987661	3.36658	4.86579	10.7374	1.71309	15.4243	10.7746	0.0508858
MSTRG.10205	1.31281	0.0540628	0.222716	10.8198	LOC106601675	106601675	uncharacterized LOC106601675	15.2106	11.4522	2.36181	5.75709	11.4628	7.82592	11.9322	17.4272	8.62968	11.9649	17.0899	17.0261	11.4395	7.93914	8.16694	8.28475	15.0603	6.11617	9.84758	11.2247	8.58025	17.3	7.54377	11.5492	8.35858	14.2656	11.4495	12.4816	11.2287	5.61883	no KO	assigned | (RefSeq) IgD; uncharacterized LOC106601675
MSTRG.10207	1.27793	0.201532	0.479985	296.942	LOC106601678	106601678	Ig mu chain C region membrane-bound form-like	171.236	181.897	241.654	162.681	379.119	264.209	157.781	341.812	229.725	274.474	347.232	383.153	316.419	251.359	211.527	380.15	248.445	322.4	163.484	307.936	227.542	325.955	226.426	588.898	281.625	285.267	104.911	711.389	612.08	207.469
MSTRG.10208	1.33515	0.0725482	0.266803	9.58742	LOC106601676	106601676	Ig epsilon chain C region-like	16.7231	10.1613	1.25975	3.82832	5.86329	7.02855	14.4287	14.4816	4.02405	9.56634	17.6991	14.4739	12.804	4.82297	11.3915	5.60495	8.72587	5.6321	1.51508	8.80464	7.30638	24.3826	3.4076	8.29642	7.5614	17.402	11.6125	10.368	17.3319	1.11476
MSTRG.1021	1.02607	0.658935	0.84599	18.7661	LOC106601119	106601119	gem-associated protein 2-like	16.3146	21.8239	18.656	15.6561	18.2587	18.9338	20.641	24.1462	19.0192	17.3947	14.6043	17.3861	18.637	17.6275	20.4253	17.302	18.5832	21.5035	15.9237	17.2711	19.7082	19.7402	15.6442	26.5023	24.6798	18.4143	17.7061	17.2855	16.4	16.7937	K13130	gem associated protein 2 | (RefSeq) GEMI2; gem-associated protein 2-like
MSTRG.10211	1.2463	0.323736	0.613811	2.59764	LOC106601689	106601689	beta-galactoside-binding lectin-like	0.289564	3.25557	1.49501	1.7128	1.0002	2.61173	1.30786	0.307499	1.67963	1.11391	1.71481	1.49797	3.11053	1.44589	2.83768	1.86543	2.05924	2.20031	0.645863	1.96607	2.85477	18.8138	1.30837	6.22021	1.98019	3.01652	2.30749	1.67737	3.66623	1.96659	K06830	galectin-1 | (RefSeq) LEG; beta-galactoside-binding lectin-like
MSTRG.10214	1.37481	0.0176657	0.107736	8.04015	LOC106601693	106601693	uncharacterized LOC106601693	5.66811	12.7111	0.924205	4.16046	5.36194	8.3201	10.427	11.5438	3.38509	9.53338	7.40864	11.3548	7.01791	5.12675	12.1797	8.10763	4.46743	6.94053	3.29655	7.26461	11.8507	14.8828	4.3245	10.4863	16.9423	9.37522	7.22556	6.63233	13.5101	0.77483	no KO	assigned | (RefSeq) uncharacterized LOC106601693
MSTRG.10223	1.76924	0.0362579	0.17359	21.1759	LOC106601698	106601698	Ig heavy chain V-III region CAM-like	10.5285	16.7765	1.09005	10.8519	18.3244	9.50995	14.1511	24.1148	14.4838	26.6331	45.0427	27.1528	17.8884	7.77504	23.2704	20.3598	17.2777	11.4944	1.05407	29.4082	10.1011	65.9451	6.58944	20.5765	21.2731	28.6118	8.78457	53.6084	71.6827	0.917437
MSTRG.10234	1.66569	0.00101047	0.0171344	12.501	LOC106601700	106601700	eukaryotic peptide chain release factor GTP-binding subunit ERF3A-like	9.54287	8.38746	1.64664	8.06402	8.12078	9.01314	23.5409	10.4158	6.84249	16.3482	16.4294	23.8984	10.04	8.94908	19.4746	10.3843	7.12736	10.5877	1.86697	13.3691	16.6805	15.7401	8.87324	11.0781	17.276	19.8423	15.0849	14.8215	28.9233	2.66222	K03267	peptide chain release factor subunit 3 | (RefSeq) eukaryotic peptide chain release factor GTP
MSTRG.10237	1.08981	0.103196	0.327912	1.03649	LOC106601709	106601709	pyridoxal-dependent decarboxylase domain-containing protein 1-like	1.30455	1.05401	0.329898	0.951293	0.852947	0.804437	1.08932	1.27613	0.618241	1.15758	1.18883	1.2136	0.976361	0.649146	2.44931	0.772307	0.61841	0.823549	0.431149	0.820293	1.08623	1.67896	0.92889	0.939408	1.54756	1.31747	1.18517	1.22965	1.39849	0.401567	no KO	assigned | (RefSeq) pyridoxal-dependent decarboxylase domain-containing protein 1-like
MSTRG.10238	1.35532	0.0259992	0.139835	4.35602	LOC106601701	106601701	uncharacterized protein C19orf52 homolog	2.94916	1.81634	2.46333	2.31116	4.7371	4.80267	5.81021	1.03674	3.62515	7.05148	5.44253	3.5204	4.42953	3.18944	5.22947	5.19798	4.00928	4.47312	2.71106	5.30161	3.74177	5.30534	4.5298	4.66176	5.98522	6.34405	5.76881	4.11781	6.09264	4.02575	no KO	assigned | (RefSeq) uncharacterized protein C19orf52 homolog
MSTRG.10240	1.4961	0.139089	0.390273	2.89895	LOC106601712	106601712	protein YIPF1-like	2.62865	0	0	3.14498	2.35448	2.85624	4.49254	1.45934	2.7741	3.22692	4.27632	5.09216	3.53429	2.92388	4.53338	3.55357	2.61683	3.19584	0	4.22328	4.31381	5.63356	3.068	0	0	4.53083	4.07037	4.01795	4.447	0	no KO	assigned | (RefSeq) protein YIPF1-like
MSTRG.10242	0.740424	0.1553	0.416014	2.2786	carm1	106601713	coactivator associated arginine methyltransferase 1	2.13209	3.59971	3.35593	2.49952	3.49599	2.0862	0.959667	2.55392	2.70031	1.9042	1.54302	3.25548	2.03286	1.77165	1.40002	0.732712	2.09687	1.06667	0	4.10271	1.52527	0.833652	3.7378	3.71042	0.035888	3.95783	2.02465	4.32515	4.34309	0.574584	K05931	type I protein arginine methyltransferase [EC:2.1.1.319] | (RefSeq) carm1; coactivator associ
MSTRG.10243	0.85511	0.249455	0.538033	5.58204	LOC106601715	106601715	ATP-dependent Clp protease proteolytic subunit, mitochondrial-like	4.45762	6.9203	6.07332	6.74398	7.14658	6.36488	7.92674	4.67279	6.2652	5.39044	5.0101	4.15219	5.0271	3.71614	3.8233	7.55858	7.09931	0.859182	6.32854	6.75799	5.61796	6.47177	5.8649	4.82294	4.63623	6.70753	4.3981	5.73692	5.33114	5.57959	K01358	ATP-dependent Clp protease, protease subunit [EC:3.4.21.92] | (RefSeq) ATP-dependent Clp prot
MSTRG.10244	1.05408	0.47814	0.735834	1.10663	LOC106601714	106601714	guanine nucleotide-binding protein G(I)/G(S)/G(O) subunit gamma-5-like	0.788496	1.18483	1.147	1.06951	0.814045	0.999975	1.03606	0.803667	1.09683	0.997657	1.05781	0.765352	1.3871	0.999222	0.86578	1.71715	2.43457	1.05248	1.20657	1.05738	1.12521	1.91864	1.25951	1.35405	1.06648	0.744088	0.795458	0.753911	0.629109	1.0711	K04542	guanine nucleotide-binding protein G(I)/G(S)/G(O) subunit gamma-5 | (RefSeq) GBG5; guanine nu
MSTRG.10247	1.04279	0.865361	0.946118	3.13109	LOC106601705	106601705	Ig heavy chain V region-like	3.46054	3.11174	0.507565	2.27977	2.38289	3.15798	2.41043	2.55272	1.18499	3.49237	6.0814	3.15477	0	1.72095	2.64916	4.70601	1.56984	2.54194	0	4.44449	2.21401	3.31309	1.38941	3.50928	1.47733	6.03064	1.43724	15.2504	7.90175	0
MSTRG.10249	1.3581	0.274289	0.564298	3.25142	LOC106601725	106601725	Ig heavy chain V region PJ14-like	0.525971	2.19293	0	1.03424	0.809141	12.1955	1.15388	3.27432	0.991484	6.90619	2.00246	6.18879	4.82357	1.01421	1.59549	4.50479	1.12313	0.754462	0	1.07293	1.70563	4.96148	1.54616	3.4062	8.71836	2.91176	0.967048	14.5693	6.59309	0
MSTRG.1025	1.00253	0.970484	0.988779	25.5473	LOC106601115	106601115	pinin-like	35.6722	28.3091	20.6467	26.113	26.0981	16.9135	29.0546	29.6013	19.3038	24.517	22.0153	31.209	22.0985	21.3829	31.7454	24.3523	22.1358	19.1674	22.5733	21.6951	25.3609	31.0681	19.4429	25.437	30.5854	26.0744	30.827	22.6916	38.1197	22.2091	K13114	pinin | (RefSeq) pinin-like
MSTRG.10250	1.2585	0.424993	0.698124	18.1129	LOC106601706	106601706	Ig heavy chain V region 186-1-like	9.64102	13.0278	0.661398	11.1356	38.7099	21.326	14.4836	15.545	10.4589	24.0655	14.5509	19.4304	35.2658	10.7345	14.469	7.34911	40.3294	7.44705	1.59316	17.7948	14.879	23.733	5.146	25.2144	35.2217	27.3146	7.79143	26.2844	49.6599	0.122651
MSTRG.10260	1.2236	0.318432	0.609206	4.87668	LOC106601719	106601719	Ig heavy chain V region 6.96-like	2.71922	2.60228	2.2741	2.2286	7.23478	5.88655	1.92466	4.91201	3.11646	4.2311	2.50044	4.55877	7.67163	2.99895	2.23437	6.7704	4.67926	6.73478	1.74801	5.71539	4.11358	9.83828	2.86225	11.4872	6.01314	3.83043	1.65256	11.0986	10.0611	2.60145
MSTRG.10262	1.21175	0.2057	0.485564	2.83301	LOC106601717	106601717	Ig mu chain C region membrane-bound form-like	2.0569	1.86698	2.36092	1.42112	2.31888	2.84495	1.29022	3.75908	2.67321	2.15289	4.83662	3.69077	5.01343	2.88606	0.820643	2.35412	3.49497	1.87448	1.75035	1.47828	3.54319	4.62037	1.74826	4.53249	1.5902	5.24728	3.90124	2.93686	4.35732	1.56812
MSTRG.10265	1.36233	0.217203	0.50024	13.9523	LOC106601721	106601721	Ig heavy chain V region XIG14-like	12.4673	9.01918	1.74572	7.32965	13.2777	11.114	8.20117	16.2625	5.31301	22.9612	28.2244	10.6186	11.4832	12.2526	10.6739	8.54745	12.3626	9.38416	0.803458	15.6348	15.0981	21.4668	4.28768	12.5	32.8817	16.4873	6.00929	34.8534	46.6059	0.703515
MSTRG.10269	1.74903	0.0993993	0.321393	88.6296	LOC106601723	106601723	Ig heavy chain V region 914-like	22.3196	41.0878	8.00274	21.396	97.801	117.75	68.2934	124.473	19.3825	87.0481	68.5503	72.7039	123.144	28.2437	51.7247	118.597	53.2707	70.1378	5.06258	87.1742	79.2174	205.29	25.6462	169.934	78.3273	86.7131	17.4599	380.814	323.425	5.89668
MSTRG.1027	1.14909	0.076328	0.274691	4.17821	jkamp	106601096	JNK1/MAPK8 associated membrane protein	3.18843	4.3802	1.81072	3.39182	4.34271	4.32297	5.49261	5.2948	2.30677	3.27632	5.26696	4.56967	3.97485	4.98337	4.53991	3.71829	2.71853	4.20707	2.23116	4.25329	4.27366	6.32612	2.53698	6.65793	6.07285	4.44558	5.09211	3.3462	6.12457	2.19996	no KO	assigned | (RefSeq) jkamp; JNK1/MAPK8-associated membrane protein
MSTRG.10273	1.25272	0.475279	0.733407	68.0012	LOC106601720	106601720	Ig heavy chain V region 5A-like	43.635	35.7758	10.4798	52.4404	127.693	37.2195	27.6282	52.037	24.0249	136.691	127.732	147.716	75.9904	27.7273	67.817	54.7988	46.9082	54.1916	3.63002	52.8768	42.3802	94.5416	28.2343	97.9569	47.6458	123.889	27.5254	159.591	207.096	4.16354
MSTRG.10274	1.29446	0.268814	0.55773	6.548	LOC106601724	106601724	Ig heavy chain V region 5A-like	3.17257	6.12047	1.2327	3.0662	7.96558	6.43475	5.09795	4.58058	2.04888	12.6724	7.35894	10.8488	6.47747	3.04814	3.20035	5.73583	7.11958	6.7696	0.375857	3.8907	6.85377	7.8842	6.01321	9.97475	6.80226	9.31118	2.38542	17.3716	21.5166	1.10963
MSTRG.10277	0.81789	0.00202297	0.0270743	2.25147	tm180	100195189	Transmembrane protein 180	2.45532	3.11077	2.4158	2.46879	3.44932	2.85752	2.49345	2.53258	2.14895	1.97585	2.01174	2.01328	2.50797	2.45069	2.48877	2.40824	1.6408	2.03862	2.23673	1.72801	1.84087	2.16471	1.03603	2.76886	1.83402	1.57686	2.2222	2.5522	1.79154	2.32348	no KO	assigned | (RefSeq) tm180; Transmembrane protein 180
MSTRG.10278	0.968323	0.771257	0.903706	35.5438	LOC106601731	106601731	immunoglobulin superfamily member 6-like	26.9439	45.4035	22.0402	30.5306	37.3771	50.7012	51.3692	30.7435	25.5524	38.1285	50.0697	48.2731	28.3322	28.8522	46.9229	25.535	19.4591	31.5321	15.611	25.328	39.6272	50.5127	18.2121	45.1604	60.5702	32.726	35.4695	40.2037	49.8668	15.2588	no KO	assigned | (RefSeq) IGSF6; immunoglobulin superfamily member 6-like
MSTRG.10279	1.06832	0.340107	0.627897	14.8989	erd22	100195093	ER lumen protein retaining receptor 2	14.0289	17.4252	10.0829	12.3407	14.9645	14.7693	19.1991	19.654	11.816	12.9019	13.1533	17.4801	11.797	11.1577	18.2356	14.5756	10.2657	15.2257	11.7703	16.981	14.5899	18.217	10.567	18.7946	23.2846	14.2942	14.5765	16.6855	15.476	12.6561	K10949	ER lumen protein retaining receptor | (RefSeq) erd22; ER lumen protein retaining receptor 2
MSTRG.10281	1.01709	0.851009	0.939857	1.13404	LOC106601728	106601728	C-Jun-amino-terminal kinase-interacting protein 4-like	0.885312	1.09392	0.649511	0.951542	1.30641	1.59623	1.44629	0.88174	1.10683	1.41374	1.15864	1.11259	1.25064	0.941389	0.486412	1.19969	0.901011	0.628016	0.668259	0.759013	1.00478	2.07548	0.866096	1.70952	2.05185	1.53877	0.240467	1.28248	1.82665	0.988002	K20317	c-Jun-amino-terminal kinase-interacting protein 4 | (RefSeq) C-Jun-amino-terminal kinase-inte
MSTRG.10282	0.995005	0.931972	0.973145	11.1057	LOC106601742	106601742	NHP2-like protein 1	9.84158	11.1895	9.65239	12.2541	13.8913	9.95729	12.1943	10.776	9.51606	11.8663	10.1477	16.5788	9.72826	11.6031	10.1621	12.6661	9.73666	9.87459	10.0586	10.6446	11.7627	11.3511	10.2687	12.9526	8.74812	12.9955	12.4092	10.4968	11.1604	8.68525	K12845	U4/U6 small nuclear ribonucleoprotein SNU13 | (RefSeq) NH2L1; NHP2-like protein 1
MSTRG.10284	1.11332	0.409958	0.686215	2.02579	LOC106601733	106601733	cytochrome b-c1 complex subunit 2, mitochondrial-like	1.73985	1.86172	1.11281	2.64909	1.60093	1.31883	2.04386	1.61328	1.71705	1.50846	3.15036	3.23512	2.51091	1.56554	2.29928	1.95962	1.56834	1.70399	1.37806	3.97613	3.04448	1.78107	1.92509	1.17861	0.426965	3.97151	1.50552	3.2304	2.17207	1.02483	K00415	ubiquinol-cytochrome c reductase core subunit 2 | (RefSeq) cytochrome b-c1 complex subunit 2,
MSTRG.10288	1.06782	0.565999	0.791971	1.53055	LOC106601739	106601739	luc7-like protein 3	1.90206	1.2955	1.20974	1.31412	1.26998	1.05545	1.98973	1.90783	1.96681	1.03764	2.10791	1.70413	1.50431	1.76678	2.1026	1.1327	1.63828	0.240473	1.22829	2.33333	0.544425	1.40027	0.970739	1.56367	0.733016	1.7105	2.34549	2.60016	2.6206	0.720086	no KO	assigned | (RefSeq) luc7-like protein 3
MSTRG.10291	1.15652	0.276524	0.566771	2.09861	LOC106601740	106601740	NADPH oxidase organizer 1-like	1.46993	0.916553	2.0576	1.89927	2.73113	1.08909	1.4129	1.76854	2.06973	1.35534	2.09417	4.89076	0.874763	1.98048	1.38065	2.76366	2.42179	1.69554	2.01322	1.86983	0.948331	2.19911	3.36206	2.19432	1.11726	1.10029	2.91992	2.12212	1.78291	6.45709	K17934	NADPH oxidase organizer 1 | (RefSeq) NADPH oxidase organizer 1-like
MSTRG.10294	0.971865	0.674967	0.854765	10.584	LOC106601743	106601743	serine/threonine-protein kinase 19-like	9.20158	12.7037	11.8218	8.43744	12.2986	10.639	11.1861	12.9801	12.4747	9.7641	6.99472	7.49734	9.61458	9.8622	9.97541	10.3845	13.3519	10.1856	11.0233	9.79454	11.4961	11.9722	9.6008	12.4577	10.8522	9.26317	10.7293	9.85038	8.86438	12.2419	K08880	serine/threonine kinase 19 [EC:2.7.11.1] | (RefSeq) serine/threonine-protein kinase 19-like
MSTRG.10295	1.58899	6.95815e-07	0.000105378	9.34869	LOC106601744	106601744	ras-related C3 botulinum toxin substrate 1-like	6.01695	6.03021	4.66798	5.24964	6.91325	6.61804	14.5729	10.0226	8.539	10.1757	13.0053	12.4057	6.95352	12.1237	10.1191	10.3938	6.18577	8.09579	6.09487	7.72687	11.0481	13.3348	8.44886	12.5602	11.6263	9.94862	11.4179	10.3088	12.251	7.6053	K04392	Ras-related C3 botulinum toxin substrate 1 | (RefSeq) ras-related C3 botulinum toxin substrat
MSTRG.10296	1.33119	0.00072199	0.013633	6.82402	LOC106601745	106601745	uncharacterized LOC106601745	4.21398	4.94915	4.81591	5.16779	5.7753	5.50887	10.7924	8.87187	5.73199	9.43298	7.81788	7.51622	4.88456	7.23372	8.97813	6.47739	5.58307	6.32822	4.5195	6.10938	8.75769	9.17408	6.72291	8.48449	9.79709	7.50964	6.15238	5.12925	7.6617	4.62318	no KO	assigned | (RefSeq) uncharacterized LOC106601745
MSTRG.10301	0.827676	0.0825128	0.286361	1.86974	LOC106601751	106601751	Na(+)/H(+) exchange regulatory cofactor NHE-RF2-like	1.86782	2.85503	1.66594	1.97422	3.3769	2.07154	1.74938	1.74272	1.87484	2.19972	2.32603	0.92362	1.81957	2.07815	1.57046	2.06451	2.50367	2.09172	1.0432	0.855869	0.742092	1.92887	3.346	2.86133	1.74802	1.0642	1.22468	1.88478	1.22072	1.41661	K13358	Na(+)/H(+) exchange regulatory cofactor NHE-RF2 | (RefSeq) Na(+)/H(+) exchange regulatory cof
MSTRG.10302	0.841908	0.58496	0.803448	3.44424	LOC106601757	106601757	sterile alpha motif domain-containing protein 9-like	2.39368	1.55807	0.713875	4.34868	6.91848	4.85401	1.31363	1.27674	1.42985	4.42902	3.36373	3.12056	3.59349	0	0	12.5229	5.40901	2.3969	0	0.738317	0.942883	10.5863	2.84705	3.92641	3.49479	1.43095	2.59173	12.694	4.43216	0	no KO	assigned | (RefSeq) sterile alpha motif domain-containing protein 9-like
MSTRG.10304	1.00296	0.984618	0.994349	1.1905	LOC106601762	106601762	transportin-2-like	2.02549	0.859369	0.05672	1.77188	1.31451	0.879048	0.997408	0.582474	0.372527	1.87375	2.43061	2.84595	0.516084	0.668396	1.93277	0.711087	0.985522	0.855368	0	0.981318	0.969614	1.92925	1.26907	0.143717	0.425746	2.9908	1.25905	1.73777	2.00492	0.324738	K18727	transportin-2 | (RefSeq) transportin-2-like
MSTRG.10308	1.04313	0.795552	0.914856	13.471	LOC106601759	106601759	uncharacterized LOC106601759	17.9578	9.6495	17.1662	8.11647	16.3835	7.27427	9.1703	18.1797	12.8107	10.6234	4.59406	10.2326	11.2686	10.3996	15.2764	13.3069	10.412	10.38	34.8722	19.2959	15.2991	7.43627	20.2173	11.4234	8.94212	8.20263	18.1068	11.9125	8.44514	26.7736	no KO	assigned | (RefSeq) uncharacterized LOC106601759
MSTRG.1032	0.925382	0.657852	0.84535	1.3341	LOC106601027	106601027	apoptosis-stimulating of p53 protein 1-like	1.60065	1.67497	0.927444	1.87833	1.08267	0.904766	3.24387	1.76131	1.23775	0.121182	0.320338	0.698038	0.067586	0.515521	1.55065	2.24991	1.32933	1.41321	0.804789	0.598159	0.319369	1.54759	1.13363	3.28807	2.64571	2.14553	2.10496	0.020048	1.73638	1.10111	K17554	apoptosis-stimulating of p53 protein 1 | (RefSeq) apoptosis-stimulating of p53 protein 1-like
MSTRG.10329	1.26966	0.33731	0.625578	10.3071	LOC106601778	106601778	uncharacterized LOC106601778	7.95621	5.55525	5.63612	7.74517	6.23354	8.88654	7.27477	18.8034	14.8346	10.3484	11.0119	11.6043	8.58115	6.28889	7.73551	13.2236	3.44303	22.2819	3.55364	9.61361	7.35545	20.948	5.03707	26.8742	20.4658	6.40526	7.02985	9.69214	14.7387	0.055149	no KO	assigned | (RefSeq) uncharacterized LOC106601778
MSTRG.1033	1.13869	0.404582	0.681888	1.0464	LOC106601017	106601017	zinc finger MYM-type protein 4-like	0.036348	0.061398	0.915614	1.57988	1.44845	1.21446	1.37324	0.025398	1.00113	1.07869	1.24902	1.40789	1.34866	1.16105	1.52823	1.1938	1.12933	1.2072	0	1.2388	1.24077	1.5778	1.36871	1.45795	0	1.38835	1.39155	1.3671	1.39004	0.011037	no KO	assigned | (RefSeq) zinc finger MYM-type protein 4-like
MSTRG.1034	1.10872	0.109021	0.338566	3.33907	LOC106601004	106601004	uncharacterized LOC106601004	2.71086	3.68694	2.29505	3.40062	2.76186	2.92718	2.82284	4.24122	2.95122	4.02604	2.43159	2.44984	3.95963	4.0709	3.84964	2.62837	2.58922	3.09441	2.85479	3.25397	3.9911	4.32706	3.4353	3.41636	4.89236	3.70685	2.8728	3.07656	4.81268	2.63491	no KO	assigned | (RefSeq) uncharacterized LOC106601004
MSTRG.10342	1.31705	0.0142482	0.0937193	5.86506	LOC106601790	106601790	aminoacyl tRNA synthase complex-interacting multifunctional protein 2-like	3.97665	4.52024	1.34493	5.88835	4.6831	6.43556	8.26109	5.57526	3.90239	5.15167	6.30818	8.82941	6.38015	4.47488	7.71483	6.58443	4.27592	5.23735	1.10987	6.33857	8.0092	8.70106	6.10484	6.60922	5.04505	7.60927	5.94201	9.21315	9.294	2.43126	K15438	aminoacyl tRNA synthase complex-interacting multifunctional protein 2 | (RefSeq) aminoacyl tR
MSTRG.10343	1.0145	0.906933	0.963043	3.15066	LOC106601784	106601784	cytosolic Fe-S cluster assembly factor narfl-like	2.49182	3.79841	1.32721	3.60625	2.13383	4.97487	4.22163	3.25917	1.99465	4.162	4.7017	3.74364	3.72341	2.31484	4.00302	2.98851	3.60397	4.33607	0	2.81843	2.76945	2.91599	1.48498	4.03718	4.42213	3.26303	2.82775	4.19248	3.20775	1.19552	no KO	assigned | (RefSeq) cytosolic Fe-S cluster assembly factor narfl-like
MSTRG.10346	0.927972	0.828635	0.929057	4.4906	LOC106601789	106601789	parvalbumin beta-like	3.92539	2.64836	4.57283	2.26387	2.72377	6.45649	5.72573	2.13226	7.31326	5.57059	0.743638	1.83249	7.7816	3.42279	4.19054	19.5184	1.08603	5.91968	0.241612	9.84855	5.04881	2.9842	0.804746	0	0	5.92428	1.8505	12.7542	3.85374	3.57957	no KO	assigned | (RefSeq) parvalbumin beta-like
MSTRG.1035	0.87088	0.371291	0.656027	1.28357	LOC106600983	106600983	tectonin beta-propeller repeat-containing protein 2-like	1.98615	2.47281	1.26908	0	1.66592	1.98739	2.16997	2.20336	0	0.817132	1.1032	1.09432	0.986329	1.86986	1.38668	1.70579	0.733376	1.70457	0	0.638125	0.876062	1.21291	0.249431	0.571164	2.88331	0.743632	2.20694	1.64247	0.972811	1.35421	no KO	assigned | (RefSeq) tectonin beta-propeller repeat-containing protein 2-like
MSTRG.10350	0.150846	0.000432215	0.00968057	7.23816	LOC106601787	106601787	parvalbumin beta 1	40.6352	24.3507	2.57329	6.55764	7.93399	26.3476	1.50085	1.30743	0.121449	0.306398	62.4609	0	0	0	0	0	0	0	0.726888	0	5.46986	24.7908	0.964174	5.27316	2.11916	2.556	0	0.20557	0.379877	0.563928	no KO	assigned | (RefSeq) parvalbumin beta 1
MSTRG.10354	0.759622	0.0190652	0.113467	2.28771	LOC106601791	106601791	Na(+)/H(+) exchange regulatory cofactor NHE-RF2-like	2.80607	3.6811	0.792027	3.16436	4.80648	3.30538	2.51876	2.53751	1.93316	3.32543	3.63982	1.27874	2.92565	1.64561	1.59013	2.01902	1.9204	1.98117	0.268146	1.14956	1.36585	2.68617	2.51436	2.11811	3.29611	2.13726	1.78879	1.81919	3.20684	0.410119	K13358	Na(+)/H(+) exchange regulatory cofactor NHE-RF2 | (RefSeq) Na(+)/H(+) exchange regulatory cof
MSTRG.10357	0.97986	0.904106	0.961918	4.31524	LOC106601792	106601792	mitochondrial Rho GTPase 1-A	4.72326	5.2861	3.2336	3.72382	5.0734	3.31979	3.99087	7.40106	3.0015	3.41509	3.40055	5.49143	3.44579	4.92169	4.55816	6.41572	4.40128	3.25419	5.0414	3.83525	4.08123	4.36942	4.2162	5.44855	0.048837	3.49469	4.41214	4.00732	4.06148	7.38342	K07870	mitochondrial Rho GTPase 1 [EC:3.6.5.-] | (RefSeq) mitochondrial Rho GTPase 1-A
MSTRG.10361	0.928722	0.716132	0.876199	1.32385	LOC106601794	106601794	sterile alpha motif domain-containing protein 9-like	1.43563	0.824652	0.183451	1.38608	1.71834	2.18447	0.727086	1.26406	1.142	0.84926	1.59959	1.09045	1.36925	0	0.336713	3.29505	1.47493	0.841802	0.390096	0.305582	0.313197	5.11865	0.523781	0	2.28271	0.493598	0.714487	5.64809	1.65277	0.549608	no KO	assigned | (RefSeq) sterile alpha motif domain-containing protein 9-like
MSTRG.10368	1.00794	0.976737	0.990723	1.45213	LOC106601799	106601799	uncharacterized LOC106601799	0	2.11849	0.455514	1.41497	1.61462	2.02881	2.23954	0	2.1336	1.61264	3.65631	0	0.002917	0.232098	1.75015	1.49224	4.28312	2.51776	0.259943	1.45714	0	0	2.03402	0	1.97764	3.58369	3.9631	1.83434	0.008168	0.893071	K06457	T-cell surface glycoprotein CD7 | (RefSeq) uncharacterized LOC106601799
MSTRG.10369	1.58549	0.00261113	0.0317351	2.27461	LOC106601800	106601800	uncharacterized LOC106601800	0.930981	1.24447	0.968433	1.17995	0.470332	1.76675	4.29643	2.59814	3.09525	2.18455	3.37694	1.4989	2.81119	2.20843	5.00212	1.65376	1.90107	3.1283	0	1.50119	2.76692	2.95038	0.681604	2.62911	2.01601	3.09704	4.19828	1.52353	6.04626	0.511833	no KO	assigned | (RefSeq) uncharacterized LOC106601800
MSTRG.10370	0.913138	0.506593	0.754125	3.56104	LOC106601801	106601801	hematological and neurological expressed 1 protein-like	4.48162	2.49166	4.06329	4.27342	3.98722	3.38105	4.96868	3.14534	3.03364	4.02476	4.28484	5.27004	4.347	2.07632	2.65068	1.28815	2.5189	3.96059	4.36679	2.84647	3.82764	6.05518	3.16939	4.30054	2.51396	0.928682	3.46336	5.51525	2.66442	2.93237	no KO	assigned | (RefSeq) hematological and neurological expressed 1 protein-like
MSTRG.10371	0.958344	0.665431	0.849638	40.8932	LOC106601802	106601802	small ubiquitin-related modifier 2	35.2833	56.2876	37.1373	43.4709	46.6787	33.7322	59.1557	42.1552	32.4769	34.9053	42.7873	69.8333	33.7911	39.8634	35.4697	44.1519	34.6827	37.8551	38.6446	48.3521	44.8661	41.4454	33.0391	42.9038	21.8792	40.1522	42.2999	35.4495	35.0656	42.98	K12160	small ubiquitin-related modifier | (RefSeq) small ubiquitin-related modifier 2
MSTRG.10372	1.02235	0.899503	0.96037	2.00171	LOC106601803	106601803	nuclear pore complex protein Nup85-like	2.51915	1.86827	0	2.94987	2.88436	1.88884	0.451762	2.04387	1.80125	3.32566	0.154942	4.02242	2.96018	1.39674	1.65901	1.84224	2.11213	2.01713	2.32852	1.64209	3.32922	3.09558	2.04006	1.50254	1.08394	2.42926	0.576421	2.03628	2.8532	1.23647	K14304	nuclear pore complex protein Nup85 | (RefSeq) nuclear pore complex protein Nup85-like
MSTRG.10374	1.14349	0.174727	0.444674	2.27927	LOC106601807	106601807	28S ribosomal protein S7, mitochondrial-like	2.23035	1.82901	1.57926	0.813168	2.81635	2.52832	2.07923	1.58948	2.40425	2.62621	1.76487	3.4446	1.64578	1.9366	2.02784	3.97219	2.28746	2.5105	1.68546	3.02468	1.91093	2.26717	2.8922	3.14734	2.20759	1.8733	1.22332	2.34589	3.05471	2.66001	K02992	small subunit ribosomal protein S7 | (RefSeq) 28S ribosomal protein S7, mitochondrial-like
MSTRG.10376	0.861073	0.000355185	0.00854694	1.20923	LOC106601817	106601817	glucose-induced degradation protein 4 homolog	1.27651	1.92479	1.21934	1.45563	1.55043	1.48333	1.14821	1.41587	0.891833	0.971969	0.960002	0.884373	1.09579	1.18977	1.28173	1.35487	1.28725	1.11324	0.940141	1.20646	0.991215	1.38649	1.32301	1.18033	1.46372	0.878836	1.09593	0.979429	1.26204	1.06442	no KO	assigned | (RefSeq) glucose-induced degradation protein 4 homolog
MSTRG.10379	0.784473	0.0960689	0.314404	3.53509	LOC106601814	106601814	NADH dehydrogenase [ubiquinone] 1 beta subcomplex subunit 10-like	1.8521	1.84171	8.21007	6.2155	5.63715	3.63299	1.57367	1.28787	3.8084	1.55129	2.53865	3.88521	2.55439	3.85129	2.83956	3.59044	1.95116	3.20052	9.18282	4.43341	3.72303	2.76681	3.94365	2.01204	0.975254	3.96783	2.1095	6.41697	0.725673	5.77362	K03966	NADH dehydrogenase (ubiquinone) 1 beta subcomplex subunit 10 | (RefSeq) NADH dehydrogenase [u
MSTRG.1038	1.29312	0.000502201	0.0106897	5.8879	LOC106600978	106600978	REST corepressor 1-like	5.0209	5.51397	1.94013	4.315	6.43821	4.41895	6.55788	8.7434	5.24763	6.459	5.21729	6.15783	5.68006	5.28417	8.8407	6.41339	5.41929	4.07111	4.39062	4.65239	6.22443	8.65116	5.69497	4.73952	9.70699	6.64428	8.10685	5.73631	7.51861	2.83194	K11829	REST corepressor 1 | (RefSeq) REST corepressor 1-like
MSTRG.10380	0.830455	0.326863	0.616324	39.4596	LOC106601815	106601815	40S ribosomal protein S2	37.9429	18.0213	114.745	43.1888	31.1665	25.7276	22.181	17.9925	43.1976	29.7533	39.1306	39.5647	32.4201	28.2718	19.5614	39.3686	33.9763	23.9173	156.199	48.8827	24.2418	11.3238	60.8787	13.7759	4.83764	40.0145	24.5691	64.7304	18.884	75.3225	K02981	small subunit ribosomal protein S2e | (RefSeq) 40S ribosomal protein S2
MSTRG.10383	0.128194	0.000727965	0.0136851	12.7412	LOC106601823	106601823	parvalbumin beta 1	47.8819	41.4942	6.92085	12.2302	12.3334	42.6802	0.185203	1.68547	0.928034	3.13175	130.827	2.57405	0.208854	0.0870075	0.274261	0.36482	2.17883	0.018932	2.43651	0	9.81906	45.1995	0.039454	8.16611	4.83684	4.65401	0	0.193959	0.413644	0.47161	no KO	assigned | (RefSeq) parvalbumin beta 1
MSTRG.10384	1.09688	0.789201	0.911879	2.62144	LOC106601824	106601824	parvalbumin, thymic CPV3-like	6.61597	0	0	1.90209	3.0491	2.40166	5.57214	3.17944	0	4.46607	0.113224	4.7193	0	0.254317	1.53683	1.60696	4.04834	2.23007	2.96828	0	3.32047	5.33519	1.88244	11.8622	0.242914	0.448866	0.057524	2.96327	5.16673	2.6998	no KO	assigned | (RefSeq) PRVU; parvalbumin, thymic CPV3-like
MSTRG.10395	1.18007	0.0187176	0.112232	20.4618	bri3	100195122	brain protein I3	16.2234	20.7526	13.839	15.8253	18.1547	20.467	23.591	24.0106	18.1919	27.4881	18.4328	20.1364	18.3345	21.5057	22.3877	25.8108	17.5125	17.3515	18.75	13.6295	22.5915	28.1686	16.0461	25.3415	32.1303	16.7926	22.2228	19.3458	23.7805	15.0403	no KO	assigned | (RefSeq) bri3; brain protein I3
MSTRG.10397	0.88292	0.388746	0.670561	1.64511	LOC106601830	106601830	tectonin beta-propeller repeat-containing protein 1-like	2.01709	2.57108	1.17424	1.36423	1.95075	1.94173	2.43528	0.37698	1.68152	2.20777	2.36173	2.03954	1.51517	2.12188	2.32569	0.487724	1.32058	1.71679	1.6596	1.33644	0.406928	2.15436	0.294197	2.56391	2.81457	1.93107	0.925395	1.80406	0.53875	1.31424	K17988	tectonin beta-propeller repeat-containing protein 1 | (RefSeq) tectonin beta-propeller repeat
MSTRG.1040	1.46018	0.00744873	0.0617786	1.09131	LOC106600975	106600975	TNF receptor-associated factor 3-like	0.461635	0.511626	0.222885	0.539262	0.313862	0.567979	0.941216	0.788836	0.742493	0.910708	1.28754	1.36535	0.419253	0.44821	1.05159	0.913565	0.310862	0.858907	0.419595	0.397972	1.02866	2.6438	1.14319	1.59315	2.03328	1.85008	2.33024	3.72809	2.90074	0.014853	K03174	TNF receptor-associated factor 3 | (RefSeq) TNF receptor-associated factor 3-like
MSTRG.10400	1.1128	0.535569	0.773495	1.2865	LOC106601835	106601835	mitochondrial import inner membrane translocase subunit tim16-like	0	1.73688	2.18183	1.59636	0.235817	0.951734	0.093732	1.54284	1.70375	1.49948	0.784443	0.781149	1.83244	1.52056	0.946992	0	0.322297	1.17656	3.047	1.75974	0.922716	1.95635	2.34994	0.996615	0	0.912996	1.87477	2.20804	0.281157	3.37877	K17805	mitochondrial import inner membrane translocase subunit TIM16 | (RefSeq) mitochondrial import
MSTRG.10401	0.939311	0.584262	0.802996	11.6378	LOC106601836	106601836	uncharacterized LOC106601836	10.1829	18.6917	14.053	8.13748	10.8116	11.6209	12.9907	13.15	10.7394	9.94627	9.74158	11.7369	12.5939	14.9976	15.6376	10.3607	10.6775	6.89429	8.78173	10.3893	12.2664	13.2955	5.4281	14.9034	20.8814	9.23511	11.1715	7.75161	9.99052	12.076	no KO	assigned | (RefSeq) uncharacterized LOC106601836
MSTRG.10402	0.971369	0.792031	0.913293	4.83151	LOC106601838	106601838	GTPase IMAP family member 4-like	3.63332	6.0646	3.56855	4.64325	4.77993	6.64611	2.51916	4.63113	5.38852	4.89539	4.22051	3.3373	4.81961	2.81585	6.24189	3.8455	6.17306	6.71919	3.23247	3.24178	5.17196	5.15945	4.85402	7.25912	8.18151	4.09641	6.02428	5.71068	4.63636	2.43433	no KO	assigned | (RefSeq) GIMA4; GTPase IMAP family member 4-like
MSTRG.10403	1.23083	0.461987	0.723579	4.743	LOC106601840	106601840	dnaJ homolog subfamily A member 3, mitochondrial-like	5.43121	0	4.63785	3.84719	6.14634	4.08153	5.51563	9.44737	4.9368	5.31619	4.07609	6.06593	5.79601	4.40026	0.614326	8.01392	4.92536	4.95857	4.933	6.31741	5.10326	5.50214	6.25286	5.96388	0.437718	4.50072	5.64711	3.53581	5.88559	0	K09504	DnaJ homolog subfamily A member 3 | (RefSeq) dnaJ homolog subfamily A member 3, mitochondrial
MSTRG.10405	0.843611	0.544284	0.778668	5.38898	LOC106601841	106601841	heme oxygenase 2-like	5.68958	6.01181	4.57802	4.51726	6.02964	6.50849	6.66572	7.83593	5.84659	4.9233	4.46918	0.110987	6.86334	5.33977	7.56935	7.07317	5.59702	5.12993	3.90341	0	5.39812	8.10011	4.35071	7.28165	0	5.27852	6.41484	5.87659	8.3522	5.95408	no KO	assigned | (RefSeq) heme oxygenase 2-like
MSTRG.10409	1.22393	0.252214	0.540788	4.12872	LOC106601844	106601844	pyrroline-5-carboxylate reductase 1, mitochondrial-like	2.97389	4.1839	0.626618	4.23017	2.66751	4.37364	6.07657	3.27413	2.93934	6.04144	8.05623	7.43487	3.62835	4.59475	8.9601	1.98712	3.18782	2.95227	0.345648	4.6515	7.22066	3.26522	1.8052	2.58217	2.6171	6.75244	3.85503	5.03092	6.97426	0.572581	K00286	pyrroline-5-carboxylate reductase [EC:1.5.1.2] | (RefSeq) pyrroline-5-carboxylate reductase 1
MSTRG.10427	0.966558	0.792894	0.913676	1.06786	LOC106601850	106601850	ATP-binding cassette sub-family A member 3-like	1.21082	0.745632	0.542964	0.738173	1.07688	2.13847	1.64643	1.3534	1.43025	0.530173	0.25689	0	1.82104	1.52625	1.57778	1.50786	1.08856	0.416554	0.460208	0	1.09362	1.58763	0.690336	1.88256	1.82727	1.02729	1.94201	1.003	0.819442	0.094371	no KO	assigned | (RefSeq) ATP-binding cassette sub-family A member 3-like
MSTRG.1043	1.0489	0.760229	0.898074	10.935	ehd4	106600946	EH domain containing 4	8.13699	11.9498	9.44055	11.8724	9.73934	9.30969	7.5411	13.1093	9.1635	5.95624	10.0621	12.4272	10.6448	8.85319	13.899	12.6381	12.5671	14.1078	8.44741	14.1109	8.85566	2.28303	10.4609	18.7193	18.5138	12.693	12.687	10.3519	10.886	8.62442	K12477	EH domain-containing protein 4 | (RefSeq) ehd4; EH domain containing 4
MSTRG.1043	1.0489	0.760229	0.898074	10.935	ehd4	100194743	EH domain-containing protein 4	8.13699	11.9498	9.44055	11.8724	9.73934	9.30969	7.5411	13.1093	9.1635	5.95624	10.0621	12.4272	10.6448	8.85319	13.899	12.6381	12.5671	14.1078	8.44741	14.1109	8.85566	2.28303	10.4609	18.7193	18.5138	12.693	12.687	10.3519	10.886	8.62442	K12477	EH domain-containing protein 4 | (RefSeq) ehd4; EH domain-containing protein 4
MSTRG.10436	1.21937	0.523894	0.765751	3.36306	LOC106601855	106601855	RNA-binding protein with serine-rich domain 1-like	1.89638	1.93001	0.297617	2.50163	7.06119	1.79174	6.52496	5.93004	5.30419	2.12949	0	5.70139	0.906875	1.03564	5.69573	5.43703	3.63835	1.58912	7.86797	0	1.74125	4.42328	1.05205	6.49496	3.36824	1.91373	0	4.50924	4.26801	5.88162	K14325	RNA-binding protein with serine-rich domain 1 | (RefSeq) RNA-binding protein with serine-rich
MSTRG.10438	1.25095	0.0328074	0.162732	39.216	us420	100196044	15.5 kDa protein	27.2965	41.8506	21.1941	28.4074	29.877	41.8279	59.1594	40.1956	34.923	37.8541	39.8855	44.5664	38.9557	41.7524	53.0106	31.0623	34.472	26.9128	21.602	33.3961	45.5613	49.7671	25.9063	49.0031	81.4314	36.7445	53.6905	22.2736	57.3158	26.5842	no KO	assigned | (RefSeq) us420; 15.5 kDa protein
MSTRG.10440	0.503734	0.000531684	0.0110793	6.63037	LOC106601856	106601856	uncharacterized LOC106601856	7.37098	15.6471	13.8851	8.0651	7.85612	13.9123	7.74048	5.69177	3.03777	9.40337	3.71336	5.73422	12.3216	5.75761	10.5525	4.54414	6.82182	3.47296	1.7359	3.38694	4.53748	4.32913	3.09781	3.36361	14.9166	3.50148	3.61696	3.43559	4.98207	2.47918	no KO	assigned | (RefSeq) uncharacterized LOC106601856
MSTRG.10446	0.891302	0.455509	0.719457	29.5848	LOC106601861	106601861	nuclear GTPase SLIP-GC-like	27.3758	41.2763	16.079	24.5428	27.4486	39.736	50.0253	33.5987	15.1645	39.8629	27.6542	33.2399	29.9586	24.4348	52.7101	21.8662	20.3505	12.7988	2.31556	19.4751	34.3645	40.3547	13.5555	22.2402	79.951	27.8515	28.9128	25.164	43.0502	12.185	no KO	assigned | (RefSeq) nuclear GTPase SLIP-GC-like
MSTRG.10451	0.891797	0.132612	0.378892	4.51819	LOC106601863	106601863	SUN domain-containing protein 1-like	5.59155	5.90718	2.77989	4.31037	5.98687	5.68051	6.26909	5.62253	3.24526	5.43036	4.49514	4.74107	4.58435	3.62759	7.11508	4.16053	3.88341	2.57802	4.09778	3.07968	4.64906	4.552	2.86949	3.93393	5.44127	4.04624	4.02042	5.08911	3.54184	4.21616	K19347	SUN domain-containing protein 1/2 | (RefSeq) SUN domain-containing protein 1-like
MSTRG.1046	0.663215	0.0768252	0.275897	1.07916	prkd1	106600894	protein kinase D1	3.86234	4.04432	0.134189	0.454292	0.140922	3.41974	2.82193	0.065986	0.122267	0.362697	2.10393	1.78994	0.337735	0.345677	3.81934	0.105112	0.127407	0.149835	0	1.35048	2.48891	1.4766	0.128995	0.025845	0.089253	0.229108	1.50104	0.25131	0.625634	0	K06070	protein kinase D [EC:2.7.11.13] | (RefSeq) prkd1; protein kinase D1
MSTRG.10466	0.921026	0.526352	0.767365	20.6383	LOC106601877	106601877	elongation factor Tu, mitochondrial-like	17.9486	18.0892	30.4341	25.1622	22.419	16.5612	21.2998	17.3815	23.0993	18.8225	14.745	30.6965	19.6675	16.6778	20.8651	30.2663	15.7552	17.3228	26.7143	33.1433	20.011	21.2833	18.7549	13.3845	6.74519	17.4414	17.9045	26.5815	14.6596	25.3114	K02358	elongation factor Tu | (RefSeq) elongation factor Tu, mitochondrial-like
MSTRG.10468	1.05295	0.707627	0.871937	1.35401	LOC106601881	106601881	heme oxygenase 2-like	1.34043	1.16808	0.305322	1.29794	0.953464	1.98728	1.82384	0.868586	1.04383	1.5501	2.05765	3.49936	1.94348	0.654226	1.92325	0.900484	1.40485	0.660326	0	1.74314	1.6688	1.29221	0.837027	0.514653	1.36353	2.65733	1.37903	0.462359	3.3196	0	no KO	assigned | (RefSeq) heme oxygenase 2-like
MSTRG.1048	0.855637	0.439496	0.70799	1.70925	LOC106602743	106602743	opsin-5-like	1.67244	0.348022	0.423284	3.46826	4.07858	2.93734	1.65489	1.19839	0.757453	3.72972	3.92976	3.41183	2.81822	3.29226	2.40338	0.89105	0.924226	0.316102	0.879416	1.41598	1.63693	2.44143	0.559336	0.920492	0.350465	0.31418	0.914439	1.04532	1.93007	0.614101	no KO	assigned | (RefSeq) opsin-5-like
MSTRG.1049	0.93177	0.677077	0.855905	2.26731	g2e3	106601796	G2/M-phase specific E3 ubiquitin protein ligase	3.4951	3.57577	1.36517	0.587775	3.18465	2.52815	4.36901	1.17851	2.58061	3.7233	1.48811	2.20789	2.49574	0.853172	4.91003	2.38779	0.190017	1.93939	1.84387	2.53583	3.1091	2.4779	1.94811	3.05748	1.32367	2.44576	1.89459	2.73225	0.567779	1.02275	K22371	G2/M phase-specific E3 ubiquitin-protein ligase [EC:2.3.2.26] | (RefSeq) g2e3; G2/M-phase spe
MSTRG.10507	0.770519	0.336886	0.625034	3.49714	LOC106601894	106601894	jmjC domain-containing protein 8-like	3.74146	4.20076	5.38941	3.2893	4.16906	3.10791	4.18506	5.30981	3.86038	3.372	3.22396	4.78928	2.30502	2.78398	4.38683	5.15766	3.23528	4.33694	0	5.64487	3.98435	0.068498	4.5502	0.007244	3.77154	3.30436	0	4.04658	2.14124	6.55132	no KO	assigned | (RefSeq) jmjC domain-containing protein 8-like
MSTRG.10509	1.26453	0.221723	0.505351	5.68418	LOC106601898	106601898	E3 ubiquitin-protein ligase RNF213-like	0.0371507	6.81517	5.17138	6.86323	7.21483	5.42634	4.70674	7.25492	6.5305	5.74234	6.45484	5.64265	5.64667	7.05122	6.17651	1.47363	5.49072	8.59457	5.76563	5.40309	5.16834	5.16757	5.28945	4.96653	6.57046	5.30668	6.71241	7.83637	3.98224	6.06328	no KO	assigned | (RefSeq) E3 ubiquitin-protein ligase RNF213-like
MSTRG.1051	1.14801	0.0134058	0.0902122	12.1237	scfd1	100380743	sec1 family domain containing 1	8.24052	12.5853	9.2702	9.96931	13.0632	11.1541	15.4865	14.287	11.0686	10.56	10.3662	13.8864	12.0407	12.7513	13.0181	12.6929	10.1653	12.922	9.09485	12.2368	13.325	16.9142	9.9367	15.002	13.2773	10.4079	13.9157	11.9547	14.1194	9.99748	K19998	sec1 family domain-containing protein 1 | (RefSeq) scfd1; sec1 family domain containing 1
MSTRG.10510	1.66984	0.00420039	0.0425783	10.3894	LOC106601901	106601901	Ig lambda-2 chain C region-like	5.89423	5.95803	6.42091	4.99398	6.24606	6.44911	7.99213	13.3958	11.3564	10.6162	19.8809	13.9609	12.9102	9.75258	3.14053	8.61543	9.07429	11.6073	8.5341	8.45912	9.76373	8.32585	7.0931	16.1727	13.2805	17.4088	14.6811	20.6357	14.8713	4.1917
MSTRG.10513	1.23441	0.0202878	0.117958	8.08667	med9	100196564	Mediator of RNA polymerase II transcription subunit 9	5.46256	7.13618	5.69029	5.8499	9.14402	6.42085	8.99978	12.3893	7.48552	10.4271	7.34597	8.6812	7.22801	8.06716	6.28051	7.99155	5.56898	7.02176	11.7979	7.86652	8.30152	7.70135	6.53239	11.4003	11.1548	7.42438	10.1959	8.17297	6.63673	8.22474	K15149	mediator of RNA polymerase II transcription subunit 9 | (RefSeq) med9; Mediator of RNA polyme
MSTRG.10516	1.34226	0.0198761	0.116413	1.678	LOC106601906	106601906	Ig lambda-2 chain C region-like	1.24745	0.571953	1.40466	0.808427	0.995193	1.32003	1.51544	1.2188	1.70466	1.60973	3.36523	2.40356	2.12476	1.59742	1.03317	0.902306	1.04546	2.13824	1.97213	1.43734	0.723963	2.3529	1.4213	1.51951	1.16402	3.09189	2.44971	3.42825	2.84709	0.925368
MSTRG.10520	1.54794	0.00928283	0.070738	14.1829	LOC106601904	106601904	immunoglobulin lambda-like polypeptide 1	8.87487	11.6657	6.33396	4.24995	12.4109	11.2499	13.203	21.7334	14.4983	14.5423	19.0009	17.22	16.0203	11.9047	9.31202	8.62436	9.41339	12.7656	6.77107	11.1951	14.0991	23.9625	6.13051	28.253	16.8421	21.3565	20.712	28.5687	21.0327	3.54071
MSTRG.10522	1.06026	0.51236	0.758091	1.33397	LOC106601908	106601908	GTPase HRas-like	1.44733	1.61674	0.30254	1.07245	1.0127	1.46918	2.23568	1.2299	0.439567	1.523	1.64971	2.06072	1.55052	0.339497	2.34215	1.10487	0.720535	0.526554	0.128816	1.03085	2.05604	2.33115	0.458283	1.17493	3.02885	1.32658	1.05867	1.45254	2.87253	0.456271	K07827	GTPase KRas | (RefSeq) GTPase HRas-like
MSTRG.10525	2.0107	0.0022332	0.0288712	4.23054	LOC106601909	106601909	mannose-binding protein C-like	1.66846	1.1305	2.59223	1.64515	1.20423	2.03885	4.118	5.16966	3.72329	4.85138	5.57015	6.05989	2.13449	3.13711	7.00585	7.0313	2.36388	5.72923	5.64518	3.07236	2.61283	2.69717	5.6618	6.54395	6.45861	3.43655	9.13778	0.00997809	7.48547	6.98084	K03991	mannose-binding lectin | (RefSeq) mannose-binding protein C-like
MSTRG.10526	0.891732	0.71151	0.873984	2.2879	LOC106601910	106601910	uncharacterized LOC106601910	1.89252	7.78399	2.7425	0.713086	0.276431	1.76172	7.97467	2.50758	0.64144	0.244704	1.61843	10.0546	1.15633	0.383178	0.029793	4.42056	2.13717	0.988591	2.74934	0.408942	0.052916	1.52486	0.394078	2.45151	3.18754	2.26707	0.231886	5.58258	0.993816	1.46509	no KO	assigned | (RefSeq) uncharacterized LOC106601910
MSTRG.10527	11.8216	2.78606e-10	4.76476e-07	30.9294	LOC106601915	106601915	suppressor of cytokine signaling 3-like	3.05535	2.71448	1.04414	1.32776	0.967772	1.61445	39.9083	29.1115	24.3945	66.27	49.709	62.3181	6.85144	39.7977	68.1171	26.0466	5.49666	28.3122	8.94203	17.5456	54.4677	50.3993	25.5786	25.0419	61.43	49.49	48.856	60.6331	61.6529	6.78704	K04696	suppressor of cytokine signaling 3 | (RefSeq) suppressor of cytokine signaling 3-like
MSTRG.1054	0.754604	0.00139125	0.021003	7.35779	dtd2	100286471	D-tyrosyl-tRNA deacylase 2 (putative)	8.37828	10.0083	8.74664	8.7932	11.682	8.2634	10.2673	7.74205	5.51381	6.28859	4.77405	7.48125	7.43547	4.45907	9.81705	8.69863	5.7869	5.09657	8.14574	6.28369	6.10238	6.53468	5.66865	6.10944	8.01854	6.93706	6.20907	7.53678	6.08875	7.86635	no KO	assigned | (RefSeq) dtd2; D-tyrosyl-tRNA deacylase 2 (putative)
MSTRG.10540	0.903768	0.326863	0.616324	2.14951	LOC106601920	106601920	DNA polymerase delta catalytic subunit-like	2.77998	2.65179	1.08029	2.83693	2.20842	2.52405	2.67842	2.36336	0.809611	2.6704	2.1539	3.3368	2.33489	1.59208	2.87694	1.45907	1.37935	1.8679	0.599443	2.81222	2.56447	2.68127	1.84489	1.0139	1.0608	3.36958	1.81937	2.93656	3.22788	0.95087	K02327	DNA polymerase delta subunit 1 [EC:2.7.7.7] | (RefSeq) DNA polymerase delta catalytic subunit
MSTRG.10542	1.40737	1.51995e-06	0.000182875	3.67907	LOC106601924	106601924	ubiquitin carboxyl-terminal hydrolase 36-like	3.50196	2.48256	1.46656	2.50759	3.2084	2.0517	4.78957	4.78653	3.74931	3.69946	3.61953	3.99318	2.945	3.29927	4.82908	4.23107	2.37296	2.90174	3.5038	3.53906	3.87313	5.23231	3.37948	4.561	5.3241	4.09781	4.63236	3.7534	5.19596	2.84413	K11855	ubiquitin carboxyl-terminal hydrolase 36/42 [EC:3.4.19.12] | (RefSeq) ubiquitin carboxyl-term
MSTRG.10544	0.811404	0.514056	0.759264	2.1084	LOC106601925	106601925	general transcription factor IIF subunit 1-like	1.73272	0	6.83184	0.599941	7.63973	0.932389	0	0.14946	3.45632	2.73114	2.6376	0.569459	0.189812	3.15766	0	0	0.490247	0	7.18588	3.23969	2.69397	2.05	3.36702	0	0	2.9899	3.07529	4.30341	2.96551	0.262975	K03138	transcription initiation factor TFIIF subunit alpha | (RefSeq) general transcription factor I
MSTRG.10545	1.02434	0.925838	0.970591	3.47793	cyh1	100196157	Cytohesin-1	1.5421	3.68686	1.9095	1.28873	5.65346	4.8716	7.06905	0.95186	1.69178	4.9121	5.05046	5.60517	0.565514	0.817192	0.741417	4.23202	3.10071	5.2771	0.741123	3.92877	7.32533	5.71974	3.53174	5.21498	2.41146	6.03338	0.925313	0.981743	6.79615	1.76136	K18441	cytohesin | (RefSeq) cyh1; Cytohesin-1
MSTRG.1055	0.906281	0.476473	0.734496	3.28711	nubpl	106601900	nucleotide binding protein like	2.21617	5.0935	1.37363	3.95593	4.19752	4.65708	3.08539	2.10571	0.691738	3.7186	1.41161	4.37046	1.51446	3.56118	5.46895	3.75883	3.65997	3.10591	1.80397	3.11339	1.54903	5.83018	2.92719	4.10112	4.76861	3.91896	3.05677	3.63834	4.9197	1.03937	K03593	ATP-binding protein involved in chromosome partitioning | (RefSeq) nubpl; nucleotide binding
MSTRG.10550	2.20324	2.94166e-05	0.00145521	37.1919	timp2	100196250	Metalloproteinase inhibitor 2	15.0614	16.0114	14.2637	11.8214	24.6254	21.6462	51.9609	47.3811	34.4919	33.7434	41.8313	48.0593	22.1419	29.0329	34.9797	39.031	17.3848	45.6514	17.2103	55.1041	33.0896	114.67	18.8776	59.7622	73.9502	38.8074	31.7698	36.0107	56.6247	30.7613	no KO	assigned | (RefSeq) timp2; Metalloproteinase inhibitor 2
MSTRG.10555	1.14831	0.658047	0.84544	2.15757	LOC106601926	106601926	pyrroline-5-carboxylate reductase 1, mitochondrial-like	2.77999	5.6096	0	1.95665	0	0.009166	8.42818	4.17299	0	0	3.60701	3.53997	0.402421	0.972115	6.0287	0	1.44161	0	0	0	0.295457	2.79202	1.47903	3.36103	5.55883	0.510363	4.3885	0	7.39336	0	K00286	pyrroline-5-carboxylate reductase [EC:1.5.1.2] | (RefSeq) pyrroline-5-carboxylate reductase 1
MSTRG.10558	0.965958	0.856494	0.942635	1.14612	LOC106601927	106601927	transcription factor MafG-like	0.729129	1.00659	0.166786	0.852912	1.08697	2.01047	1.42119	1.67675	0.514734	0.969229	0.07054	0.087464	1.48641	0.196525	4.31102	0.024838	0.799284	0.018017	0.110682	0.280997	0.726937	1.57313	0.916424	0.049994	6.41815	1.95776	0.605943	1.0631	3.25151	0	K09037	transcription factor MAFF/G/K | (RefSeq) transcription factor MafG-like
MSTRG.1056	1.25017	0.000279029	0.0072018	1.89837	arhgap5	106601912	Rho GTPase activating protein 5	1.6317	1.49216	0.707397	1.32691	1.41166	1.69453	2.54654	2.44958	1.48504	1.78894	1.9995	2.01965	1.79885	1.51965	2.29323	1.92664	1.32627	2.59752	0.655428	1.79246	2.0653	2.93283	1.1563	2.34001	3.61447	2.08731	2.02436	2.50531	2.81293	0.948648	K13709	Rho GTPase-activating protein 5 | (RefSeq) arhgap5; Rho GTPase activating protein 5
MSTRG.10560	0.888622	0.284248	0.574894	1.3467	LOC106601932	106601932	E3 ubiquitin-protein ligase RNF213-like	2.55762	1.13347	0.211386	2.60514	1.15216	1.89996	1.42903	1.25937	0.762038	2.14242	2.29284	1.2	1.36042	0.842992	2.49031	1.15542	1.15152	0.998741	0.219453	0.451315	0.92772	1.47849	0.051103	0.949187	1.34746	2.17683	1.21507	2.66909	1.95612	0.314225	no KO	assigned | (RefSeq) E3 ubiquitin-protein ligase RNF213-like
MSTRG.10564	1.43111	0.177389	0.448282	1.8637	mkk6a	100136944	mitogen-activated protein kinase kinase 6a	0.536613	0.982388	0.526085	0.451907	0.0292775	3.36833	1.10016	0.459871	3.61152	0.457294	0.671001	2.05408	1.82003	4.3932	3.39961	0.755902	0.52099	2.74819	0	3.51772	0.599582	8.31486	0.454899	0.404799	0.404046	3.37605	5.4635	1.54065	3.81139	0.136928	K04433	mitogen-activated protein kinase kinase 6 [EC:2.7.12.2] | (RefSeq) mkk6a; mitogen-activated p
MSTRG.10567	0.710596	0.0164196	0.102739	2.66088	LOC106601942	106601942	uncharacterized LOC106601942	2.91471	3.55289	5.45912	3.24092	4.50565	2.09176	1.55405	2.55652	2.06741	1.89463	1.02623	1.9006	1.92224	1.77522	2.2383	3.47403	3.8652	1.22061	5.49071	3.73946	1.21126	1.3077	4.53479	2.80825	0.537667	1.52123	2.60143	2.38328	0.82952	5.601	no KO	assigned | (RefSeq) uncharacterized LOC106601942
MSTRG.10576	1.05622	0.426047	0.698783	2.20825	LOC106601936	106601936	probable tRNA pseudouridine synthase 1 pseudogene	1.41139	2.26559	1.97873	2.38212	2.48203	1.76471	2.53511	3.00139	1.2487	2.06028	1.60513	3.80841	2.47971	1.71753	2.05601	2.41619	1.64226	2.31627	1.67797	2.1891	2.50131	2.69904	1.70628	2.94246	2.48238	2.29057	2.24221	2.04716	2.80836	1.48903	no KO	assigned | (RefSeq) probable tRNA pseudouridine synthase 1 pseudogene
MSTRG.10577	0.842944	0.290489	0.582241	1.64143	LOC106601937	106601937	E3 ubiquitin-protein ligase CHIP-like	2.79906	2.73341	0.523426	2.75701	1.11761	2.1308	2.19118	1.97573	2.01599	1.14964	0.643316	0	1.28538	1.09414	1.43585	2.99516	2.7287	0.808947	2.46497	0.700967	0.720171	0.62696	0.704347	1.9013	2.41947	2.15841	2.18346	1.35461	2.7176	0.905154	K09561	STIP1 homology and U-box containing protein 1 [EC:2.3.2.27] | (RefSeq) E3 ubiquitin-protein l
MSTRG.10579	1.14466	0.258218	0.547174	3.75478	LOC106601945	106601945	hepatocyte growth factor-regulated tyrosine kinase substrate-like	3.97264	2.52478	0.597807	3.50162	4.83401	4.03707	5.21215	3.65925	1.91896	4.37896	5.43103	4.25401	3.74009	2.53066	6.47466	2.98226	3.67684	3.45447	0	3.22277	3.686	4.94153	3.91904	3.68991	5.67543	5.00079	4.31587	4.01643	6.15239	0.841883	K12182	hepatocyte growth factor-regulated tyrosine kinase substrate | (RefSeq) hepatocyte growth fac
MSTRG.10583	0.888366	0.387811	0.669924	2.27079	LOC106601954	106601954	nuclear distribution protein nudE homolog 1-like	4.65125	2.14298	0.828397	1.15597	2.61946	3.77135	2.08274	1.70746	2.7852	2.42974	1.68726	1.1991	1.45071	0.602739	6.40444	2.12843	1.02755	1.34127	0.949007	0.907471	1.61714	4.13732	1.37837	1.33895	3.10428	3.37181	3.12313	1.71479	6.07406	0.391367	no KO	assigned | (RefSeq) nuclear distribution protein nudE homolog 1-like
MSTRG.10587	1.03264	0.851389	0.940085	1.23927	LOC106601949	106601949	glycogen [starch] synthase, muscle-like	0.648289	0.364454	1.81679	0.96773	1.76238	1.02849	1.14661	0.704788	0.001176	3.32081	1.95999	2.58016	0.170151	1.1555	0.876309	1.66583	1.95239	1.27597	4.56972	0.989511	0.274264	1.27951	0.658351	0.452456	0.893744	0.714445	0.918392	1.73059	0.186446	1.11272	K00693	glycogen synthase [EC:2.4.1.11] | (RefSeq) glycogen [starch] synthase, muscle-like
MSTRG.10594	1.20287	0.102635	0.32737	7.86612	LOC106601957	106601957	putative oxidoreductase GLYR1	7.96463	8.65283	2.29044	6.50092	6.05722	8.46242	9.09216	9.2608	7.47788	10.0937	12.0624	8.26554	8.53214	6.74144	8.57808	5.93817	7.82087	8.66632	2.20679	8.74091	10.2693	9.57956	7.11416	5.25882	8.42724	11.4975	8.56895	9.62467	9.83036	2.40739	no KO	assigned | (RefSeq) putative oxidoreductase GLYR1
MSTRG.106	0.871401	0.638	0.834141	1.65073	LOC106565696	106565696	rab11 family-interacting protein 5-like	1.00081	3.18038	0.779155	2.71496	2.9586	0.024761	2.05235	0	0.503031	0.287262	2.49124	2.10559	0.070414	0.118718	2.19367	0.056802	0.061552	0.365957	0.017828	1.16378	1.74691	1.07356	4.32619	2.25406	6.56957	3.37378	0.022889	2.01276	0.824743	5.17051	K12484	Rab11 family-interacting protein 1/2/5 | (RefSeq) rab11 family-interacting protein 5-like
MSTRG.1060	0.746395	0.194232	0.47151	4.93659	egln3	106601984	egl-9 family hypoxia inducible factor 3	3.05762	7.45144	6.36883	3.86682	5.27405	10.8111	8.22325	6.45102	4.45159	0.614537	1.86936	2.38077	2.27422	4.06515	6.112	2.82481	1.38628	6.30786	2.03848	6.65858	8.38973	4.06316	3.78587	1.54144	8.29109	7.01469	4.7078	6.5795	8.81735	2.41949	K09592	hypoxia-inducible factor prolyl hydroxylase [EC:1.14.11.29] | (RefSeq) egln3; egl-9 family hy
MSTRG.10600	1.02248	0.68018	0.857646	1.27323	LOC106601966	106601966	ubiquitin carboxyl-terminal hydrolase 22-like	1.05164	1.51705	0.51899	1.40058	1.35892	1.4815	1.19298	1.2955	1.08304	1.42736	0.543446	1.06123	1.53385	0.980869	2.28229	1.23228	1.32843	0.895692	0.444796	1.38389	1.11156	2.22344	0.998211	1.51691	1.80961	1.4156	1.36711	1.2515	1.55705	0.931513	K11366	ubiquitin carboxyl-terminal hydrolase 22/27/51 [EC:3.4.19.12] | (RefSeq) ubiquitin carboxyl-t
MSTRG.10602	0.854116	0.295346	0.587591	1.0597	LOC106601961	106601961	cytokine receptor-like factor 3	1.32021	0.263684	1.04132	1.54086	1.85825	1.7575	2.11664	0.89019	0.835186	0.280968	1.57228	1.66101	1.24293	0.173927	0.463877	1.01192	1.17342	1.02971	0.132527	1.03772	1.65502	2.17321	1.3998	0.153875	0.556584	1.7391	1.51071	0.682191	0.385142	0.131355	no KO	assigned | (RefSeq) cytokine receptor-like factor 3
MSTRG.10605	1.20071	0.187795	0.462779	1.49731	LOC106601962	106601962	polycomb protein suz12-A-like	2.79962	2.27677	0	0.780796	0.902005	0.399115	1.65299	2.59632	1.0802	0.655389	0	1.90895	2.44299	1.91537	3.72873	1.67837	1.31612	1.87433	0.003031	0.954675	0.796941	2.69314	1.30045	2.16091	1.78632	1.6085	2.91491	1.26401	1.42829	0	K11463	polycomb protein SUZ12 | (RefSeq) polycomb protein suz12-A-like
MSTRG.1061	1.19116	0.00407798	0.0419052	2.20196	LOC106601852	106601852	striatin-3-like	2.01415	2.07058	0.843775	1.965	1.71915	1.94052	2.83377	3.19289	1.92261	1.91726	2.75375	2.76179	1.60995	2.59429	2.65243	2.41101	1.40214	2.0638	1.0519	1.62334	2.19709	3.00855	1.93202	3.03946	3.54945	2.23476	2.39844	2.32125	2.6368	1.39702	K17608	striatin 1/3/4 | (RefSeq) striatin-3-like
MSTRG.10617	0.998873	0.99679	0.998796	1.16977	LOC106601960	106601960	rho GDP-dissociation inhibitor 2-like	0	2.3788	0	0.723318	4.75337	0.02241	0	1.69141	2.21716	0.621686	0.539286	0.027249	0	0	5.26827	0	1.32896	0.411471	0	2.11641	1.27949	0.295098	0	0.575577	1.75195	3.90321	2.2895	0.002814	0.368676	2.527	K12462	Rho GDP-dissociation inhibitor | (RefSeq) rho GDP-dissociation inhibitor 2-like
MSTRG.1062	1.15222	0.505478	0.753544	1.7216	ap4s1	100195921	adaptor related protein complex 4 subunit sigma 1	1.48108	0.020552	0.468599	1.98064	1.14054	3.57335	0	2.60689	1.02782	2.47871	1.9959	2.37375	3.17901	0.233069	1.3614	1.21216	2.09161	1.76594	0.584568	1.77866	2.33974	2.92285	1.43902	1.8815	4.59434	1.94091	0.485453	0.162196	4.23061	0.296973	K12403	AP-4 complex subunit sigma-1 | (RefSeq) ap4s1; adaptor related protein complex 4 sigma 1 subu
MSTRG.10623	1.01515	0.683291	0.859382	1.00529	LOC106601974	106601974	oocyte zinc finger protein XlCOF6-like	1.164	1.25734	0.467458	0.88323	1.02954	1.05658	1.61223	1.10242	0.775929	0.869899	1.02926	0.842324	1.13421	0.886303	1.26823	0.956618	0.926386	0.822759	0.522565	0.778952	0.992301	1.03588	0.93024	1.16423	1.72878	1.01015	1.12358	1.07847	1.25464	0.454211	no KO	assigned | (RefSeq) oocyte zinc finger protein XlCOF6-like
MSTRG.10626	1.0265	0.886459	0.955499	11.0413	LOC106601977	106601977	cytosolic endo-beta-N-acetylglucosaminidase-like	8.48325	11.9706	1.57522	17.2977	13.3729	12.0541	17.1991	14.0759	5.90229	14.3258	14.0183	13.0611	8.99046	13.6353	14.6793	6.93773	9.53581	10.6436	0	7.01036	13.838	9.58521	5.5022	17.4339	14.5709	12.9267	14.5368	10.1119	16.1873	1.77676	no KO	assigned | (RefSeq) cytosolic endo-beta-N-acetylglucosaminidase-like
MSTRG.1063	0.816128	0.252055	0.54067	3.64181	hectd1	106601818	HECT domain E3 ubiquitin protein ligase 1	2.13526	4.08213	2.60864	3.48916	9.4379	5.32518	6.84387	7.66919	2.12464	2.33186	4.43742	2.27215	2.78418	2.31916	1.14987	3.72455	1.74767	2.21923	2.37632	1.40875	5.32757	1.95962	4.12713	3.20859	2.58833	4.19434	3.15192	5.61949	3.76859	4.82161	K12231	E3 ubiquitin-protein ligase HECTD1 [EC:2.3.2.26] | (RefSeq) hectd1; HECT domain E3 ubiquitin
MSTRG.10632	1.00109	0.984591	0.994349	3.41727	smg1	106601970	SMG1 nonsense mediated mRNA decay associated PI3K related kinase	5.20488	3.32879	2.37913	3.26393	3.35547	2.9489	3.80486	4.72746	3.05118	3.38025	3.61536	3.88846	2.94471	3.19631	4.96521	3.40859	1.87879	2.67052	2.00419	3.2452	3.55236	3.48761	2.84747	3.07959	4.10755	3.33748	3.85738	3.75372	4.4285	2.80431	K08873	serine/threonine-protein kinase SMG1 [EC:2.7.11.1] | (RefSeq) smg1; SMG1, nonsense mediated m
MSTRG.10636	1.03771	0.798533	0.91584	5.5429	ar6p1	100286704	ADP-ribosylation factor-like protein 6-interacting protein 1	5.25096	4.05517	4.11072	8.94983	4.58956	4.63637	4.65081	3.45509	4.49069	6.83492	9.64477	9.69766	5.49932	6.98257	5.37019	4.11015	4.2575	4.62916	4.17114	5.5396	7.74315	5.81678	5.61016	1.76347	2.57016	7.56969	5.02129	8.83811	5.27865	5.1493	no KO	assigned | (RefSeq) ar6p1; ADP-ribosylation factor-like protein 6-interacting protein 1
MSTRG.10647	2.17921	0.0102207	0.0753665	2.39701	LOC106601989	106601989	monocarboxylate transporter 4-like	0	0	0	1.08342	2.81153	0	3.60149	2.00382	0	0	8.74038	5.50831	2.10654	1.71512	3.76604	1.88997	1.75647	2.85473	0	0	6.29121	2.57022	1.18947	2.39411	1.90903	7.39898	2.66673	4.88609	4.76665	0	K08180	MFS transporter, MCP family, solute carrier family 16 (monocarboxylic acid transporters), mem
MSTRG.1065	0.960336	0.737222	0.886688	7.06044	LOC106601994	106601994	E2F-associated phosphoprotein-like	5.72505	8.37015	3.31233	6.82832	7.84986	9.62981	10.5832	11.389	5.66565	7.21857	6.94872	7.94685	5.91971	6.48838	9.02549	6.87451	6.64467	6.68374	0.77057	6.03801	8.83178	9.93675	4.29599	8.7362	11.5823	5.6704	6.54011	6.02028	9.49554	0.791168	no KO	assigned | (RefSeq) E2F-associated phosphoprotein-like
MSTRG.10651	1.48289	0.00384242	0.0404037	4.59637	LOC106601995	106601995	uncharacterized LOC106601995	2.23801	3.67121	1.55862	2.49965	2.76543	4.16725	5.8415	4.97847	3.19881	7.86217	6.34586	5.41155	2.64158	4.56484	6.94707	3.83096	2.92582	4.17318	1.53992	2.39728	5.39174	5.86378	2.30875	4.70259	15.2074	4.94555	5.89688	4.76346	7.43356	1.81833	K21595	calcium-responsive transcription factor | (RefSeq) uncharacterized LOC106601995
MSTRG.10655	1.03485	0.865531	0.946145	1.12284	LOC106601996	106601996	nuclear distribution protein nudE homolog 1-like	1.88405	1.5232	1.41771	1.26411	0	0.199857	0.226446	1.5934	1.46498	1.79536	1.16981	0.878089	2.05548	0	2.33824	2.68878	0	0.6689	0.586647	1.45448	1.13334	0.2488	1.44468	0.01117	1.49014	1.62901	2.7045	0	0.422539	1.39134	no KO	assigned | (RefSeq) nuclear distribution protein nudE homolog 1-like
MSTRG.10656	1.35123	0.12978	0.37388	2.40361	LOC106601997	106601997	putative oxidoreductase GLYR1	3.32375	0.118502	0.570534	3.32312	0.778635	2.62932	4.70948	3.31407	2.30559	3.30781	5.118	3.13745	2.21813	3.23839	0.910128	0.563635	1.23087	1.49605	0.709649	2.67003	1.12322	3.28133	2.21675	1.56699	2.91002	6.05404	3.33969	2.16135	2.01655	1.7652	no KO	assigned | (RefSeq) putative oxidoreductase GLYR1
MSTRG.10660	1.18178	0.400251	0.678121	1.03366	LOC106601999	106601999	multidrug resistance-associated protein 1-like	1.67289	0.428715	0	0	1.40905	0.839607	2.63867	0.726376	2.48385	0.798171	0.414111	0.410962	0.687373	1.71177	1.9376	0.033974	2.29941	0.549182	0	0	2.10973	0.788198	1.00334	0	3.12283	1.26676	2.47813	0.392209	0.80694	0	K05665	ATP-binding cassette, subfamily C (CFTR/MRP), member 1 | (RefSeq) multidrug resistance-associ
MSTRG.10663	1.92382	0.00102624	0.0172794	2.32865	LOC106602000	106602000	nuclear distribution protein nudE-like 1-B	1.74451	0.628267	0.391208	0.556937	0.445033	0.963951	4.48532	0.92834	1.44136	5.91087	4.32814	2.99729	0.685738	2.17248	3.83877	2.85147	1.05339	1.81945	1.25773	1.47002	4.9773	4.0612	2.15143	0.835271	2.12794	4.20002	2.82519	3.69052	4.83259	0.187717	K16739	nuclear distribution protein NudE-like 1 | (RefSeq) nuclear distribution protein nudE-like 1-
MSTRG.10665	0.915891	0.559247	0.788566	2.47357	LOC106602006	106602006	ubiquitin carboxyl-terminal hydrolase 7-like	5.83739	2.80649	1.00197	2.46382	1.80026	2.44378	3.1809	1.19787	1.14183	4.41838	2.3789	3.17761	2.05412	1.83484	4.08446	2.32178	2.08311	2.06277	1.13853	3.23653	3.22154	3.56912	1.15051	0.349545	1.2607	3.84402	3.31109	3.06034	3.29913	0.475832	K11838	ubiquitin carboxyl-terminal hydrolase 7 [EC:3.4.19.12] | (RefSeq) ubiquitin carboxyl-terminal
MSTRG.10666	0.920565	0.559434	0.788655	2.78415	mettl22	100194762	methyltransferase like 22	2.2973	2.20157	3.13915	3.41821	3.33828	3.07556	3.44835	2.47783	1.42856	1.29654	1.05606	3.39647	1.92339	2.96436	3.57037	3.72709	2.95479	4.02469	3.09251	3.58522	3.53743	3.35966	0.492733	4.50131	3.34126	1.1845	3.2027	3.02284	2.68943	1.77649	no KO	assigned | (RefSeq) mettl22, cp068; methyltransferase like 22
MSTRG.10668	1.05882	0.503854	0.752528	3.00055	abat	106602007	4-aminobutyrate aminotransferase	3.27558	2.87807	3.07409	2.09222	3.03939	2.23962	3.65027	3.27052	3.02814	3.43824	1.42437	2.20487	3.85172	2.2698	3.75933	5.3714	2.96221	3.39874	1.90965	3.48511	3.54745	3.51861	2.11342	4.07536	3.294	2.33936	2.90655	2.84475	2.93714	1.81655	K13524	4-aminobutyrate aminotransferase / (S)-3-amino-2-methylpropionate transaminase [EC:2.6.1.19 2
MSTRG.10669	1.48656	0.0782743	0.278265	1.90087	LOC106602008	106602008	NACHT, LRR and PYD domains-containing protein 12-like	4.52549	0.177415	0.633827	1.60022	0.318002	0.224436	2.10799	3.07836	2.79319	5.60155	3.15728	2.16266	1.50008	5.36508	0.970389	0.740555	2.35139	0.598205	1.93976	1.50611	1.45766	0.477169	0.964532	2.72441	3.09645	2.48518	2.47244	0.805383	0.466122	0.724628	no KO	assigned | (RefSeq) NACHT, LRR and PYD domains-containing protein 12-like
MSTRG.1067	1.05898	0.568958	0.793717	6.93287	LOC106602033	106602033	cofilin-2-like	6.09887	8.30314	2.82499	7.6881	6.17939	8.47288	8.92133	10.7818	5.34518	4.70217	5.78207	6.16416	8.50887	10.271	7.73004	7.04001	5.72831	9.63488	3.73278	6.05473	7.23159	8.07733	4.1505	11.166	8.96917	5.553	6.54427	4.66276	6.85401	4.81271	K05765	cofilin | (RefSeq) cofilin-2-like
MSTRG.10670	1.16113	0.0927351	0.308041	5.33938	clcn7	106602010	chloride voltage-gated channel 7	6.37588	5.50045	1.40638	4.92255	4.3756	5.11227	5.38418	5.40017	3.94603	6.36141	5.90413	6.16848	5.14382	4.93529	6.85986	4.23609	4.78569	5.41964	1.3804	5.88285	7.1636	11.114	4.07388	4.31048	4.67487	6.46553	5.83735	7.05331	8.08025	1.90699	K05016	chloride channel 7 | (RefSeq) clcn7; chloride voltage-gated channel 7
MSTRG.10673	0.97495	0.806615	0.91926	1.42419	natu	100380402	N-acetyltransferase UNQ2771/PRO7155 homolog	1.59048	1.12162	1.30213	0.696474	2.15338	1.97867	1.65724	1.60155	1.3343	0.461686	0.741107	0.582214	1.1117	1.72369	1.40333	2.09444	1.39875	1.99739	1.50928	1.4838	1.1833	1.83107	1.60612	0.479417	1.67665	1.29402	1.44743	1.41484	1.33317	2.51657	K21121	N-alpha-acetyltransferase 60 [EC:2.3.1.259] | (RefSeq) natu; N-acetyltransferase UNQ2771/PRO7
MSTRG.10675	1.43672	0.121038	0.35887	2.92067	LOC106602018	106602018	uncharacterized LOC106602018	0.625217	1.23911	0.277467	1.70401	2.05851	4.98458	1.12784	1.65416	2.00608	1.94177	2.85706	4.00258	2.5102	1.19821	1.18826	8.12735	2.94603	4.95533	0.669314	1.17553	1.75599	8.11384	1.652	4.11047	3.07435	2.21137	2.4893	12.2418	4.30477	0.417515	no KO	assigned | (RefSeq) uncharacterized LOC106602018
MSTRG.1068	1.02074	0.865781	0.946164	5.20743	LOC106602003	106602003	bromodomain adjacent to zinc finger domain protein 1A-like	3.84113	6.00966	4.21125	6.44459	5.44719	4.1816	5.41976	7.42841	4.89952	4.97923	3.76526	4.06296	5.56735	4.7482	5.80121	5.82293	5.72793	5.02474	4.34132	5.10389	5.1142	5.38769	5.73822	0.983472	7.37074	6.78571	5.76143	4.76492	6.70312	4.78524	K11655	bromodomain adjacent to zinc finger domain protein 1A | (RefSeq) bromodomain adjacent to zinc
MSTRG.10683	0.856421	0.195298	0.472325	8.3576	LOC106602020	106602020	acyl-CoA synthetase family member 2, mitochondrial-like	9.51736	7.21043	8.59733	8.3445	13.337	9.60196	9.73403	7.91398	7.26982	10.71	3.31285	10.7279	6.92284	5.97518	9.18257	11.0458	9.86271	5.73869	8.63482	5.75863	6.01511	8.73864	7.41142	9.12821	5.71859	5.81944	6.24367	10.9379	10.0494	11.267	K00666	fatty-acyl-CoA synthase [EC:6.2.1.-] | (RefSeq) acyl-CoA synthetase family member 2, mitochon
MSTRG.10685	1.08088	0.524023	0.765751	1.3141	LOC106602028	106602028	cdc42 effector protein 4-like	0.361467	1.12318	1.13562	1.66687	1.11852	1.55607	1.34193	1.96099	0.277365	1.61188	2.02101	0.775593	0.977773	1.73593	2.22599	1.13616	1.79774	1.05612	1.55716	0.835804	1.18527	1.79544	1.89851	1.57489	1.44818	1.03411	1.4994	1.33708	0.046914	1.33012	no KO	assigned | (RefSeq) cdc42 effector protein 4-like
MSTRG.10687	1.38106	0.00605832	0.0538718	2.68459	LOC106602032	106602032	mannose-binding protein C-like	1.76971	1.75957	3.47096	0.878308	1.06368	2.29068	1.93798	3.15476	3.02665	2.98619	3.5279	2.55282	1.86643	2.85942	3.47647	2.8814	2.45512	3.17707	4.33001	1.89537	1.70072	2.84468	3.39912	3.8338	3.33196	1.74265	5.47027	2.39084	2.33346	2.12973	no KO	assigned | (RefSeq) mannose-binding protein C-like
MSTRG.10688	0.987087	0.926516	0.970834	4.80484	LOC106602029	106602029	peripheral myelin protein 22-like	4.06376	5.33276	3.31277	3.37128	4.49941	6.22288	6.1612	5.6838	3.23594	3.14806	5.36496	3.86456	6.12714	4.27054	4.56882	2.98342	4.06982	4.10263	1.59023	1.89905	5.53039	8.56264	2.31799	12.9697	11.4484	3.49079	5.06473	4.02534	5.7975	1.06475	K19289	peripheral myelin protein 22 | (RefSeq) peripheral myelin protein 22-like
MSTRG.1070	1.00542	0.9435	0.978769	3.20803	sstr1	106602103	somatostatin receptor 1	3.53701	3.5722	2.38588	2.23899	3.51572	3.57787	3.99357	4.30021	3.27669	2.68587	3.84308	2.83932	4.01645	2.76275	3.22174	3.35368	3.01669	2.89214	2.29084	1.7053	3.19721	3.57324	1.78617	4.74772	5.80858	2.8102	3.11288	3.37095	2.95717	1.85079	K04217	somatostatin receptor 1 | (RefSeq) sstr1; somatostatin receptor 1
MSTRG.10700	1.24439	0.00585512	0.0527703	3.7799	LOC106602039	106602039	uncharacterized LOC106602039	2.39928	3.62473	1.2966	3.07625	3.22024	4.09601	4.49764	4.83201	3.14366	4.63838	3.30676	4.02398	3.15681	3.97383	5.25673	2.8934	2.83656	3.6169	1.31318	2.65561	4.17894	5.24537	2.83937	4.76165	8.659	3.86284	4.39992	3.73347	5.71628	2.14164	K21595	calcium-responsive transcription factor | (RefSeq) uncharacterized LOC106602039
MSTRG.10702	1.22112	0.0307792	0.156034	1.77732	metrnl	106602040	meteorin like, glial cell differentiation regulator	1.52697	1.08692	1.2853	1.68179	1.00242	1.42106	1.67289	1.92812	2.37985	2.28276	1.86716	2.66562	2.24304	0.985639	1.44364	2.54752	1.84256	1.2532	2.82533	0.653487	2.06681	1.75515	1.34533	1.72715	1.43363	1.89003	1.72037	2.76532	2.0886	1.93205	no KO	assigned | (RefSeq) metrnl; meteorin like, glial cell differentiation regulator
MSTRG.10704	0.779434	0.0423126	0.191005	6.79862	tbcd	100195517	tubulin-specific chaperone d	8.44844	5.97604	13.4062	8.87592	8.45373	4.91501	4.37517	6.10824	13.5164	6.69123	4.5359	5.14291	7.0455	4.94828	4.24311	9.58461	8.0899	5.50933	12.3614	5.44913	5.08172	2.96528	8.19092	5.18795	2.40728	5.32672	6.35787	7.54016	2.98234	10.2419	K21767	tubulin-specific chaperone D | (RefSeq) tbcd; tubulin-specific chaperone d
MSTRG.10706	0.67263	0.01354	0.0908345	1.10259	LOC106602037	106602037	GRB2-related adapter protein-like	1.95612	1.44292	1.31887	1.39717	1.6492	2.73283	2.09938	0.260483	0.265395	0.300896	1.09347	2.09389	0.323246	2.15732	1.50148	0.273142	0.51129	1.12463	0.207847	1.993	0.424892	1.59431	1.10767	0.390252	0.365993	1.73353	0.268441	1.33476	0.743388	0.411868	no KO	assigned | (RefSeq) GRB2-related adapter protein-like
MSTRG.1071	1.05172	0.556692	0.786539	7.07015	LOC106602043	106602043	signal recognition particle 54 kDa protein	5.64879	9.75432	4.97153	6.9308	5.23783	7.27772	7.7977	8.12902	6.25801	5.81747	4.04383	6.33852	6.96072	5.57756	8.19755	8.74112	7.99256	6.34237	4.37165	6.44229	7.89988	9.24551	4.77308	8.22627	12.3383	9.15307	7.93754	8.23132	8.80841	2.65957	K03106	signal recognition particle subunit SRP54 [EC:3.6.5.4] | (RefSeq) SRP54; signal recognition p
MSTRG.10711	1.60063	2.89111e-05	0.00143912	7.67092	LOC106602042	106602042	UPF0472 protein C16orf72 homolog	6.98661	2.18919	2.00222	6.04376	7.74227	6.54742	9.17755	10.342	8.0528	8.30944	7.83354	7.6574	6.80414	8.2684	10.3682	8.69544	7.40566	8.43233	6.50857	7.23428	7.78739	9.10415	7.00007	11.2651	9.06116	7.7307	8.53437	6.81691	8.57792	7.64869	no KO	assigned | (RefSeq) UPF0472 protein C16orf72 homolog
MSTRG.10713	0.826625	0.214777	0.497156	1.08144	natu	100380402	N-acetyltransferase UNQ2771/PRO7155 homolog	3.49036	0.573129	0.54595	0.725539	2.15899	1.27039	0.851246	0.603645	0.837182	0.561617	1.14852	0.203804	1.20739	0.589792	1.35422	1.86534	0.475354	0.707905	0	1.93959	0.554155	2.17249	1.27598	0	0.574641	1.40235	0.95942	2.21972	1.90042	0.274139	K21121	N-alpha-acetyltransferase 60 [EC:2.3.1.259] | (RefSeq) natu; N-acetyltransferase UNQ2771/PRO7
MSTRG.10718	0.92691	0.602638	0.814343	55.9035	LOC106602047	106602047	ATP synthase subunit d, mitochondrial-like	54.1824	45.5487	77.5388	65.609	49.7783	54.3541	42.6633	34.0469	64.5507	53.891	60.8492	83.7483	66.2891	42.9717	49.7296	56.1894	56.5889	56.438	65.9352	73.5674	72.3365	48.8082	57.9254	28.4431	14.5897	73.7362	44.6887	78.0674	44.6414	59.3993	K02138	F-type H+-transporting ATPase subunit d | (RefSeq) ATP5H; ATP synthase subunit d, mitochondri
MSTRG.1072	1.21423	0.124639	0.364617	2.74884	sec23a	106602077	Sec23 homolog A, coat complex II component	2.03443	2.42387	2.16723	2.0851	1.90978	2.05678	0.609069	2.08694	2.94678	0.598239	2.49879	3.20673	2.40939	2.89792	2.46151	3.45268	2.80202	2.99881	3.03131	3.87555	2.93739	4.09718	4.31722	4.39626	2.6119	3.02582	2.43537	3.39539	3.00456	3.69121	K14006	protein transport protein SEC23 | (RefSeq) sec23a; Sec23 homolog A, coat complex II component
MSTRG.10721	0.969785	0.611784	0.819099	1.88205	LOC106602052	106602052	ras-related protein Rab-40C-like	2.56189	2.14227	1.47062	1.45279	2.22025	1.85154	2.37452	2.65696	1.64667	1.46197	1.37106	1.79938	1.50629	1.44012	2.13826	1.69744	1.89907	1.29392	1.75632	2.15124	1.63306	2.8642	1.9399	1.79949	2.15439	1.77147	1.65268	1.35542	2.18875	2.20972	K07928	Ras-related protein Rab-40 | (RefSeq) ras-related protein Rab-40C-like
MSTRG.10728	0.874358	0.620303	0.825015	8.97693	LOC106602056	106602056	cytosolic endo-beta-N-acetylglucosaminidase-like	8.06015	8.706	8.40418	10.1883	10.6574	7.77956	0.458445	9.51428	5.79836	8.08538	9.59721	11.014	11.1455	13.5848	7.17327	12.2685	16.2768	10.9718	10.3134	8.28244	10.3195	6.67391	5.82245	14.3364	0.285648	2.63174	11.0321	9.78808	5.73498	14.4035	no KO	assigned | (RefSeq) cytosolic endo-beta-N-acetylglucosaminidase-like
MSTRG.10729	1.05232	0.798576	0.91584	4.13446	LOC106602055	106602055	retinoid-inducible serine carboxypeptidase-like	2.16807	2.95463	0.702707	3.54876	4.95682	10.5038	3.45227	1.7792	1.29414	5.48944	4.8138	6.55565	4.71549	2.12836	3.58872	4.69616	3.21625	7.33462	0.542047	1.90717	6.36652	11.3481	3.32594	2.14584	2.68231	4.4188	2.44719	5.42725	7.70788	1.81577	K09646	serine carboxypeptidase 1 [EC:3.4.16.-] | (RefSeq) retinoid-inducible serine carboxypeptidase
MSTRG.10731	1.14815	0.516455	0.761093	2.02385	LOC106602057	106602057	coilin-like	2.3238	2.63877	1.58725	0.2159	2.58068	0.747972	3.17856	0.006782	2.07961	2.06985	2.57296	3.86048	3.1421	2.88037	2.36686	3.08969	1.00193	2.50114	2.00711	2.78801	3.63679	0.011095	1.76107	0.087167	3.08653	0.831199	1.12407	2.69801	1.37311	2.46676	K13150	coilin | (RefSeq) coilin-like
MSTRG.10734	1.23399	0.0600021	0.237689	5.96259	LOC106602067	106602067	Golgi apparatus membrane protein TVP23 homolog B-like	4.81354	4.17226	7.29839	6.14916	6.71875	1.58831	7.1932	5.13034	6.66367	6.06533	4.22401	7.9228	7.01726	6.02192	6.26274	7.33221	4.99012	4.9884	4.92776	5.99831	5.15233	8.77513	5.64376	7.48355	5.55315	5.26541	5.9601	6.81977	7.76804	4.97804	no KO	assigned | (RefSeq) FA18B, FAM18B; Golgi apparatus membrane protein TVP23 homolog B-like
MSTRG.10741	1.09103	0.40514	0.682391	1.41836	LOC106602082	106602082	E3 ubiquitin-protein ligase RBBP6-like	1.33655	1.6028	0.241395	0.976715	1.31082	1.5734	2.34419	1.58382	0.481767	1.60932	1.65582	1.11391	2.00006	1.76783	1.79655	0.81508	0.567758	0.880549	0.367569	0.701829	2.03282	2.83746	0.339836	1.93181	4.41511	1.34146	1.36101	0.563573	2.55127	0.448621	no KO	assigned | (RefSeq) E3 ubiquitin-protein ligase RBBP6-like
MSTRG.10762	0.988951	0.925179	0.970283	57.3748	LOC106602072	106602072	uncharacterized LOC106602072	54.2024	54.4479	76.5894	53.3909	45.802	54.3667	45.7008	44.8419	68.2024	43.6796	44.7186	58.9088	58.628	61.7312	47.2177	64.9176	59.5832	67.5653	85.2847	87.3171	70.1478	35.907	70.2244	28.1444	21.3051	72.348	53.4057	81.4934	47.9421	63.2301	no KO	assigned | (RefSeq) uncharacterized LOC106602072
MSTRG.10766	0.984512	0.88005	0.952152	1767.07	LOC100136352	100136352	beta actin	1658.37	1773.77	2290.43	1768.87	1516.5	1585.2	1838.03	1302.89	1471.63	2136.47	2500.52	2444.86	1769.87	2155.39	1551.92	1566.34	1285.55	1306.12	1979.33	1947.66	2654.65	1623.7	1390.94	1410	1044.83	1918.42	1716.68	2210.19	1671.31	1521.61	K05692	actin beta/gamma 1 | (RefSeq) actb; beta actin
MSTRG.10770	0.927486	0.150744	0.409261	2.8651	LOC106602076	106602076	trinucleotide repeat-containing gene 18 protein-like	3.37158	2.71162	3.07598	3.05049	3.11259	3.11263	3.82402	2.95756	2.03265	3.27061	3.58944	3.04571	2.78878	2.99186	3.25075	2.67951	2.86413	2.56829	2.32378	2.44478	2.47493	3.70123	2.32973	2.52091	2.84626	1.8637	2.96081	2.4781	3.49805	2.21246	no KO	assigned | (RefSeq) trinucleotide repeat-containing gene 18 protein-like
MSTRG.10772	1.04824	0.701503	0.869164	25.8542	dctn5	100286512	dynactin subunit 5	17.67	35.38	19.9813	19.4434	21.6318	34.0074	28.2228	25.3668	15.5739	29.6532	27.9414	29.1154	25.8537	31.4313	31.2266	26.1075	30.1014	31.0172	9.05298	33.5358	35.3896	25.8528	24.6839	25.1278	18.5031	28.0673	25.325	29.0874	30.4957	10.7784	K10427	dynactin 5 | (RefSeq) dctn5; dynactin subunit 5
MSTRG.10774	0.935459	0.443271	0.710057	1.11066	LOC106602087	106602087	huntingtin-like	2.64064	0.992168	0.31486	1.29408	0.806316	1.48891	1.72716	1.05741	0.538749	1.3936	1.23272	0.646681	1.10012	0.737956	2.42268	0.871603	1.20629	1.0842	0	0.755992	1.05773	1.70979	0.739161	0.506992	0.933039	1.35397	1.16036	1.23436	1.35971	0.952448	K04533	huntingtin | (RefSeq) huntingtin-like
MSTRG.10789	1.04696	0.569212	0.793894	7.65461	LOC100194638	100194638	general transcription factor IIE, polypeptide 2-1	7.18079	6.85468	5.09095	7.17695	8.45253	8.62042	7.88826	8.8796	7.13986	7.60131	7.31529	9.18681	5.34078	6.0731	7.115	9.14053	7.0626	9.95896	2.90404	6.86541	7.29921	10.1746	5.40905	10.0861	8.65622	8.28258	6.91854	8.18782	10.9453	7.83122	K03137	transcription initiation factor TFIIE subunit beta | (RefSeq) general transcription factor II
MSTRG.1079	0.665482	0.0021534	0.0282233	1.87303	fbxo34	106602232	F-box protein 34	3.05217	2.03124	2.67445	2.19495	2.85661	4.50714	1.85102	2.37454	1.41465	1.2545	1.0798	1.63916	2.58777	1.87754	1.59978	1.54397	2.39308	1.55601	1.41765	2.44807	1.71713	1.76844	1.82945	2.09938	2.14154	0.102895	1.34552	1.31329	1.16437	0.354913	K10311	F-box protein 34 | (RefSeq) fbxo34; F-box protein 34
MSTRG.10795	0.878817	0.105734	0.332144	1.25315	LOC106602091	106602091	proteasome-associated protein ECM29 homolog	1.83005	2.31914	0.455383	1.57981	1.84526	1.0874	1.64342	1.27557	1.01082	1.26739	1.12752	0.711569	1.08853	1.14828	1.8205	0.626625	0.896114	0.706645	1.03341	1.39742	1.89297	1.4606	0.74723	0.599292	1.31251	1.69898	1.20475	1.6277	1.6572	0.522286	K11886	proteasome component ECM29 | (RefSeq) proteasome-associated protein ECM29 homolog
MSTRG.10797	1.1085	0.391942	0.673109	10.2254	pi4k2b	106602101	phosphatidylinositol 4-kinase type 2 beta	8.83375	10.027	6.19995	10.8862	8.23417	10.067	14.1445	10.1842	7.95354	15.9107	12.0265	9.41155	5.88029	13.9254	11.3361	8.89948	7.78374	5.10708	4.61271	10.5778	12.9209	10.6795	8.04617	9.08677	13.6319	18.3842	9.56353	7.72111	13.3621	11.3649	K13711	phosphatidylinositol 4-kinase type 2 [EC:2.7.1.67] | (RefSeq) pi4k2b; phosphatidylinositol 4-
MSTRG.1081	0.962496	0.627246	0.828899	78.3958	psma3	106602205	proteasome subunit alpha 3	71.7337	86.6973	78.6657	93.5936	84.2457	66.8609	67.1622	87.5206	70.3304	74.0968	63.7327	105.902	57.5826	59.113	65.4735	97.3608	80.4295	102.593	70.088	98.5137	73.2817	73.2088	67.4456	97.5781	71.3878	68.8187	71.8939	92.1432	68.2624	86.1576	K02727	20S proteasome subunit alpha 7 [EC:3.4.25.1] | (RefSeq) psma3, PSA3; proteasome subunit alpha
MSTRG.10815	0.792774	0.131881	0.37744	1.98415	LOC106602109	106602109	huntingtin-like	5.38383	1.88526	0.896268	2.82903	1.54373	2.86685	2.59997	1.35076	0.404407	2.72773	2.33332	2.11874	2.25434	1.47023	3.96293	0.559535	1.44796	1.5544	0.165778	1.89945	2.33433	3.24129	1.26645	0.173174	1.03181	2.46376	2.11678	3.00072	2.95616	0.685384	K04533	huntingtin | (RefSeq) huntingtin-like
MSTRG.10816	0.897884	0.265646	0.554668	7.02028	LOC106602110	106602110	ubiquitin-conjugating enzyme E2 K-like	7.00656	8.59096	10.6857	5.91185	8.37042	5.60072	7.27096	7.72197	6.03222	5.67715	4.82356	6.121	6.00804	9.19598	6.49665	8.21669	8.5078	5.43402	9.89813	6.51055	6.08792	6.99361	7.49658	5.87212	3.58931	4.7711	8.10869	6.46882	4.25651	12.8827	K04649	ubiquitin-conjugating enzyme (huntingtin interacting protein 2) [EC:2.3.2.23] | (RefSeq) UBE2
MSTRG.10821	0.619133	0.00238872	0.0299597	3.44947	LOC106602123	106602123	ras-related protein Rab-33B-like	4.35017	7.31422	1.32489	5.18932	5.49373	8.1709	4.81624	2.05893	1.53385	6.23374	4.28628	2.34984	4.6218	1.68805	5.92896	1.86514	2.83896	1.17526	0.813353	2.80682	3.76111	3.82045	1.04147	1.6761	3.12779	5.34521	2.84012	3.6997	3.25447	0.057369	K07920	Ras-related protein Rab-33B | (RefSeq) ras-related protein Rab-33B-like
MSTRG.10823	1.09961	0.28413	0.574863	3.16589	LOC106602128	106602128	cysteine-rich hydrophobic domain-containing protein 2	4.15029	3.36754	2.18285	3.29968	1.93555	2.31506	3.96994	3.91712	3.23519	2.9629	2.81861	2.88656	3.19621	2.53071	3.11933	2.84805	1.82484	2.90269	4.76453	3.6368	3.15414	3.4933	3.13211	3.25451	1.86277	2.87975	4.66728	2.59423	3.56687	4.50723	no KO	assigned | (RefSeq) cysteine-rich hydrophobic domain-containing protein 2
MSTRG.10827	0.869558	0.183733	0.457374	4.27143	LOC106602125	106602125	proteasome-associated protein ECM29 homolog	5.24242	4.535	4.57048	4.75653	5.35933	4.17454	4.75511	5.22295	6.41592	3.54713	3.08714	5.19756	3.66781	4.58255	6.41714	3.80099	1.74941	4.69573	2.64447	4.0822	5.56287	3.81996	4.43074	4.1457	2.04071	3.9432	4.17684	4.00415	3.06314	4.45136	K11886	proteasome component ECM29 | (RefSeq) proteasome-associated protein ECM29 homolog
MSTRG.1083	0.972802	0.942435	0.978232	3.41504	arid4a	106602179	AT-rich interaction domain 4A	7.7528	8.0816	2.80274	0.853669	0	1.40828	7.75613	9.02123	4.97052	5.4562	0.738027	6.14707	0	0.87854	9.42919	0	1.63189	6.26154	0	1.70033	5.11278	2.56266	4.98306	0	1.22343	7.06161	1.16108	4.88505	0.571706	0	K19194	AT-rich interactive domain-containing protein 4A | (RefSeq) arid4a; AT-rich interaction domai
MSTRG.10830	0.851899	0.444565	0.711084	4.41793	LOC106602126	106602126	structural maintenance of chromosomes protein 2-like	3.9125	7.8248	5.73975	5.47568	3.41644	3.00031	4.87448	4.58891	8.40126	3.86149	2.33085	3.21973	4.46413	5.45367	9.50886	4.29386	4.48843	4.33647	4.73712	6.12626	5.29296	1.11921	1.11087	5.19	2.37614	5.04428	5.36988	0.380089	1.92183	4.67751	no KO	assigned | (RefSeq) structural maintenance of chromosomes protein 2-like
MSTRG.10832	0.868428	0.673386	0.854374	1.49509	LOC106602130	106602130	uncharacterized LOC106602130	0.576749	0	0	0.56868	2.66747	5.27528	0	0	0.344496	1.66722	0.34412	0.617697	0	0	0	0	4.03987	0	3.5301	3.3569	0	0.496409	17.0635	1.80758	0.968592	0.115644	0.004672	1.40758	0	0	no KO	assigned | (RefSeq) uncharacterized LOC106602130
MSTRG.10836	1.33337	0.275643	0.565819	2.21729	LOC106602134	106602134	alpha-2-macroglobulin receptor-associated protein-like	1.44263	1.74082	0	2.39603	0	1.97258	5.8581	4.52035	1.74399	3.34824	4.78768	6.38707	0	0.383471	8.49312	2.91347	1.36148	1.74142	0	0.844479	0.469419	2.41247	0	2.85166	1.46555	0	3.39378	0.640702	5.2891	0.061038	K22290	alpha-2-macroglobulin receptor-associated protein | (RefSeq) alpha-2-macroglobulin receptor-a
MSTRG.10837	0.836449	0.00269201	0.0323119	1.81501	LOC106602135	106602135	recombining binding protein suppressor of hairless-like	2.31855	2.97732	1.38798	1.68344	2.70723	2.36912	2.072	2.11264	1.36274	1.52133	1.14688	1.2625	1.51737	1.41369	2.52568	1.81644	1.86573	1.62388	1.27127	1.1471	1.46224	2.83627	1.44864	1.88962	2.10303	1.72229	1.99506	1.21339	2.00158	1.67536	K06053	recombining binding protein suppressor of hairless | (RefSeq) recombining binding protein sup
MSTRG.1084	1.07551	0.318809	0.609441	25.1807	timm9	106602210	translocase of inner mitochondrial membrane 9	21.7764	22.9691	26.2522	25.8758	25.809	18.8114	25.4711	23.2984	31.0966	24.9835	22.9618	34.3967	25.1934	16.3756	23.2411	34.0997	22.7101	25.2134	26.9057	31.9009	25.4324	27.8563	24.3757	27.1461	18.0842	25.4885	24.7559	25.4547	24.2951	23.1902	K17777	mitochondrial import inner membrane translocase subunit TIM9 | (RefSeq) timm9; translocase of
MSTRG.10847	1.02573	0.942556	0.978266	6.65026	LOC106602140	106602140	mitochondrial import inner membrane translocase subunit Tim10-like	7.93714	1.26601	7.7236	7.21971	5.47457	2.35066	2.83301	22.0756	2.06802	0.349026	5.93251	6.58271	13.3559	5.03434	3.51976	3.38184	3.0065	6.39796	2.25382	5.63069	16.3273	2.79783	0.762286	1.70781	30.2788	13.8902	4.47129	10.5149	2.45854	1.90532	K17778	mitochondrial import inner membrane translocase subunit TIM10 | (RefSeq) mitochondrial import
MSTRG.10851	0.844606	0.0419677	0.189949	7.75653	LOC106602151	106602151	UPF0462 protein C4orf33 homolog	7.26673	9.46753	7.64299	8.27065	10.6834	10.0614	7.66631	8.23478	6.24168	9.96301	7.64699	11.3439	7.0434	7.31485	7.59428	7.6246	6.51352	6.08632	5.66199	4.95546	9.20225	8.13047	3.92185	9.0837	10.1139	6.95513	7.15403	6.89443	6.42227	7.53409	no KO	assigned | (RefSeq) UPF0462 protein C4orf33 homolog
MSTRG.10858	1.32877	0.167337	0.434504	5.06342	LOC106602156	106602156	uncharacterized LOC106602156	3.6481	4.0697	4.08668	1.1106	3.99503	4.12477	7.42048	11.6947	2.99985	3.30398	5.34862	4.14726	1.7648	8.97328	6.88488	4.65589	6.82178	6.25833	0.505519	3.78116	7.01257	6.95553	2.23972	2.16818	12.8159	6.65194	5.51507	6.27713	3.6367	3.03437	no KO	assigned | (RefSeq) uncharacterized LOC106602156
MSTRG.1086	0.889109	0.0570544	0.230869	1.40089	LOC106602196	106602196	interferon regulatory factor 2-binding protein-like	1.95051	1.4811	0.731508	2.10402	1.99647	1.62003	1.62817	1.6831	1.16785	1.34588	1.47733	1.31355	2.04514	1.19734	0.989883	1.0644	1.48541	0.886598	1.03592	1.02427	1.55851	2.32529	1.09634	1.32438	1.56265	0.948617	1.27442	1.27364	1.30694	1.12745	K22383	interferon regulatory factor 2-binding protein | (RefSeq) interferon regulatory factor 2-bind
MSTRG.10872	0.952455	0.499047	0.749568	2.54046	LOC106602229	106602229	fatty-acid amide hydrolase 2-A-like	2.45254	3.01966	1.69677	2.68796	2.91001	2.99937	3.64026	2.02071	2.18588	3.20114	2.36365	2.97921	3.0226	1.74376	4.07732	3.65479	2.02052	1.97066	0.99662	2.75214	2.34212	3.10618	1.35858	2.11	1.59743	2.45073	2.79165	2.86912	3.07178	2.12071	K19176	fatty acid amide hydrolase 2 [EC:3.5.1.99] | (RefSeq) fatty-acid amide hydrolase 2-A-like
MSTRG.10891	1.12531	0.281808	0.572341	1.55689	LOC106602233	106602233	uncharacterized LOC106602233	0.765683	1.7375	0.804522	0.909767	1.71898	1.93197	1.43545	1.51033	1.82418	1.28989	0.3391	1.06044	1.52175	1.10828	1.13336	2.89032	0.631639	1.70526	1.65343	1.76866	1.79606	2.14017	1.10188	3.00311	2.49143	1.77493	1.4779	1.87311	1.91991	1.38758	no KO	assigned | (RefSeq) uncharacterized LOC106602233
MSTRG.10899	0.908632	0.784231	0.909466	1.70072	LOC106602242	106602242	C-type lectin domain family 4 member E-like	0.241847	5.88152	4.27939	0.391863	0.509252	0	7.29386	0.233987	0.283823	0.867119	0.362405	0.580314	0.261848	5.76656	7.5532	0.671758	0	0.09293	1.61919	0.052707	6.30321	0.307232	0.454509	0.202705	0.696567	0.373426	5.05407	0	0.330583	0.355674	no KO	assigned | (RefSeq) C-type lectin domain family 4 member E-like
MSTRG.1090	0.926981	0.261235	0.550109	5.57671	jmjd7	100196304	jumonji domain containing 7	5.76792	5.42555	5.64747	6.466	7.35836	5.10507	5.99973	5.66235	5.15404	4.97518	3.59065	4.29291	5.65075	5.94369	3.95142	5.08658	6.68468	6.23097	6.77764	5.21827	4.94531	3.73035	6.3482	6.47989	5.58438	5.85636	6.38453	6.01433	6.14766	4.82109	K19219	jumonji domain-containing protein 7 | (RefSeq) jmjd7, pa24b; jumonji domain containing 7
MSTRG.10900	1.13557	0.446011	0.71197	6.74694	LOC106602241	106602241	CD209 antigen-like protein C	4.16396	6.1487	4.82611	3.51814	7.50508	8.66552	9.40845	5.2338	2.52304	11.7365	8.9091	13.2638	3.52965	7.71439	9.75133	7.12335	2.39677	4.46541	6.71225	4.70062	8.76987	4.736	4.9894	5.56717	10.826	4.65748	6.87535	7.87422	9.50819	6.30839	K17513	C-type lectin superfamily 17 member A | (RefSeq) CD209 antigen-like protein C
MSTRG.10915	1.18218	0.671914	0.853547	4.37834	LOC106602204	106602204	zinc finger protein 638-like	0.904528	8.15976	0.0480841	0.580486	10.2911	4.25989	0.68203	5.54958	8.9223	5.64808	2.82062	4.56749	8.95189	8.83231	0	7.38805	6.10016	0.111194	0	0.323366	7.74186	4.60888	7.06806	7.37038	0.0821167	6.03972	4.1674	3.38721	6.74352	0	no KO	assigned | (RefSeq) zinc finger protein 638-like
MSTRG.10919	2.05685	0.000421669	0.00950661	8.23546	nrt1	100196106	NADP+--arginine ADP-ribosyltransferase 1	4.91613	6.23043	1.41447	2.69537	2.5163	4.40186	9.38097	7.79138	9.27198	5.1239	6.83096	8.78149	12.3464	10.7253	6.68368	5.41201	3.44725	6.72493	5.40296	4.97131	11.8639	9.88431	3.75862	12.6313	17.9494	18.2759	17.7523	6.24937	22.2265	1.40332	no KO	assigned | (RefSeq) nrt1; NADP+--arginine ADP-ribosyltransferase 1
MSTRG.10920	1.17486	0.453843	0.717821	30.5837	pai2b	100195124	Polyadenylate-binding protein-interacting protein 2B	27.9674	12.7071	25.3183	38.2927	16.8552	35.1359	16.685	9.47547	34.4372	34.3434	33.0087	51.0525	38.8912	35.697	36.6568	10.3942	28.0508	35.5911	38.8684	43.9501	45.2536	15.1985	36.0161	8.32165	37.4245	40.4167	45.1449	37.8023	16.8297	31.7244	no KO	assigned | (RefSeq) pai2b; Polyadenylate-binding protein-interacting protein 2B
MSTRG.10923	0.858293	0.409655	0.685995	8.51968	LOC106602223	106602223	C-type lectin domain family 6 member A-like	6.61059	9.93872	5.67213	7.72637	9.88875	10.966	14.4244	6.1431	5.63669	10.59	10.3311	8.06565	4.99718	8.58753	17.2967	6.37982	6.44962	7.87494	0.214821	4.46666	7.30349	10.9588	2.98021	7.7831	22.4575	6.99156	13.1852	8.33113	12.78	0.558468	no KO	assigned | (RefSeq) C-type lectin domain family 6 member A-like
MSTRG.10939	0.856843	0.404208	0.681661	1.31214	LOC106602216	106602216	CD209 antigen-like protein C	0	2.99852	1.48978	0.725765	2.43839	2.12745	2.35488	3.41546	0.988672	0.763854	1.23134	0.995577	1.51414	1.10959	1.6527	0.001364	0.694662	1.3486	0	1.23503	1.87198	2.1602	0	2.18966	1.15445	1.49723	0.009245	1.40609	1.98946	0	no KO	assigned | (RefSeq) CD209 antigen-like protein C
MSTRG.10941	1.02878	0.713542	0.874926	1.0046	LOC106602191	106602191	myotubularin-related protein 7-like	0.639666	1.16583	0.590999	1.32782	1.25879	0.716384	0.920309	1.22025	0.665152	0.681708	1.05765	0.920323	0.755972	1.0908	1.57806	0.888068	0.844766	1.08092	0.656267	1.01944	0.392847	2.11533	0.865596	1.15949	1.39478	1.61272	0.558464	0.666748	1.36394	0.928915	K18083	myotubularin-related protein 6/7/8 [EC:3.1.3.64 3.1.3.95] | (RefSeq) myotubularin-related pro
MSTRG.1096	0.849552	0.223668	0.507683	1.06252	LOC106602301	106602301	type-1 angiotensin II receptor A-like	2.25353	1.85882	1.18324	1.7472	0.939746	0.232668	1.34994	0.495149	0.764762	0.910326	0.757133	0.260835	0.331048	0.792019	1.62878	1.04419	1.6056	1.14939	0.236477	1.32478	0.135077	1.64906	1.36453	1.49855	1.51714	1.49515	0.907563	1.01039	0.336007	1.09641	K04166	angiotensin II receptor type 1 | (RefSeq) type-1 angiotensin II receptor A-like
MSTRG.10960	0.836464	0.0189556	0.112955	1.53939	LOC106602180	106602180	B-cell CLL/lymphoma 6 member B protein-like	2.3296	1.66234	1.93571	1.85743	1.0868	2.69954	1.68819	1.63783	0.879878	1.21926	1.18652	1.36241	2.54586	1.63374	1.3237	0.995655	1.54457	1.32045	1.10386	1.2841	1.39703	1.94819	1.9939	1.20606	1.0918	1.59918	1.44525	1.23153	1.99146	0.979778	no KO	assigned | (RefSeq) B-cell CLL/lymphoma 6 member B protein-like
MSTRG.10977	0.982842	0.858137	0.943316	8.15912	LOC106602244	106602244	C-type lectin domain family 4 member M-like	8.63927	8.6181	6.25622	7.39016	8.18422	9.18146	10.9259	9.86608	7.15692	9.52296	8.42299	7.17277	7.0793	6.87886	11.6586	8.86613	6.01812	6.31494	7.84617	6.19157	10.0894	11.352	5.04833	3.92476	15.2124	8.52939	7.81116	8.14914	7.86204	4.60442	no KO	assigned | (RefSeq) C-type lectin domain family 4 member M-like
MSTRG.10981	0.930091	0.643136	0.836776	1.83116	LOC106602245	106602245	C-type lectin domain family 4 member M-like	3.27191	1.78802	1.63079	4.5215	0.490982	0.941685	1.93126	1.84969	0.818183	2.47445	3.45583	0.801995	1.82723	1.54778	2.11337	0.738991	2.12164	0.828583	0.969929	2.17673	2.14578	2.73076	0.541057	1.28011	3.63416	3.28444	1.43629	1.48323	1.38117	0.717266	K06563	CD209 antigen | (RefSeq) C-type lectin domain family 4 member M-like
MSTRG.10986	0.982708	0.743943	0.889677	1.35006	LOC106602249	106602249	myeloid zinc finger 1-like	1.50819	1.43386	0.683282	1.52354	1.29888	1.72014	2.30347	1.55354	0.997309	1.2626	1.60864	1.28983	1.62236	1.23068	1.62852	0.78954	1.02198	1.18033	0.195985	1.3416	1.48099	1.88892	0.874182	1.29958	1.60905	1.64617	1.27244	1.58763	1.78077	0.867644	no KO	assigned | (RefSeq) myeloid zinc finger 1-like
MSTRG.10988	0.892484	0.0436477	0.194574	1.30461	LOC106602251	106602251	oocyte zinc finger protein XlCOF8.4-like	2.07038	2.29085	0.867565	1.27712	1.43288	1.30496	0.991355	1.64733	1.11337	1.2937	1.12667	1.44657	1.59746	1.39922	1.88449	1.1508	0.92707	0.891169	0.897288	1.0561	1.1656	1.25108	1.01747	0.99392	1.73432	1.18359	1.33402	1.31676	1.08141	1.39372	no KO	assigned | (RefSeq) oocyte zinc finger protein XlCOF8.4-like
MSTRG.1099	0.971444	0.823872	0.926841	21.4699	haus2	100196261	HAUS augmin like complex subunit 2	20.6947	24.9638	17.6587	30.3315	18.6527	16.2806	18.6965	35.5609	12.1025	19.6103	19.9845	30.1476	16.2121	13.6612	19.2921	25.7685	23.7768	15.8521	16.9539	14.692	17.5753	14.2039	19.2384	36.3984	39.7397	26.9227	23.5757	17.9647	24.274	13.3113	K16585	HAUS augmin-like complex subunit 2 | (RefSeq) haus2, cep27; HAUS augmin like complex subunit
MSTRG.10995	1.3195	0.110234	0.340475	3.89672	LOC106602257	106602257	C-type lectin domain family 4 member E-like	4.80411	4.50181	2.57615	0.926633	1.56394	2.812	4.66673	5.32064	4.5926	2.43705	3.20414	4.28589	6.43373	3.16517	4.29992	1.59083	1.58965	2.02207	1.63754	4.15268	4.04834	3.15746	2.38815	3.20883	9.30629	6.62609	8.88623	2.43233	7.08392	3.18075	K17513	C-type lectin superfamily 17 member A | (RefSeq) C-type lectin domain family 4 member E-like
MSTRG.110	0.999451	0.99805	0.999177	1.75566	LOC106578466	106578466	T-cell receptor beta-1 chain C region-like	1.46389	1.10049	0.188434	1.52715	1.81418	4.25099	2.91841	1.38074	3.69927	1.51069	0.763416	1.34167	1.75321	0.140138	3.58107	0.23941	3.3692	1.97684	1.04821	0.595424	1.36105	4.65513	2.99453	0.049525	1.41123	2.98467	0.354325	0.565362	1.04516	2.58606
MSTRG.11007	0.853302	0.652088	0.842077	10.3835	LOC100196683	100196683	uncharacterized LOC100196683	3.17723	6.45615	2.58822	5.83282	46.7149	17.2474	2.60746	3.70654	2.16467	10.5368	15.9078	9.0373	8.13342	4.54952	1.95544	30.2157	9.72261	7.09235	1.2658	2.52627	3.848	16.1446	12.1529	15.7178	8.59322	4.93701	8.30956	37.5709	10.1951	2.59739	no KO	assigned | (RefSeq) uncharacterized LOC100196683
MSTRG.11009	0.779971	0.547928	0.780617	12.3866	LOC100194720	100194720	uncharacterized LOC100194720	5.41427	2.75048	4.41827	17.8827	38.976	13.7637	2.07008	2.71024	3.35708	16.3431	24.7454	14.4305	5.93563	3.04739	1.5176	24.6449	11.2209	5.14489	2.69987	1.45842	2.9758	21.8079	10.0692	20.2112	5.60844	4.27459	8.35253	83.2836	7.64024	4.84289	no KO	assigned | (RefSeq) uncharacterized LOC100194720
MSTRG.11013	1.44712	0.269789	0.559173	4.28395	LOC106602277	106602277	max dimerization protein 4-like	0	4.79256	3.12017	0.913872	3.55982	4.65172	9.54599	7.20637	4.98479	4.1779	0	4.70158	5.41052	3.49107	10.3789	4.93679	4.50192	6.07761	2.97347	5.10077	7.86571	1.62752	4.41706	0	0	4.9565	6.70488	1.28997	7.96007	3.17103	K09114	MAX dimerization protein | (RefSeq) max dimerization protein 4-like
MSTRG.11014	1.59294	0.175207	0.445564	1.3263	LOC106602274	106602274	PRELI domain-containing protein 1, mitochondrial-like	2.15584	0	0	0	0	0	0	0	0	3.82124	4.71752	5.15222	3.24992	0	0	3.37791	2.37368	1.28556	0	3.2549	0	0	0	0	4.2504	1.11969	0.058915	4.97107	0	0	no KO	assigned | (RefSeq) PRELI domain-containing protein 1, mitochondrial-like
MSTRG.11016	0.866198	0.317817	0.608809	12.3117	ndub6	100195967	NADH dehydrogenase 1 beta subcomplex subunit 6	14.3284	6.96255	17.4904	15.8137	16.1182	11.6329	10.158	3.23162	12.1428	12.1324	12.0932	16.1403	10.8357	10.7791	9.083	19.6391	15.3028	12.9584	16.1157	15.2754	10.9312	8.9545	13.7361	9.51122	3.76556	14.1247	7.8047	12.8139	11.0573	18.4173	K03962	NADH dehydrogenase (ubiquinone) 1 beta subcomplex subunit 6 | (RefSeq) ndub6; NADH dehydrogen
MSTRG.11020	0.877825	0.206793	0.487232	10.418	LOC106602282	106602282	inorganic pyrophosphatase-like	13.584	15.29	13.7926	8.79094	9.02888	9.49071	11.1003	11.0551	9.79147	7.45638	8.59619	12.779	11.045	9.13601	11.6943	12.3517	5.95297	9.85986	12.4382	14.6989	13.5154	7.96173	9.24494	9.06598	5.68511	7.63863	10.6724	11.8012	8.65737	10.3639	K01507	inorganic pyrophosphatase [EC:3.6.1.1] | (RefSeq) IPYR2; inorganic pyrophosphatase-like
MSTRG.11023	0.758002	0.104835	0.330664	6.34397	LOC100194708	100194708	aminoacyl tRNA synthase complex-interacting multifunctional protein 1	7.96817	3.15194	17.8829	7.80712	7.49927	4.60306	1.01599	4.3397	6.55033	6.18102	4.27305	5.37275	4.4306	3.76559	3.41592	9.65566	6.879	5.12603	15.6487	8.25305	4.50738	3.32503	8.23979	3.57533	0.912342	6.09674	5.16452	10.1447	2.59385	11.9395	K15437	aminoacyl tRNA synthase complex-interacting multifunctional protein 1 | (RefSeq) aminoacyl tR
MSTRG.11024	0.897629	0.33646	0.62463	4.19942	npnt	106602284	nephronectin	4.82936	5.06822	2.2324	4.12891	4.97477	5.91804	3.9788	5.56531	2.71569	3.01403	5.28141	4.02928	6.32952	4.81454	3.05085	3.22623	3.39258	3.05487	2.32671	1.7505	4.72538	7.03937	2.21426	7.90279	6.24489	2.39853	4.43147	3.02083	6.11895	2.20418	K06824	nephronectin | (RefSeq) npnt; nephronectin
MSTRG.11025	0.778189	0.0409441	0.1868	2.14403	LOC106602286	106602286	TBC domain-containing protein kinase-like protein	2.49753	1.75265	5.41644	1.9644	2.32551	2.31978	1.02561	1.43694	2.04687	1.31909	1.4229	1.15372	1.26986	1.16964	0.883029	2.36653	3.41109	1.51503	5.19214	1.48365	1.45011	1.18447	5.09317	1.11543	0.305127	1.59347	1.5901	3.57229	0.92002	5.52442	K17544	TBC domain-containing protein kinase-like protein | (RefSeq) TBC domain-containing protein ki
MSTRG.11031	0.911339	0.729732	0.883343	1.44612	LOC106602288	106602288	integrator complex subunit 12-like	2.0057	0	1.42109	2.09063	1.19666	1.91375	0	0	1.75495	2.29302	2.87004	3.03973	1.96541	0.046437	0	0.739926	1.02473	2.09385	1.98801	0	2.76104	3.48814	1.90721	0	0	2.01879	2.72017	3.90894	0	0.135222	K13149	integrator complex subunit 12 | (RefSeq) integrator complex subunit 12-like
MSTRG.11034	1.00545	0.94122	0.977647	4.54897	LOC106602291	106602291	bifunctional 3'-phosphoadenosine 5'-phosphosulfate synthase 1-like	4.84552	4.74251	3.2627	4.9887	5.37458	3.47408	6.7382	6.87282	2.90995	4.12331	3.79956	5.2827	3.51347	4.01461	6.58865	4.84236	2.78278	3.4181	3.05598	5.04964	5.29257	5.65213	2.85434	5.00448	5.27704	5.5903	4.37596	5.60206	3.90543	3.23446	K13811	3'-phosphoadenosine 5'-phosphosulfate synthase [EC:2.7.7.4 2.7.1.25] | (RefSeq) bifunctional
MSTRG.11036	0.866612	0.0862098	0.294496	1.62915	LOC106602293	106602293	cytochrome P450 2U1-like	1.90738	2.60153	0.468441	1.24091	1.85432	3.52676	2.80932	2.35552	0.475811	1.70447	2.0583	1.83678	2.3086	0.83328	2.41097	1.03156	1.24979	0.996565	0.046786	1.0211	1.97709	2.13441	0.513287	1.12348	2.15683	2.11495	1.53388	1.51824	2.8586	0.205639	K07422	cytochrome P450 family 2 subfamily U polypeptide 1 | (RefSeq) cytochrome P450 2U1-like
MSTRG.11037	1.44123	0.0797203	0.28085	1.86474	LOC106602295	106602295	uncharacterized LOC106602295	1.50372	1.99712	0.129386	1.1904	1.6e-05	1.53181	4.58398	3.03295	1.35625	4.29962	3.7365	1.86281	1.67374	1.73531	3.76031	1.75101	1.63808	2.1141	0.145052	1.1497	2.58298	3.92505	1.2392	2.19948	0.018235	2.01048	2.75011	1.80747	0	0.217358	no KO	assigned | (RefSeq) uncharacterized LOC106602295
MSTRG.11043	0.978526	0.921747	0.969018	6.5104	LOC106602298	106602298	aminoacyl tRNA synthase complex-interacting multifunctional protein 1-like	5.82299	3.03199	5.66856	11.2401	6.70331	5.55832	6.55458	2.42906	6.63186	8.64767	7.75948	16.0495	7.54673	4.06852	7.0438	4.36495	4.36216	6.55677	2.49302	10.3616	9.37496	6.98218	6.98197	2.53219	0.756467	9.54178	5.35068	9.51534	7.73088	3.65055	no KO	assigned | (RefSeq) aminoacyl tRNA synthase complex-interacting multifunctional protein 1-like
MSTRG.11044	1.0434	0.650628	0.841175	2.12911	LOC106602299	106602299	group XIIA secretory phospholipase A2-like	3.83523	2.35215	1.1367	1.52909	1.41204	2.06433	2.90233	2.93393	2.09202	1.70213	0.980404	1.5387	3.07146	1.50795	1.40816	1.63922	1.43444	2.01185	2.00564	2.43144	2.55285	2.96773	1.49816	3.24623	3.22904	2.6528	2.30768	1.5978	2.30372	1.5282	K01047	secretory phospholipase A2 [EC:3.1.1.4] | (RefSeq) PG12A; group XIIA secretory phospholipase
MSTRG.11047	1.28416	0.149736	0.407879	6.71217	djb14	100195511	DnaJ homolog subfamily B member 14	4.40086	6.53316	2.29598	5.29078	6.88326	5.37984	12.2355	6.71002	5.61081	7.91517	7.10186	7.95376	7.02039	7.48379	8.07707	2.02996	6.27553	2.76438	6.15796	9.0614	9.44725	10.6067	5.66653	8.31387	1.48089	8.20618	9.16883	8.18568	7.96501	5.14288	K09520	DnaJ homolog subfamily B member 14 | (RefSeq) djb14; DnaJ homolog subfamily B member 14
MSTRG.11048	0.912354	0.145797	0.401201	4.45177	LOC106602302	106602302	PC4 and SFRS1-interacting protein-like	4.93251	5.67172	4.45364	5.47439	4.9184	3.65641	4.4243	5.49027	3.45815	3.09678	2.76261	4.90284	4.43616	4.97476	3.82466	4.41539	5.02263	3.95581	4.26766	3.84903	4.37149	5.01986	4.60338	5.37455	4.78419	4.44458	4.6964	3.40617	4.72021	4.14403	no KO	assigned | (RefSeq) PC4 and SFRS1-interacting protein-like
MSTRG.11049	1.13001	0.271986	0.561723	1.34297	LOC106602305	106602305	PC4 and SFRS1-interacting protein-like	0.228537	2.21621	0	1.71151	1.74283	1.27868	2.1499	1.46359	0.92557	1.26746	1.402	2.0392	0.535934	0.501356	1.49499	1.33301	1.79966	1.08536	0.335761	1.31637	1.36121	2.26708	0.7287	1.49756	2.19396	1.27828	1.48673	1.51242	2.89921	0.236077	no KO	assigned | (RefSeq) PC4 and SFRS1-interacting protein-like
MSTRG.11068	1.0541	0.610943	0.818842	8.30947	zn330	100286436	Zinc finger protein 330	9.11085	7.53922	7.63111	9.11319	7.34577	6.03103	7.27725	10.0003	6.43859	8.83796	5.82183	10.1555	10.6738	4.92319	8.82371	9.55351	10.3486	7.87808	6.38826	13.2096	11.447	5.33395	9.95413	7.40958	5.38213	7.88085	9.88968	8.19814	6.67005	10.0172	no KO	assigned | (RefSeq) zn330; Zinc finger protein 330
MSTRG.11070	0.924067	0.140946	0.393468	1.25234	LOC106602316	106602316	protein phosphatase 1K, mitochondrial-like	1.04611	1.59183	0.598832	1.93015	1.55739	1.67995	1.51366	1.277	0.791617	1.24184	0.973693	1.38823	1.28167	0.998067	1.50579	0.955683	1.03033	1.23622	0.586988	0.810679	1.08797	2.04138	1.16615	1.57004	1.9887	1.34508	1.56849	1.00177	1.32466	0.480353	K17505	protein phosphatase 1K [EC:3.1.3.16] | (RefSeq) protein phosphatase 1K, mitochondrial-like
MSTRG.11072	0.855984	0.6912	0.86333	5.15584	LOC106602317	106602317	probable E3 ubiquitin-protein ligase HERC6	1.05938	3.53434	1.47889	11.543	7.7185	6.53578	0.283037	1.56692	1.97462	8.60506	12.969	5.46958	4.44382	1.91123	1.04501	10.1887	10.4428	1.28225	1.81368	0.488323	1.21783	18.0811	7.21075	6.64334	0.412582	2.70705	0	10.0508	8.24175	5.75608	K22372	E3 ubiquitin-protein ligase HERC5/6 [EC:2.3.2.-] | (RefSeq) probable E3 ubiquitin-protein lig
MSTRG.11074	1.31501	0.141133	0.393702	1.67394	LOC106602336	106602336	uncharacterized LOC106602336	0	1.18601	0.045606	1.9291	1.93114	1.58488	3.61871	1.76995	1.43421	2.40789	5.63527	2.46476	2.28144	0.735638	1.72827	0.821627	0	0.92933	0	1.33695	1.8043	1.97734	1.06616	1.08767	2.46605	3.10587	2.20667	2.60381	2.05958	0	no KO	assigned | (RefSeq) uncharacterized LOC106602336
MSTRG.11075	1.40291	0.247252	0.535338	13.3252	LOC106602321	106602321	ras GTPase-activating protein-binding protein 2-like	12.5047	15.0734	0.186112	12.0757	17.384	11.689	17.6241	17.8795	12.6062	14.1783	13.0393	5.89481	12.2132	13.3125	14.2991	0.2856	11.7193	12.4381	10.8811	13.505	13.1313	15.6921	13.7397	19.3254	20.6052	15.1916	16.6957	13.3234	16.4537	16.8098	no KO	assigned | (RefSeq) ras GTPase-activating protein-binding protein 2-like
MSTRG.11076	0.908086	0.754309	0.895084	1.02108	LOC106602323	106602323	probable E3 ubiquitin-protein ligase HERC3	0	0	0	0	4.78223	3.78256	0	0	0	0	0	0	2.91575	1.79571	0	2.96534	2.55849	0	0	0	0	2.38471	1.67874	3.17031	0	0	1.7697	2.82888	0	0	K10614	E3 ubiquitin-protein ligase HERC3 [EC:2.3.2.26] | (RefSeq) probable E3 ubiquitin-protein liga
MSTRG.11077	1.14427	0.721167	0.879022	4.57655	LOC106602326	106602326	ras GTPase-activating protein-binding protein 2-like	6.29439	2.76605	2.05	0	2.76925	7.45141	0	3.81642	4.17432	7.80732	9.11098	0.200662	8.06035	3.99009	8.33593	2.44558	1.51753	2.21599	1.77825	3.37912	8.60951	12.0544	2.21266	0.0938873	0.028635	8.85059	8.67985	4.70357	13.7906	0.109182	no KO	assigned | (RefSeq) ras GTPase-activating protein-binding protein 2-like
MSTRG.11078	0.944171	0.469678	0.730132	1.32151	uso1	106602327	USO1 vesicle transport factor	2.38397	1.82519	0.341181	1.01569	1.77985	1.42338	1.50241	1.43651	1.0717	1.79126	1.33253	0.818677	1.23459	1.34979	2.83036	0.71009	1.45026	0.974576	0.87824	1.50075	0.710084	1.81358	0.930232	1.49743	1.3078	1.17545	1.11168	0.763042	2.01118	0.673754	no KO	assigned | (RefSeq) uso1; USO1 vesicle transport factor
MSTRG.11079	0.899739	0.263042	0.551828	137.018	LOC100194711	100194711	uncharacterized LOC100194711	122.384	160.741	153.593	183.406	117.689	150.432	117.719	146.798	149.404	121.386	95.9677	101.671	111.575	162.139	126.124	131.607	195.093	187.771	114.113	170.501	146.499	102.582	119.516	170.636	164.538	134.192	133.149	106.116	108.554	104.639	no KO	assigned | (RefSeq) uncharacterized LOC100194711
MSTRG.11084	1.38366	0.0158917	0.100607	14.844	abce1	100194739	ATP-binding cassette, sub-family E (OABP), member 1	10.7234	13.257	3.45794	16.9422	14.2758	9.20844	16.9233	14.8098	12.4867	16.8858	15.2067	26.1794	12.6479	13.7489	16.9725	12.5819	11.5253	15.9459	4.21447	22.967	22.6406	19.9924	11.6742	18.4153	16.011	17.5453	16.5574	16.4448	20.4986	4.5796	K06174	ATP-binding cassette, sub-family E, member 1 | (RefSeq) abce1; ATP-binding cassette, sub-fami
MSTRG.11087	0.893842	0.518227	0.762125	155.808	LOC106602333	106602333	hemogen-like	115.042	223.072	136.187	208.876	136.754	166.991	126.89	199.127	198.393	121.563	120.04	53.364	163.27	290.596	114.959	134.435	235.34	302.431	124.794	180.594	135.886	90.4554	155.026	237.825	120.416	108.325	159.311	100.657	92.3858	121.23	no KO	assigned | (RefSeq) hemogen-like
MSTRG.11088	0.887493	0.124011	0.363425	1.67076	nap1	100196031	Nef-associated protein 1	2.41117	2.41603	1.57513	1.65749	1.19858	2.30487	1.36959	2.78415	1.35235	1.87112	1.67547	1.34774	2.15481	2.06208	1.82237	2.0605	1.04565	1.48432	1.20402	1.50909	2.21919	1.64598	1.47074	0.900183	1.98009	1.35644	1.7449	0.887503	1.65585	0.955354	no KO	assigned | (RefSeq) nap1; Nef-associated protein 1
MSTRG.1109	1.22509	0.150643	0.409126	1.10393	LOC106601761	106601761	B-cell lymphoma/leukemia 11B-like	0.803981	1.05379	0.733605	0.505755	1.26161	0.14485	1.06695	1.38353	1.57982	0.176543	0.343279	0.701389	1.56851	1.03701	0.39647	1.47994	1.58893	0.232966	1.96415	0.767372	0.786494	2.29195	0.928956	2.21133	1.65313	0.737328	1.76067	0.75569	2.32584	0.87593	K22046	B-cell lymphoma/leukemia 11B | (RefSeq) B-cell lymphoma/leukemia 11B-like
MSTRG.11091	0.939745	0.474356	0.732881	1.06794	LOC106602332	106602332	acidic leucine-rich nuclear phosphoprotein 32 family member B-like	1.21695	1.0736	1.62586	0.855279	1.15181	0.988009	1.09087	1.55189	1.29941	0.498167	0.274324	0.446563	1.14688	1.39577	1.13628	1.3802	1.46698	1.07744	1.89351	0.730045	1.24193	1.17968	1.06641	1.4241	0.643204	0.760277	1.01936	0.638796	0.544114	1.22051	K18647	acidic leucine-rich nuclear phosphoprotein 32 family member B | (RefSeq) acidic leucine-rich
MSTRG.11094	0.960037	0.68071	0.857983	5.33534	LOC106602347	106602347	SWI/SNF-related matrix-associated actin-dependent regulator of chromatin subfamily A member 5-like	4.44586	5.16921	6.19263	8.19477	4.84727	4.31173	5.1798	6.20548	5.53461	4.99278	3.86552	6.50014	3.64994	3.9375	6.68452	7.06017	4.96555	5.69528	7.2441	7.11249	6.1824	3.09561	5.37758	4.74263	2.25081	4.5787	4.72008	6.52732	4.21097	6.58471	K11654	SWI/SNF-related matrix-associated actin-dependent regulator of chromatin subfamily A member 5
MSTRG.11098	1.02229	0.926068	0.970663	3.13078	LOC106602350	106602350	GRB2-associated-binding protein 1-like	1.97145	0.627066	2.03591	3.39428	5.09396	4.05983	3.58148	5.25583	1.10048	2.08048	1.81446	1.22113	2.78355	5.3929	7.20435	5.6732	1.42423	4.63585	0.00947343	1.71855	2.96327	1.20497	2.35104	6.4576	9.3166	1.5364	0.748704	2.27804	3.36676	2.62151	K09593	GRB2-associated-binding protein 1 | (RefSeq) GRB2-associated-binding protein 1-like
MSTRG.11101	0.609152	6.73669e-05	0.00265319	3.33265	bcl10	100196227	B-cell lymphoma/leukemia 10	5.03579	6.76457	5.26099	4.47341	4.64085	5.02008	3.36002	2.59776	2.36998	3.91033	3.95998	3.78503	3.49302	2.66968	4.38835	2.23012	3.31971	0.876739	2.61791	3.527	3.10072	2.75773	1.48391	1.6531	1.97122	4.18948	2.79822	2.99674	2.64359	2.08337	K07368	B-cell CLL/lymphoma 10 | (RefSeq) bcl10; B-cell lymphoma/leukemia 10
MSTRG.11102	0.851382	0.246684	0.534415	8.18147	LOC101448031	101448031	interleukin-15	8.30655	11.3802	4.92027	9.0575	10.7093	11.4839	7.55779	11.8278	7.548	7.26857	9.1893	3.43895	8.99145	8.2182	4.55288	10.6269	10.3013	11.5779	4.24796	5.38153	5.94194	5.98508	9.72587	12.5777	9.92446	5.33859	9.70088	5.977	6.18962	7.49683	K05433	interleukin 15 | (RefSeq) interleukin-15
MSTRG.11105	1.24021	0.0757819	0.273548	1.10809	LOC106602357	106602357	ELMO domain-containing protein 2-like	0.414047	1.69079	0.537732	0.554251	0	1.65645	1.35695	0.757317	0.934979	1.51318	1.06094	1.45432	0.744674	1.62443	1.50208	1.04457	0.827267	1.06837	0	0.722927	0.478928	2.35777	1.35996	2.0265	1.10229	1.89958	0.754738	1.39159	1.67783	0.728355	no KO	assigned | (RefSeq) ELMO domain-containing protein 2-like
MSTRG.1111	0.708634	0.00880136	0.0681977	1.66058	LOC106602337	106602337	histone-lysine N-methyltransferase setd3-like	2.29053	2.66518	1.583	2.817	1.96017	2.99125	2.84613	2.60239	0.975751	1.92485	0.667101	1.90263	2.4873	2.26196	1.16508	1.24327	0.408289	1.31521	1.64756	0.635374	1.11385	2.04749	1.2061	1.38004	2.18093	0.384753	0.976392	0.637534	2.24666	1.25374	K19199	histone-lysine N-methyltransferase SETD3 [EC:2.1.1.43] | (RefSeq) histone-lysine N-methyltran
MSTRG.11112	1.19989	0.203889	0.483003	5.15679	LOC106602358	106602358	SWI/SNF-related matrix-associated actin-dependent regulator of chromatin subfamily A member 5-like	4.84602	5.08035	1.19879	7.37908	3.98864	2.72192	7.48113	6.40172	3.00924	8.81655	6.77747	7.77379	3.29814	3.5159	8.94396	4.16851	4.89319	4.72756	0.725986	5.11261	6.02497	7.42594	2.79217	4.05745	6.03542	7.93548	5.15029	6.72019	7.39458	0.306616	K11654	SWI/SNF-related matrix-associated actin-dependent regulator of chromatin subfamily A member 5
MSTRG.11150	1.10289	0.495571	0.747032	1007.73	rs3a	100196288	40S ribosomal protein S3a	832.543	594.997	1231.61	970.118	886.443	912.872	737.497	536.282	1392.72	849.878	1071.26	1398.98	1324.75	886.557	727.515	956.325	983.323	1124.2	1553.15	1447.06	1168.77	763.03	1302.98	597.598	270.202	1275.89	884.708	1383.19	949.087	1218.49	K02984	small subunit ribosomal protein S3Ae | (RefSeq) rs3a, fte-1, rps3a; 40S ribosomal protein S3a
MSTRG.11154	1.08622	0.169509	0.437157	1.25858	LOC106602374	106602374	F-box/WD repeat-containing protein 7	1.09413	1.40581	0.476569	0.939934	1.00837	1.56183	2.00793	1.71016	0.975788	0.907876	1.32417	1.42079	1.08896	1.19753	1.59499	0.940236	0.817705	1.06923	0.319273	0.996248	1.17384	2.47444	0.690142	1.86285	2.54137	1.29971	1.39874	0.946914	1.98564	0.526208	K10260	F-box and WD-40 domain protein 7 | (RefSeq) F-box/WD repeat-containing protein 7
MSTRG.11158	0.845797	0.111957	0.343581	8.89378	LOC106602394	106602394	dCTP pyrophosphatase 1 pseudogene	9.66142	11.2353	5.63713	12.2673	13.2547	9.3376	9.89409	11.9531	5.57535	6.36015	6.08699	12.2161	11.8793	6.63241	9.11015	5.0808	9.7865	8.66418	5.49286	11.1359	9.44887	8.50343	9.59166	10.9715	7.19236	9.59511	8.15103	7.76373	10.1096	4.22484	no KO	assigned | (RefSeq) dCTP pyrophosphatase 1 pseudogene
MSTRG.11161	1.00136	0.98814	0.995886	1.27115	LOC106602376	106602376	F-box/WD repeat-containing protein 7-like	2.09623	1.19862	1.04268	0.65588	1.1424	1.40203	0.762811	1.00792	1.01727	1.78092	1.68962	1.51191	0.67685	1.33923	1.97169	0.513599	1.22216	1.31629	0.698152	1.15084	1.76686	1.82462	0.557071	1.27033	0.722436	1.53494	1.47984	2.03462	1.90907	0.837717	K10260	F-box and WD-40 domain protein 7 | (RefSeq) F-box/WD repeat-containing protein 7-like
MSTRG.11163	0.948226	0.737354	0.886714	14.8785	LOC106602392	106602392	transmembrane protein 154-like	10.1567	20.23	6.10889	14.3096	17.0463	23.871	20.7257	15.1869	4.29323	28.7802	20.2322	23.862	11.395	22.7924	20.3489	14.8915	11.1582	7.16671	6.23131	7.20395	15.0724	18.555	5.63052	19.7358	14.989	11.4471	13.8719	12.2057	19.7878	9.06883	no KO	assigned | (RefSeq) transmembrane protein 154-like
MSTRG.11167	0.87895	0.509858	0.755715	2.71222	LOC106602388	106602388	N-acetylgalactosaminyltransferase 7-like	4.26618	3.92204	0.0910829	3.04175	6.8817	1.95211	4.64645	1.17189	0.959608	3.51867	2.64572	4.78492	2.31264	2.81276	2.27504	2.70266	3.55615	1.29953	2.02781	2.02934	1.4962	5.60985	2.78676	0.261838	2.34771	3.58903	1.96929	3.66098	2.37942	0.367493	K00710	polypeptide N-acetylgalactosaminyltransferase [EC:2.4.1.41] | (RefSeq) N-acetylgalactosaminyl
MSTRG.11169	0.923021	0.281789	0.572341	545.001	LOC106602389	106602389	high mobility group protein B2-like	557.985	674.599	408.022	663.492	562.22	568.838	677.993	571.12	438.356	611.308	512.038	758.436	496.72	438.006	658.161	454.886	479.932	534.754	340.27	617.749	637.229	561.137	362.328	584.678	737.146	521.171	509.166	591.887	553.857	266.537	K11295	high mobility group protein B2 | (RefSeq) HMGB2; high mobility group protein B2-like
MSTRG.11172	1.1202	0.661966	0.8477	1.05754	LOC106602386	106602386	heart- and neural crest derivatives-expressed protein 2-like	0.156161	0.123439	0.939709	0.412908	0	1.05311	0.143901	0.123985	0.407409	0.239224	0.541616	0.506945	0.059503	0.334585	0.915669	0.514122	0.161918	0.277173	0.261936	1.28323	0.128019	18.4305	0.025701	1.21199	0.083726	0.085657	0.154992	0.266509	1.63023	1.25252	K18486	heart-and neural crest derivatives-expressed protein 2 | (RefSeq) heart- and neural crest der
MSTRG.11173	1.11432	0.586855	0.804128	1.12582	LOC106602384	106602384	F-box only protein 8-like	1.23348	1.74335	0	0	1.75117	0.969419	1.34608	2.44036	1.62635	1.33078	1.63862	1.04648	0	0	1.25021	0.002373	1.5381	1.93114	0.903768	1.37989	1.5089	0.961729	0.200189	2.3509	2.88564	0	0	1.09244	1.54228	1.10098	K10294	F-box protein 8 | (RefSeq) F-box only protein 8-like
MSTRG.11175	0.928307	0.378814	0.661846	1.84421	LOC106602383	106602383	centrosomal protein of 44 kDa-like	2.17737	1.36643	1.5794	2.75759	2.16536	1.99645	1.39441	2.65908	2.38466	2.04348	0.786434	1.54038	1.65957	1.4864	1.79977	2.25441	1.90883	2.78459	2.51654	1.6554	1.1813	1.36798	1.55003	2.54321	1.76638	1.83672	1.25129	1.92443	1.51021	1.47818	K16761	centrosomal protein CEP44 | (RefSeq) centrosomal protein of 44 kDa-like
MSTRG.11176	1.52619	0.1001	0.322657	10.2233	LOC106602382	106602382	15-hydroxyprostaglandin dehydrogenase [NAD(+)]-like	5.28148	5.42831	7.30542	6.38324	3.99779	6.21628	29.2913	13.1169	16.0548	9.60299	3.35966	7.71486	12.553	4.04107	5.90884	34.1116	6.02057	9.31855	2.72761	12.1185	15.1422	9.06954	4.22394	4.38813	4.45079	23.6122	6.54156	16.0351	15.7386	6.94582	K00069	15-hydroxyprostaglandin dehydrogenase (NAD) [EC:1.1.1.141] | (RefSeq) PGDH; 15-hydroxyprostag
MSTRG.11177	1.28533	0.122628	0.361371	1.99378	LOC106602380	106602380	neuronal membrane glycoprotein M6-a	1.09163	1.62109	0.553169	1.43833	1.82264	1.12512	2.19485	2.34273	1.54071	1.30283	5.35799	0.853839	0.939115	2.53829	1.69202	1.2096	1.75873	1.57076	0.742537	0.88315	1.85981	5.2343	1.02398	4.03655	6.22045	1.93405	2.95731	0.842813	2.46074	0.66418	no KO	assigned | (RefSeq) neuronal membrane glycoprotein M6-a
MSTRG.11181	1.04715	0.554097	0.784791	27.617	LOC106602378	106602378	signal peptidase complex subunit 3	25.3886	21.2935	28.0383	27.287	30.7374	25.6062	28.9883	24.7665	25.5707	29.2134	31.0967	40.2565	25.0376	23.742	31.8743	31.843	20.3138	26.6245	26.4212	34.0148	32.7138	26.3158	24.6434	24.1511	17.9743	29.3012	22.8388	31.8532	25.0911	35.5132	K12948	signal peptidase complex subunit 3 [EC:3.4.-.-] | (RefSeq) SPCS3; signal peptidase complex su
MSTRG.11184	1.01751	0.849085	0.93923	1.44524	vegfc	100380462	vascular endothelial growth factor c	1.78458	1.42098	1.47314	0.611725	1.62851	1.43593	1.41063	1.74201	1.1414	1.47571	1.60098	1.01353	2.33823	1.31319	1.44773	1.76176	2.38355	0.893802	1.16494	0.525916	1.26128	1.48072	0.963508	2.16424	1.95655	1.30704	2.26081	0.701774	1.86032	0.832615	K05449	vascular endothelial growth factor C/D | (RefSeq) vegfc; vascular endothelial growth factor c
MSTRG.11185	0.979173	0.815479	0.922906	7.17498	LOC106602441	106602441	deoxycytidylate deaminase-like	7.16053	6.06704	3.66418	7.35962	13.0159	7.59697	8.72415	7.60124	5.93223	5.99408	7.36375	10.3115	7.24528	6.03448	6.26274	6.59961	4.67857	8.67329	3.77744	5.56273	8.95165	9.3252	5.22109	9.57043	6.97524	6.54184	7.59423	5.40287	10.2973	5.74405	K01493	dCMP deaminase [EC:3.5.4.12] | (RefSeq) DCTD; deoxycytidylate deaminase-like
MSTRG.11204	1.07577	0.333672	0.62201	4.27906	LOC106602598	106602598	beta-1,4-galactosyltransferase 1-like	3.99307	5.61839	1.77264	3.42028	3.6353	4.9797	4.06908	4.69352	3.27247	3.91312	4.51005	4.55385	3.92889	3.33803	5.24096	3.80131	2.82737	3.19957	1.87233	4.58958	5.50629	7.81047	2.36335	4.55579	7.45405	4.70519	6.37464	4.78933	6.40174	1.1815	K07966	beta-1,4-galactosyltransferase 1 [EC:2.4.1.22 2.4.1.90 2.4.1.38 2.4.1.-] | (RefSeq) beta-1,4-
MSTRG.11209	1.23902	0.233233	0.518505	12.2711	LOC106602602	106602602	ATP-binding cassette sub-family A member 1-like	12.3352	9.87696	7.07736	8.18057	7.79098	11.6636	19.1365	16.2255	14.4334	7.0455	5.93373	14.1454	17.1139	12.8103	12.9781	16.3632	11.0825	14.7181	6.79756	11.6734	16.4923	20.7863	8.38011	19.415	16.5141	5.77584	15.583	2.41688	18.1875	7.19949	K05641	ATP-binding cassette, subfamily A (ABC1), member 1 | (RefSeq) ATP-binding cassette sub-family
MSTRG.1121	1.05026	0.805924	0.918791	7.42576	LOC106602366	106602366	serine/threonine-protein kinase VRK1-like	3.36887	12.7798	4.19394	10.5527	3.27574	8.64884	10.793	4.49988	5.05254	9.05825	5.49302	12.0475	8.22838	6.53284	10.5906	6.86792	7.89826	8.13717	1.14555	7.44337	10.513	4.82128	4.90479	12.4771	13.6726	7.5509	8.55819	8.10326	4.73146	0.831917	K08816	vaccinia related kinase [EC:2.7.11.1] | (RefSeq) serine/threonine-protein kinase VRK1-like
MSTRG.11211	1.00548	0.967154	0.987571	1.0306	LOC106602603	106602603	tRNA-splicing endonuclease subunit Sen54-like	1.05495	0.688378	0.647519	0.99121	1.49092	0.873178	1.75701	1.16401	0.629079	1.08721	1.18742	1.83502	1.59618	0.964312	1.08952	1.14566	1.65341	1.17911	0.682845	0.058828	0.008098	1.04897	0.055533	1.27309	2.07923	1.06105	0.670547	0.122524	1.91894	0.904137	K15326	tRNA-splicing endonuclease subunit Sen54 | (RefSeq) tRNA-splicing endonuclease subunit Sen54-
MSTRG.1123	1.02132	0.922593	0.969226	1.94676	LOC106602411	106602411	homeobox protein goosecoid	1.69436	1.54871	1.18942	1.62912	1.6077	1.70025	5.34918	0.982634	2.39051	2.47888	0.635157	1.16745	5.06272	1.703	0.683476	9.72899	2.79701	0.957613	0.220283	1.27767	3.28421	1.30042	0.866431	0.860744	0.522344	1.67813	0.429473	1.90864	1.28684	1.46143	K09324	homeobox protein goosecoid | (RefSeq) homeobox protein goosecoid
MSTRG.11230	1.0252	0.898537	0.960181	1.48894	LOC106602516	106602516	ubiquitin-like modifier-activating enzyme 6	2.19417	1.88005	0	2.79018	1.87612	0.097837	2.1426	0	0.541795	2.59409	2.48848	2.36443	1.87037	1.04987	3.03934	0.905052	0.920482	0	0	1.90465	2.14848	2.34411	1.20404	0.518542	0.64053	3.52533	1.52543	1.88418	2.21798	0	K10699	ubiquitin-activating enzyme E1-like protein 2 [EC:6.2.1.45] | (RefSeq) ubiquitin-like modifie
MSTRG.11237	1.01125	0.857731	0.94312	1.15085	LOC106602609	106602609	uncharacterized LOC106602609	1.65046	0.942178	0.979192	0.825405	1.39594	0.958115	1.38494	1.61797	0.510071	0.697604	0.714496	1.05296	1.42312	1.01637	1.36956	0.651793	1.27577	1.01889	0.635096	1.19823	1.37011	1.59677	1.19757	1.15315	1.24537	1.37542	1.33976	1.28666	1.4359	1.20667
MSTRG.11242	0.945618	0.330753	0.619823	1.10381	LOC106602614	106602614	zinc finger protein 184-like	1.47832	1.28557	0.78998	1.0395	1.11606	1.38031	1.70613	1.35745	0.712276	1.26775	1.26016	1.23437	1.12312	0.863191	0.850524	0.882376	1.39019	0.63758	0.622598	0.86765	1.00291	1.28354	0.972521	1.30731	1.97421	1.25006	0.856071	0.751498	1.33125	0.519909	no KO	assigned | (RefSeq) zinc finger protein 184-like
MSTRG.1125	0.994458	0.974251	0.990089	2.86263	galc	100195231	galactosylceramidase	3.63633	4.24134	2.02641	1.3988	1.4986	4.16489	4.65271	3.77	0.329613	3.0107	1.36276	3.96002	1.93889	3.28118	3.92898	1.24287	3.06868	4.15634	2.44093	3.38571	4.09864	5.56219	2.75862	1.66527	5.07868	1.43221	1.57499	1.2315	2.90698	2.0742	K01202	galactosylceramidase [EC:3.2.1.46] | (RefSeq) galc, GALCERase; galactosylceramidase
MSTRG.11269	0.802572	0.184475	0.458387	3.35525	LOC106602595	106602595	bifunctional UDP-N-acetylglucosamine 2-epimerase/N-acetylmannosamine kinase-like	4.50681	3.3988	3.81844	4.21863	3.58789	4.1546	0.799935	4.9609	0.509174	0.858024	3.11107	1.69235	3.63577	2.77248	4.14464	4.59419	3.99193	3.066	3.18236	3.17522	3.01941	3.89752	3.52911	5.27763	4.35976	1.91288	3.72392	2.48848	4.55292	3.71656	K12409	bifunctional UDP-N-acetylglucosamine 2-epimerase / N-acetylmannosamine kinase [EC:3.2.1.183 2
MSTRG.11271	0.834747	0.463432	0.725037	10.3039	LOC106602594	106602594	clathrin light chain A-like	13.0555	9.14004	15.6215	12.3974	4.74108	10.0885	3.78161	2.47436	7.63806	12.0395	10.5597	16.5879	6.33093	10.4094	6.99218	15.1258	10.6491	4.11058	23.9995	11.9849	10.9343	7.13874	15.4019	2.3817	0.498585	10.0387	10.7342	13.9927	4.18873	26.0795	K04644	clathrin light chain A | (RefSeq) CLCA; clathrin light chain A-like
MSTRG.11272	1.02297	0.781088	0.907715	11.5247	sias	100195066	Sialic acid synthase	9.50185	11.6333	8.80603	12.4855	14.0013	10.7942	12.292	8.74778	10.1962	10.6406	12.0001	20.4526	10.7072	8.60186	14.2618	10.4513	8.52607	10.9682	8.64849	13.9237	13.9392	13.8157	10.6191	12.5138	9.00238	13.338	10.1549	12.3799	11.913	10.4241	K05304	sialic acid synthase [EC:2.5.1.56 2.5.1.57 2.5.1.132] | (RefSeq) sias; Sialic acid synthase
MSTRG.11275	0.982933	0.81593	0.923024	3.86217	xpa	106602590	XPA, DNA damage recognition and repair factor	4.42851	4.29777	2.02101	3.81807	4.62792	4.11678	5.70202	4.07569	3.03546	4.54721	4.87148	5.23918	3.76027	2.924	4.83619	3.41981	2.57859	1.90908	2.28056	3.73731	4.51535	3.96538	2.71698	3.96642	4.20912	4.50674	2.86051	5.37261	5.35004	2.17494	K10847	DNA-repair protein complementing XP-A cells | (RefSeq) xpa; XPA, DNA damage recognition and r
MSTRG.11275	0.982933	0.81593	0.923024	3.86217	xpa	100196840	xeroderma pigmentosum, complementation group A	4.42851	4.29777	2.02101	3.81807	4.62792	4.11678	5.70202	4.07569	3.03546	4.54721	4.87148	5.23918	3.76027	2.924	4.83619	3.41981	2.57859	1.90908	2.28056	3.73731	4.51535	3.96538	2.71698	3.96642	4.20912	4.50674	2.86051	5.37261	5.35004	2.17494	K10847	DNA-repair protein complementing XP-A cells | (RefSeq) xpa; xeroderma pigmentosum, complement
MSTRG.11279	1.07049	0.389941	0.671616	9.26856	LOC106602586	106602586	transmembrane protein 109-like	8.24151	7.98293	8.18039	10.4883	8.50906	8.33405	10.1952	8.3311	8.05372	6.73686	8.55857	14.8264	10.2093	7.34188	7.51932	9.564	6.85072	8.18427	11.8026	8.82514	11.7416	7.94372	13.1933	8.64561	7.78204	11.9246	9.08518	10.284	8.83743	9.88419	no KO	assigned | (RefSeq) transmembrane protein 109-like
MSTRG.1128	1.40876	0.00157112	0.0227669	1.06828	LOC106602440	106602440	calmin-like	0.457955	0.381445	0.294046	0.793903	0.434874	0.841097	0.977042	1.60411	1.3197	1.24751	1.59322	1.11079	0.872215	1.61082	1.11321	0.640802	1.38776	2.03424	0.25926	1.46088	0.969449	0.813871	1.04565	2.60464	1.76346	1.16541	1.08189	0.82108	0.971175	0.376765	no KO	assigned | (RefSeq) calmin-like
MSTRG.11280	1.18461	0.558964	0.788365	3.95376	LOC106602649	106602649	T-cell surface glycoprotein CD5-like	4.66305	0.198458	3.9768	1.01532	4.23253	5.29819	3.60211	3.24278	1.99987	2.9949	2.28752	0.479841	9.84331	4.47735	0.115103	1.91359	8.81029	3.88095	7.69188	3.40606	1.98248	8.83111	10.3804	2.09429	3.58101	0.368436	1.07626	4.75543	3.74419	7.66932	no KO	assigned | (RefSeq) T-cell surface glycoprotein CD5-like
MSTRG.11283	1.44816	0.00237231	0.0299212	15.0562	LOC106602587	106602587	uncharacterized LOC106602587	11.0782	11.4474	13.0704	8.02082	6.37715	15.476	23.5424	14.3575	19.1273	8.93764	16.1492	15.9534	21.389	14.2708	13.0447	24.4289	14.8397	13.7505	12.8015	13.675	19.3601	18.1658	9.86238	11.9682	16.8933	17.4993	18.7038	14.6454	17.3121	15.537	K22190	membrane-spanning 4-domains subfamily A member 3/4/8/12/15/18 | (RefSeq) uncharacterized LOC1
MSTRG.11284	1.053	0.647919	0.839909	2.34255	m4a12	100196878	Membrane-spanning 4-domains subfamily A member 12	2.66556	1.98712	2.34482	1.84464	2.15326	1.78769	2.44395	3.26879	2.14793	1.96224	2.18036	1.41744	3.853	2.00927	1.9963	3.87322	2.13871	2.83582	0.609331	1.09335	2.03228	2.72999	2.20269	2.4708	2.38798	2.28865	2.35264	2.53389	1.8339	4.83077	K22190	membrane-spanning 4-domains subfamily A member 3/4/8/12/15/18 | (RefSeq) m4a12; Membrane-span
MSTRG.11285	0.962143	0.619366	0.824455	2.14542	LOC106602585	106602585	pre-mRNA-processing factor 19-like	2.9993	2.52855	1.61993	2.66999	2.40988	1.28957	3.09137	2.89003	1.52833	1.73152	1.55889	2.83945	1.60235	2.49656	2.73687	2.14369	1.17482	1.63038	2.35981	2.51089	2.61272	2.22637	1.64516	2.16699	2.56398	1.67248	2.02809	2.15634	1.77811	1.70018	K10599	pre-mRNA-processing factor 19 [EC:2.3.2.27] | (RefSeq) pre-mRNA-processing factor 19-like
MSTRG.11287	1.04092	0.696057	0.866183	19.0173	ran	100196560	ras-related nuclear protein	18.5821	16.4751	16.1064	23.5598	18.6005	15.3948	20.346	15.4499	18.0582	20.9227	18.3724	28.0787	17.7537	12.359	19.6328	14.6888	16.2548	20.7681	18.7175	26.7827	24.9556	19.5155	20.232	18.9171	10.9564	21.0737	21.393	24.0643	21.8738	10.6331	K07936	GTP-binding nuclear protein Ran | (RefSeq) ran; ras-related nuclear protein
MSTRG.11288	1.03332	0.458754	0.721641	14.4469	LOC106602580	106602580	NADH dehydrogenase [ubiquinone] iron-sulfur protein 8, mitochondrial-like	13.4158	13.7996	13.3176	14.5532	15.7135	13.1459	16.4321	16.5337	15.8893	13.9891	12.3198	16.2325	14.1966	14.3533	14.1223	17.3176	12.3168	12.7322	12.1403	16.5567	16.7774	13.9666	13.2683	15.7515	13.4316	14.721	15.5706	15.4701	12.5666	12.8065	K03941	NADH dehydrogenase (ubiquinone) Fe-S protein 8 [EC:1.6.5.3 1.6.99.3] | (RefSeq) NADH dehydrog
MSTRG.11290	0.790323	0.00800237	0.0646863	3.6279	tm187	100286646	Transmembrane protein 187	4.37946	4.29015	3.33414	4.0569	5.92073	4.7333	5.18667	3.50209	2.56368	2.80653	2.34844	4.0894	5.55729	3.43575	4.50545	3.0235	3.51649	2.04943	1.95026	2.99047	3.61327	3.77306	1.6621	4.80392	5.85201	2.71543	2.91722	3.67781	3.58315	1.99876	no KO	assigned | (RefSeq) tm187; Transmembrane protein 187
MSTRG.11292	1.48551	0.0502818	0.212103	4.85274	LOC106602576	106602576	GTPase IMAP family member 7-like	2.46906	4.52857	0	4.45719	4.44988	3.76858	3.40693	6.84172	6.31988	4.32444	7.13552	3.62008	7.11969	1.49382	3.7362	5.52205	6.6056	4.67513	3.27026	3.32901	2.63499	10.3621	2.21715	9.76939	8.43743	6.99575	5.21306	5.51318	7.36545	0	no KO	assigned | (RefSeq) GIMA7; GTPase IMAP family member 7-like
MSTRG.11299	1.19714	0.412075	0.687548	8.80356	LOC106602581	106602581	lectin-like	7.71005	11.7284	10.8202	6.74075	2.60167	4.72492	11.6512	3.97617	7.95677	6.7856	12.5413	15.6828	12.2829	9.67705	6.9129	7.81287	4.28416	7.39542	16.3954	2.54038	9.32743	2.15096	12.7974	10.812	4.03752	6.05381	14.3838	8.99516	16.5824	8.74528	no KO	assigned | (RefSeq) LECA; lectin-like
MSTRG.1130	1.03984	0.876289	0.950965	1.85138	LOC106602443	106602443	nesprin-3-like	2.06144	0.280306	0.292759	1.76081	1.52244	4.80914	1.31406	0.00692	3.47848	4.59288	4.51947	2.10194	1.51967	0.806712	2.11981	1.03421	3.66227	3.82884	3.05113	1.22337	1.09067	0	2.95681	1.9415	0.412116	1.22078	1.3841	2.38375	0.000541	0.164458	K21761	nesprin-3 | (RefSeq) nesprin-3-like
MSTRG.11307	0.995776	0.962965	0.986359	2.55572	lat3	100196803	Large neutral amino acids transporter small subunit 3	3.22515	3.26525	0.723451	2.89191	3.78413	1.69837	3.98425	3.05803	1.48599	2.27053	2.01458	1.42879	2.59833	1.74158	3.00181	2.99565	2.18233	2.50835	1.54992	1.69767	3.40573	4.44759	1.61087	2.4253	5.10399	1.7735	2.80109	1.65164	4.05292	1.2929	no KO	assigned | (RefSeq) lat3; Large neutral amino acids transporter small subunit 3
MSTRG.1131	1.40668	0.000996926	0.0169768	1.37485	LOC106602463	106602463	ras-related GTP-binding protein D-like	0.875625	0.961947	0.100699	0.738788	1.15194	0.597342	1.60693	1.79465	0.853283	1.3733	1.67057	2.60603	0.860982	1.57812	2.50687	1.55303	0.459797	1.2678	0.185846	1.37632	1.83281	2.31366	1.02838	1.46527	3.24236	1.53841	1.16051	1.47466	2.97773	0.091813	K16186	Ras-related GTP-binding protein C/D | (RefSeq) ras-related GTP-binding protein D-like
MSTRG.11310	0.919558	0.763307	0.899763	4.00997	LOC106602527	106602527	palmitoyltransferase ZDHHC5-like	4.76162	6.2654	3.85654	5.80905	5.27916	0.294792	4.40486	6.95778	4.13755	0.182929	3.44633	3.75145	5.24634	4.80664	0.45431	4.90392	6.06149	3.81994	4.17576	4.39857	3.56489	5.2458	3.64028	5.6538	5.60567	0.354807	4.98305	3.75076	4.35809	0.127426	K20030	palmitoyltransferase ZDHHC5/8 [EC:2.3.1.225] | (RefSeq) palmitoyltransferase ZDHHC5-like
MSTRG.11314	0.818345	0.0524498	0.218142	2.52052	LOC106602526	106602526	choline transporter-like protein 1	3.83678	3.25367	2.55032	2.0449	3.30147	3.46728	1.17684	2.44094	1.78164	0.852803	2.63348	1.65983	3.29819	2.04615	2.84526	2.35058	2.50036	1.79642	2.42657	1.67555	2.93569	3.11983	1.83115	2.72035	3.84335	1.79103	2.33431	3.03283	3.51714	2.55092	K06515	solute carrier family 44 (choline transporter-like protein), member 1 | (RefSeq) choline tran
MSTRG.1133	0.997456	0.988035	0.995886	5.14224	LOC106602525	106602525	eukaryotic translation initiation factor 2 subunit 1-like	3.99165	5.41324	4.40654	5.1409	5.95157	4.7223	5.45535	8.11081	4.98405	4.04498	3.9416	6.40895	5.06831	4.72827	5.69179	5.09406	4.804	5.44116	3.90173	6.83607	6.04957	5.56269	4.88584	6.87591	0.046742	5.99942	5.17486	5.13297	5.10947	5.29244	K03237	translation initiation factor 2 subunit 1 | (RefSeq) eukaryotic translation initiation factor
MSTRG.11337	1.02712	0.865116	0.94611	1.04854	LOC106602433	106602433	zinc finger protein 665-like	0.54362	1.96549	1.22697	1.28965	0	1.00232	1.41622	0.044757	0.702731	1.00925	1.75512	1.10813	1.46112	0	1.47338	0.698707	0.681123	0.521341	0.112221	1.93233	0.880695	1.43526	1.0217	1.46172	0.20102	1.91322	1.67018	1.85666	1.72469	0.3466	no KO	assigned | (RefSeq) zinc finger protein 665-like
MSTRG.1134	1.14121	0.00672471	0.0581262	1.85147	LOC106602535	106602535	MAGUK p55 subfamily member 5-A-like	1.71413	1.52956	1.1758	1.40453	1.70393	1.67189	2.34178	2.39027	1.38097	2.05135	1.91991	2.40851	1.59033	1.89926	2.67527	1.73466	1.52903	1.51433	0.887646	1.37719	2.23033	2.3778	1.51859	2.14019	3.03156	1.6498	2.10649	1.8151	2.23569	1.53819	K06091	MAGUK p55 subfamily member 5 | (RefSeq) MAGUK p55 subfamily member 5-A-like
MSTRG.11384	0.776717	0.01007	0.0745635	1.14041	LOC106602419	106602419	zinc finger protein with KRAB and SCAN domains 3-like	1.55532	2.33679	0.62208	1.91598	1.97031	1.28463	0.519661	1.44188	1.17306	0.600438	1.49239	0.437161	0.946594	1.19248	1.55021	1.50592	0.999942	1.05933	0.367377	1.06784	0.74299	1.34756	0.44339	1.40728	1.3254	1.20858	1.07656	0.420587	0.862801	1.33767	no KO	assigned | (RefSeq) zinc finger protein with KRAB and SCAN domains 3-like
MSTRG.11388	1.37713	0.00462234	0.0453068	1.60236	LOC106602448	106602448	oocyte zinc finger protein XlCOF8.4-like	0.934541	1.29397	1.03709	0.857124	1.07828	0.585514	2.01079	2.17656	2.24548	2.02368	1.92266	1.50907	1.00666	2.5401	0.988736	1.90034	0.67146	0.439647	1.51484	1.13653	1.79602	1.86051	1.44288	2.57735	3.08128	1.64107	1.79196	1.86863	1.99286	2.14508	no KO	assigned | (RefSeq) oocyte zinc finger protein XlCOF8.4-like
MSTRG.1140	1.00488	0.973995	0.989954	1.30181	LOC106601783	106601783	gephyrin-like	1.07086	1.78475	1.77177	0.201114	1.34134	1.46013	1.9254	2.10843	0.249647	0.834929	0.926589	0.140972	0.754994	2.67135	1.54498	1.87404	1.90138	0.501766	1.06441	0.529922	1.03563	2.04197	1.59275	1.47129	1.79454	1.61123	1.25587	0.249221	1.67987	1.66315	K15376	gephyrin [EC:2.10.1.1 2.7.7.75] | (RefSeq) gephyrin-like
MSTRG.11402	1.08629	0.0862741	0.294524	1.01941	LOC106602436	106602436	zinc finger protein 316-like	0.763183	0.913613	0.54271	0.901947	1.11424	0.958305	1.61325	1.6103	0.747391	1.18009	1.03719	1.23707	1.12652	0.924825	1.11103	1.02293	0.796792	0.896934	0.197111	0.72585	1.24865	1.36628	0.413137	1.03943	1.76069	1.2634	1.13959	1.00618	1.25453	0.669189	no KO	assigned | (RefSeq) zinc finger protein 316-like
MSTRG.11403	1.04985	0.541536	0.777078	1.14859	LOC106602435	106602435	gastrula zinc finger protein XlCGF48.2-like	0.873263	2.30389	0.759777	0.449046	1.10152	1.11658	1.3124	1.31911	0.846746	1.49393	1.33454	0.799313	0.763694	0.892418	1.6204	1.4083	1.2681	1.56424	0.89715	0.954275	1.41343	1.20279	0.922788	1.41894	1.72408	0.407942	1.18565	1.11198	1.15919	0.832352	no KO	assigned | (RefSeq) gastrula zinc finger protein XlCGF48.2-like
MSTRG.1142	0.622475	0.0726028	0.266942	2.50009	LOC106602554	106602554	alpha-(1,6)-fucosyltransferase-like	4.27966	3.5169	2.33149	3.04184	3.95262	4.40981	2.88355	0.193344	3.1475	3.63502	2.869	0	0.066963	2.71723	0.009313	3.18262	3.4853	2.27305	2.69256	0.039612	2.5394	3.61426	1.91623	3.69455	3.05664	0.01235	3.29742	3.14539	3.20744	1.79169	K00717	glycoprotein 6-alpha-L-fucosyltransferase [EC:2.4.1.68] | (RefSeq) alpha-(1,6)-fucosyltransfe
MSTRG.11420	0.873272	0.0499496	0.211152	1.02442	LOC106602462	106602462	zinc finger protein 205-like	1.14187	1.19589	1.58509	0.923714	1.42004	1.18882	0.637338	1.37697	1.16811	0.622011	0.477174	0.390767	1.03273	1.14189	1.03747	1.43562	1.23981	0.728655	1.04929	0.878347	1.0619	0.940335	1.24767	1.12343	0.63724	0.978742	0.978726	1.19635	0.559729	1.33675	no KO	assigned | (RefSeq) zinc finger protein 205-like
MSTRG.11438	0.691676	0.00700099	0.0595184	1.1395	LOC106602412	106602412	uncharacterized LOC106602412	2.22588	1.22067	2.50008	1.03668	2.6611	1.24682	1.68736	0.703993	1.61949	1.25047	0.690476	1.00675	0.889497	1.53814	0.428769	1.60188	1.27966	0.786303	1.37377	0.469971	1.11322	0.682217	1.48269	0	0	1.14739	0	0.739439	0.761217	2.04103	no KO	assigned | (RefSeq) uncharacterized LOC106602412
MSTRG.1145	0.731113	0.147658	0.404226	4.22305	rin3	106602592	Ras and Rab interactor 3	5.17953	4.28846	5.45213	5.09318	6.53553	3.9971	6.39288	2.71873	4.85469	5.56878	4.70092	5.74356	3.65347	5.41514	6.94988	0.647408	4.44291	0.314751	0.174619	4.53377	4.81431	5.40489	2.87626	3.24151	3.10829	4.23572	5.48834	6.73644	3.56382	0.564423	no KO	assigned | (RefSeq) rin3; Ras and Rab interactor 3
MSTRG.11458	0.857727	0.00445384	0.0442482	1.04773	LOC106602492	106602492	zinc finger protein 205-like	1.60725	1.31967	0.794081	1.33139	1.41874	1.39673	1.11728	1.33188	1.05631	1.41531	0.761248	0.940679	1.24972	0.637601	1.02998	0.599892	0.952661	0.905227	1.09082	1.25021	0.899049	0.995014	0.734774	0.855138	0.891779	0.922663	1.08746	1.02169	0.713889	1.1039	no KO	assigned | (RefSeq) zinc finger protein 205-like
MSTRG.1146	0.877978	0.021732	0.123594	35.7782	snap23	106602600	synaptosome associated protein 23	35.4955	42.7136	41.6452	39.1547	40.9557	37.5805	31.0952	41.6687	37.4488	34.518	28.3311	26.155	35.1797	37.3093	31.0917	39.5042	48.248	34.9874	41.4947	35.2511	33.8407	35.0079	33.1871	34.9191	31.4447	31.1899	36.3402	29.7576	32.0988	35.7333	K08508	synaptosomal-associated protein 23 | (RefSeq) snap23; synaptosome associated protein 23
MSTRG.1147	0.759537	0.376673	0.660758	12.9632	LOC106602627	106602627	spectrin beta chain, erythrocytic-like	6.43382	22.2366	10.0974	23.0162	14.3354	14.1047	5.46077	24.555	14.629	12.7722	12.461	6.01799	16.699	8.88484	15.4532	1.21605	17.9421	5.23354	10.0029	18.662	16.2228	7.76898	12.5802	17.5003	19.3911	15.5508	14.7724	11.7871	13.1036	0.00621144	K06115	spectrin beta | (RefSeq) spectrin beta chain, erythrocytic-like
MSTRG.11470	2.06148	0.118397	0.354481	4.63962	LOC106602564	106602564	fibrinogen gamma chain-like	0	1.33007	0.128385	0.0253148	3.15605	0.079154	8.59315	0.382864	0.125118	1.07859	0.809394	1.1504	0.0754221	1.35361	1.69668	0.171336	0.0740672	8.04791	2.63027	2.45089	1.18312	1.12243	2.54146	5.74514	13.2717	0.964022	0.529341	59.8116	20.5037	0.157316	K03905	fibrinogen gamma chain | (RefSeq) fibrinogen gamma chain-like
MSTRG.11471	1.11658	0.017234	0.105967	4.16783	LOC106602566	106602566	pleiotropic regulator 1-like	3.27444	3.71756	3.57564	4.34428	4.00685	3.39307	4.46374	4.60176	4.39456	3.61217	3.83009	5.45654	3.54042	3.97131	4.04146	4.83637	4.24665	3.68062	4.31773	5.12396	3.72607	4.21845	3.97518	4.47832	4.29146	4.66763	4.8093	4.53387	4.55369	3.35158	K12862	pleiotropic regulator 1 | (RefSeq) pleiotropic regulator 1-like
MSTRG.11479	1.53457	0.271298	0.560848	2.10392	LOC106602558	106602558	NACHT, LRR and PYD domains-containing protein 3-like	0	0	0	0	0.494236	8.53351	0.011121	4.85144	0	3.93619	0	4.92734	0.153959	0	0	0	4.97437	2.67589	0	2.73583	0	5.93353	4.64713	2.92947	2.74671	6.90294	0	4.03734	2.62674	0	no KO	assigned | (RefSeq) NACHT, LRR and PYD domains-containing protein 3-like
MSTRG.11481	0.933936	0.186725	0.461522	16.2399	frg1	100286478	FRG1 protein	13.4656	17.7686	17.7866	15.5461	17.8437	20.9082	18.8908	16.2186	13.4614	17.2001	16.7658	16.8157	14.5005	11.2835	14.7585	16.9726	16.9027	16.1816	13.3412	16.1418	15.276	17.937	15.3493	17.1726	19.2096	16.9593	16.1992	15.8858	16.5539	13.9008	K13122	protein FRG1 | (RefSeq) frg1; FRG1 protein
MSTRG.11487	0.713017	0.000466064	0.0102095	4.02069	LOC106602551	106602551	uncharacterized LOC106602551	6.88232	5.94004	4.32643	5.96466	5.16189	4.46574	4.66515	4.96146	2.98708	2.50496	2.46072	4.03323	5.06789	4.98982	3.1618	3.45111	4.89085	3.82135	1.77457	3.85428	4.51992	4.0864	3.40361	4.12288	4.13502	2.95294	3.62798	2.34048	3.04224	3.02396	no KO	assigned | (RefSeq) uncharacterized LOC106602551
MSTRG.11488	1.13142	0.10851	0.337673	1.37767	LOC106602550	106602550	uncharacterized LOC106602550	1.24009	1.11694	0.945065	1.38282	1.5881	0.62335	1.55858	1.36956	1.41704	1.23288	0.80613	1.06671	1.17734	1.76393	1.39408	1.18167	1.94585	2.22927	0.9438	1.39692	1.81215	1.40529	1.29499	1.99438	1.16945	1.22997	1.68029	0.794576	1.45771	2.1113	no KO	assigned | (RefSeq) uncharacterized LOC106602550
MSTRG.11489	0.97723	0.776122	0.905945	11.0543	LOC106602555	106602555	acid ceramidase-like	11.1348	12.7905	10.0789	8.70744	11.876	11.961	15.3218	7.95319	10.3429	10.8645	11.2413	13.4705	10.1108	9.50202	11.3254	10.7475	12.2663	10.192	4.83306	7.78803	10.7656	15.1158	10.7657	13.1895	11.1139	8.13273	13.1045	13.0426	14.1255	9.76559	K12348	acid ceramidase [EC:3.5.1.23] | (RefSeq) acid ceramidase-like
MSTRG.11490	1.00435	0.971402	0.989042	1.39671	LOC106602553	106602553	pericentriolar material 1 protein-like	1.88997	1.57739	1.41291	0.309256	1.70205	1.47426	1.94875	1.9682	1.45288	1.38687	0.287801	1.06675	0.224138	1.47287	1.78268	1.76474	1.6137	1.27039	1.49124	1.3748	1.5477	1.72387	1.68987	1.0931	1.51587	1.47933	1.75937	0.298158	1.62295	1.69938	K16537	pericentriolar material 1 protein | (RefSeq) pericentriolar material 1 protein-like
MSTRG.11494	1.08163	0.276953	0.567292	8.05122	cldnd	100306864	claudin d	5.63164	9.59346	4.42106	6.2797	8.87548	10.4246	9.6876	11.71	5.91549	8.1183	7.31102	10.7935	7.85246	6.05835	9.08199	7.51162	6.89411	7.67851	4.22458	7.54163	7.64059	11.357	4.831	11.0168	10.4382	7.77096	7.37114	7.43469	10.8927	7.1783	no KO	assigned | (RefSeq) cldnd; claudin d
MSTRG.11498	0.862618	0.36083	0.645981	1.02004	LOC106602675	106602675	E3 ubiquitin-protein ligase ZFP91-like	0.033335	1.74065	2.1638	1.28382	1.95194	0.647957	1.48545	0.937813	0.106765	1.08396	0.60052	0.562802	1.61013	1.17595	0.993438	0.952351	1.34013	0.067513	2.15424	0.055616	0.526119	0.082114	1.64982	0.723862	1.1078	1.22717	0.008392	1.38074	1.40895	1.53813	no KO	assigned | (RefSeq) E3 ubiquitin-protein ligase ZFP91-like
MSTRG.11499	1.17004	0.0163728	0.102661	5.41242	LOC106602676	106602676	uncharacterized LOC106602676	5.68636	4.04323	4.05567	4.25595	4.80577	4.73716	5.75693	6.37969	4.29796	7.0784	6.14228	7.31808	4.86528	5.70417	5.10898	6.02669	4.83342	4.87218	3.32602	4.43437	5.16406	6.23644	4.22684	7.24019	7.22642	6.14934	6.02797	4.58608	5.7191	6.06771	no KO	assigned | (RefSeq) uncharacterized LOC106602676
MSTRG.11504	0.876689	0.503742	0.752489	1.5343	LOC106602680	106602680	ankyrin repeat domain-containing protein 49-like	1.13599	0.701245	3.11726	1.33396	2.04838	1.92888	1.97638	0	2.92928	1.40142	1.40718	3.23367	1.93418	2.26601	2.63776	0.839159	1.85099	0.639303	0	1.02059	1.24657	1.0481	0.94184	0	2.00386	1.76624	2.04034	2.28583	2.29458	0	K21439	ankyrin repeat domain-containing protein 49 | (RefSeq) ankyrin repeat domain-containing prote
MSTRG.11505	0.770285	6.4689e-05	0.00257512	1.01929	LOC106602678	106602678	uncharacterized LOC106602678	2.03451	1.60902	1.36595	1.46939	1.20008	1.16442	0.890477	0.904528	0.897053	0.816721	0.961166	0.563692	1.22628	0.854829	0.954161	0.901778	0.547767	1.2143	1.09104	0.670995	0.60805	1.1296	1.20876	1.00607	0.900987	0.629491	0.752505	1.4047	0.742216	0.858181	no KO	assigned | (RefSeq) uncharacterized LOC106602678
MSTRG.11509	1.01308	0.803672	0.917655	17.7755	aip	100195031	aryl hydrocarbon receptor interacting protein	17.7506	17.371	19.9537	15.1028	17.6815	17.3316	17.8875	18.5501	20.0491	16.2758	18.7713	19.9006	16.5811	14.5452	17.061	21.3973	13.713	15.2546	16.0769	19.3206	17.6508	19.3543	17.7522	18.765	14.5246	20.0241	16.8097	18.2366	17.124	22.447	K17767	AH receptor-interacting protein | (RefSeq) aip; aryl hydrocarbon receptor interacting protein
MSTRG.11514	0.733104	0.196637	0.473841	6.30993	LOC106602686	106602686	cyclin-dependent kinase 2-associated protein 2-like	6.76988	9.61319	6.54249	6.43623	8.49559	7.48394	8.59416	8.59809	5.35197	5.42422	3.54619	6.48791	7.92245	6.53617	7.70961	8.92633	3.82411	6.13507	0	6.72148	6.782	7.544	5.89972	8.0996	7.15723	2.75486	0.142633	6.47674	6.62797	6.69419	no KO	assigned | (RefSeq) CDKA2; cyclin-dependent kinase 2-associated protein 2-like
MSTRG.11518	1.14546	0.524393	0.766002	3.98946	LOC106602545	106602545	oxysterol-binding protein 1-like	0.384065	6.5038	5.2456	3.02953	2.17689	5.02939	0.222679	5.36026	3.80458	4.76481	1.52182	5.09254	4.02671	5.93394	7.32367	4.2757	3.73919	4.46107	4.74774	3.67583	3.83693	1.83176	3.95452	5.92806	4.63034	3.85407	5.43504	1.33984	3.84297	3.7104	K20456	oxysterol-binding protein 1 | (RefSeq) oxysterol-binding protein 1-like
MSTRG.11519	1.3859	0.000333628	0.00819287	32.2704	LOC106602548	106602548	coiled-coil domain-containing protein 86-like	23.6535	23.7532	29.174	30.2695	24.9324	15.6039	32.4828	34.727	35.3266	28.9853	29.9335	42.1716	24.3706	34.1867	25.6883	38.0925	25.1073	33.7125	42.5219	35.5515	34.8449	30.3094	44.6437	42.3871	23.7117	31.1864	38.2585	31.1241	39.1662	42.2358	K14822	rRNA-processing protein CGR1 | (RefSeq) coiled-coil domain-containing protein 86-like
MSTRG.1152	0.65418	0.00437283	0.0438026	95.3699	crip1	100195556	cysteine-rich protein 1	138.17	132.72	171.667	118.707	92.9218	124.167	62.9341	71.6557	78.2616	79.1448	97.8249	127.579	80.7239	61.3872	58.7302	74.2563	113.86	114.309	72.2736	117.881	92.8474	81.9381	86.3269	95.1423	27.8372	129.866	118.505	72.1511	70.0334	97.275	no KO	assigned | (RefSeq) crip1; cysteine-rich protein 1
MSTRG.11520	0.873883	0.00826058	0.0657978	2.63221	glb1	106602547	galactosidase beta 1	3.39292	3.6854	2.11806	2.96044	2.63313	3.30457	2.84529	2.67342	2.04366	2.97851	1.996	3.44259	2.90532	2.01331	3.25439	2.40354	2.17795	2.22568	1.20044	3.37265	2.55572	3.18262	1.93332	3.07993	2.36743	2.57196	2.18856	2.73195	2.97374	1.75374	K12309	beta-galactosidase [EC:3.2.1.23] | (RefSeq) glb1; galactosidase beta 1
MSTRG.11522	0.739421	0.0106481	0.0776093	131.378	LOC106602544	106602544	endonuclease domain-containing 1 protein-like	155.9	216.504	121.682	127.886	145.759	209.197	201.848	135.844	81.7844	115.23	195.097	177.092	129.816	125.702	160.031	102.764	76.8593	86.4938	63.2726	119.114	156.96	116.4	62.0759	123.702	154.538	148.84	116.64	116.927	114.742	82.6463	no KO	assigned | (RefSeq) ENDD1; endonuclease domain-containing 1 protein-like
MSTRG.1154	0.993002	0.965906	0.986886	2.67659	LOC106602687	106602687	cysteine-rich protein 2-like	3.32854	2.90014	0.431227	5.91568	1.41004	2.58596	1.14513	2.33908	1.42638	3.74526	1.97079	3.16318	1.71448	1.23364	3.05062	1.48083	4.02795	3.08057	0.369526	4.79727	3.64879	7.92421	0.82827	2.5029	2.19226	3.59339	3.16399	2.23137	3.08962	1.0066	no KO	assigned | (RefSeq) cysteine-rich protein 2-like
MSTRG.11547	1.1831	0.43856	0.707613	10.5644	LOC106602664	106602664	T-cell ecto-ADP-ribosyltransferase 2-like	5.8309	10.5126	4.21497	6.6063	7.9882	12.3397	15.6576	14.195	8.50325	7.98767	8.61579	12.8846	13.6404	9.10166	10.9678	9.45485	10.2459	14.7489	0	8.8758	12.9578	19.3246	4.90544	19.1098	20.4289	11.297	9.94986	7.72877	18.8579	0	K19977	ADP-ribosyltransferase 5 [EC:2.4.2.31] | (RefSeq) T-cell ecto-ADP-ribosyltransferase 2-like
MSTRG.1155	0.853882	0.0921278	0.306783	1.70729	cdan1	106602646	codanin 1	2.38086	1.71604	1.51256	2.3131	2.72159	1.60677	1.86794	2.21611	1.53416	1.78896	1.08052	1.91292	1.96772	2.17019	2.08261	1.56113	1.98964	1.88507	0.804446	1.95979	1.82646	1.99762	1.51296	1.50586	1.1763	0.236996	1.71861	1.66728	1.38347	1.12089	K19531	codanin-1 | (RefSeq) cdan1; codanin 1
MSTRG.11552	1.04838	0.8095	0.92062	5.43866	LOC106602692	106602692	LON peptidase N-terminal domain and RING finger protein 1-like	1.13647	7.2704	4.45247	5.49569	6.42581	7.01308	7.5475	6.91536	4.77793	7.6493	2.39323	5.61176	5.9712	4.87774	7.90043	0.666694	4.26031	4.72368	2.90848	4.41528	4.75967	7.26801	6.1243	8.28959	2.05354	6.4099	7.3374	5.02674	6.43434	7.04358	no KO	assigned | (RefSeq) LON peptidase N-terminal domain and RING finger protein 1-like
MSTRG.11553	1.05364	0.608799	0.817617	4.57122	LOC106602689	106602689	transmembrane protein 134-like	4.32418	2.55267	4.33935	4.37429	5.46535	4.84218	5.52358	3.26039	2.23555	2.54806	4.59719	5.16051	6.10711	4.19761	5.2557	5.11079	3.58656	3.40434	5.67983	4.95001	4.48638	6.34301	4.38851	6.32319	3.19404	4.53178	4.21188	5.5447	5.26204	5.33592	no KO	assigned | (RefSeq) transmembrane protein 134-like
MSTRG.11556	2.74268	1.00716e-07	2.83698e-05	22.4186	LOC106602706	106602706	uncharacterized LOC106602706	9.04821	8.73524	7.36212	6.49211	7.71563	10.3399	22.8085	23.3302	26.0959	22.2451	30.4403	37.0498	18.8339	17.1997	15.3594	21.3951	15.0039	29.7953	20.4429	21.0561	18.9024	34.2071	24.4644	50.0934	33.2111	17.7809	40.3348	22.2128	48.8879	11.7128	no KO	assigned | (RefSeq) uncharacterized LOC106602706
MSTRG.11559	0.896693	0.664506	0.849139	2.18554	LOC106602656	106602656	uncharacterized LOC106602656	1.98668	2.34222	0	3.08877	3.52961	2.98533	0	3.46412	0	2.8036	0	3.29985	3.70067	2.67701	3.86552	2.19293	4.45766	1.28769	1.24009	3.74779	0	4.30035	1.18236	2.89471	2.11283	3.92618	2.05563	1.72715	0.697577	0	K06570	lymphocyte antigen 9 | (RefSeq) uncharacterized LOC106602656
MSTRG.11569	0.88835	0.435471	0.705624	4.61423	LOC106602698	106602698	uncharacterized LOC106602698	5.96368	5.29058	1.98411	4.69148	5.20053	5.65874	6.22313	7.94541	2.24935	4.49424	5.48077	2.16719	5.62179	4.52575	5.14503	3.09883	2.81366	2.73472	0.611771	6.0051	4.72496	4.6347	1.90758	3.03955	16.4814	5.31849	3.58884	3.1441	4.86775	2.81375	no KO	assigned | (RefSeq) uncharacterized LOC106602698
MSTRG.1157	1.30376	0.328684	0.618027	1.38387	tmem62	106602665	transmembrane protein 62	0	1.97791	1.45941	0	1.87754	0	2.4947	0.136414	2.19394	0	2.04007	0	0.265531	2.35662	0.224006	2.042	1.9491	2.62211	0	2.43542	0	4.02398	1.84599	3.26471	2.81222	3.01754	0.645009	0.233634	0	1.59828	no KO	assigned | (RefSeq) tmem62; transmembrane protein 62
MSTRG.11570	1.24599	0.0938285	0.310166	5.99298	LOC106602767	106602767	protein PAT1 homolog 1-like	5.62904	4.60238	1.18964	7.40053	6.25316	5.76305	5.87172	5.11077	5.59792	6.90461	7.52251	7.90803	6.05639	6.46624	5.86052	6.37084	4.93323	5.64969	6.42697	8.14162	5.25966	5.70705	7.72959	4.18281	2.64869	7.29245	6.86624	7.11323	5.74129	7.58952	K12617	DNA topoisomerase 2-associated protein PAT1 | (RefSeq) protein PAT1 homolog 1-like
MSTRG.11571	1.1412	0.519092	0.762598	2.42847	LOC106602694	106602694	ribosomal protein S6 kinase beta-2-like	1.37175	2.95777	1.11428	2.28181	0.831164	3.22535	0	0.955753	2.87063	2.82965	2.48469	2.89533	4.21354	2.58201	4.2889	2.29271	1.20315	4.2545	1.45927	0.560672	3.31021	4.25671	0.492376	4.23805	0.873036	3.24369	4.21049	1.74762	3.77155	2.03733	K04688	ribosomal protein S6 kinase beta [EC:2.7.11.1] | (RefSeq) ribosomal protein S6 kinase beta-2-
MSTRG.11572	1.0984	0.391441	0.672797	1.51494	LOC106602696	106602696	uncharacterized LOC106602696	0.844195	0.956482	1.35848	1.72023	1.27262	1.55721	2.4872	1.51579	1.77142	1.23969	2.08292	2.10419	2.4665	1.11991	1.35238	1.37383	0.914378	2.79406	0	1.24315	1.46517	1.63756	1.14014	1.75774	2.52085	1.09389	1.39912	1.428	1.65204	1.1791	no KO	assigned | (RefSeq) uncharacterized LOC106602696
MSTRG.11584	0.773375	0.048184	0.207048	2.83732	LOC106602769	106602769	programmed cell death protein 4-like	2.91984	4.77257	2.82696	2.65179	4.02963	4.46556	2.41246	1.23635	2.32083	2.83392	2.11725	4.72439	4.09068	2.92927	3.51106	1.77958	3.18091	0.988046	2.34297	2.51522	2.83447	1.11179	3.05526	2.2375	2.04557	1.91751	3.81478	3.68715	4.11454	1.65188	K16865	programmed cell death protein 4 | (RefSeq) programmed cell death protein 4-like
MSTRG.11586	1.03692	0.895867	0.959421	1.60303	LOC106602771	106602771	RING finger protein 24-like	2.71261	2.63408	1.55605	1.59674	0.0216	0.020068	0	0.006828	2.03959	4.36586	2.41896	1.47346	1.5837	3.28439	2.37379	0	0	1.21858	0	1.11479	2.52148	5.34318	0	3.09676	0	1.16567	1.99977	2.92476	2.61811	0	no KO	assigned | (RefSeq) RING finger protein 24-like
MSTRG.11587	0.747549	0.0072205	0.0607664	1.72513	LOC106602764	106602764	spermine oxidase-like	3.48943	2.9365	2.24657	1.02575	1.71703	3.24037	1.70606	1.55498	0.708191	1.45903	1.71481	2.24824	3.05596	1.61159	1.67086	0.911759	1.70528	0.573132	1.28409	1.69375	1.61033	1.91232	1.17588	1.45697	1.69212	1.46041	1.26389	2.33286	1.69369	0.601985	K12259	spermine oxidase [EC:1.5.3.16 1.5.3.-] | (RefSeq) spermine oxidase-like
MSTRG.1159	0.932084	0.454219	0.718316	7.52251	ptgr2	100195778	prostaglandin reductase 2	6.64885	8.26971	6.03273	7.89878	10.5186	8.19322	7.0516	10.1376	7.62662	6.09926	6.78504	6.70665	8.38046	7.6607	6.49436	8.67359	8.46613	8.24571	5.91785	8.45447	7.45543	8.46479	7.42406	9.60064	5.82681	7.06322	8.09564	8.40673	6.77284	2.30319	K13949	prostaglandin reductase 2 [EC:1.3.1.48] | (RefSeq) ptgr2, zadh1; prostaglandin reductase 2
MSTRG.11597	1.06253	0.483337	0.739228	17.0222	LOC106602756	106602756	succinyl-CoA ligase subunit alpha, mitochondrial	15.1416	13.5285	20.0378	16.5501	16.9263	13.9379	16.106	18.4948	17.7118	16.2466	17.4047	22.7477	15.0581	15.552	14.7583	22.6731	12.1563	14.343	18.7889	23.171	14.7521	17.6852	19.463	13.5056	9.69372	18.3957	15.6052	25.3045	14.6829	20.2449	K01899	succinyl-CoA synthetase alpha subunit [EC:6.2.1.4 6.2.1.5] | (RefSeq) SUCA; succinyl-CoA liga
MSTRG.11598	1.1634	0.0857243	0.293417	9.6717	LOC106602754	106602754	CDGSH iron-sulfur domain-containing protein 2A	7.31616	9.74495	7.46654	7.01311	8.58996	9.11245	13.8908	14.3677	7.54712	8.03182	9.8783	13.3991	10.0919	8.46364	8.85456	11.8561	7.07828	8.92794	4.54492	9.18313	12.6598	13.1361	5.52033	12.7074	12.6323	11.7154	8.84	7.70245	11.4939	8.38467	no KO	assigned | (RefSeq) CISD2, cisd2a; CDGSH iron-sulfur domain-containing protein 2A
MSTRG.1160	1.24079	0.138861	0.389947	3.36361	elmsan1	106602679	ELM2 and Myb/SANT domain containing 1	3.44511	3.81581	2.05108	2.44837	0.672938	3.61534	3.70948	4.06088	3.06096	4.09286	3.36358	0.605289	3.04883	3.39347	3.98867	3.22186	3.0558	2.59797	3.17522	1.75933	3.16612	6.42015	2.76245	4.69876	6.70037	3.10805	5.06089	2.63486	5.36874	1.80504	no KO	assigned | (RefSeq) elmsan1; ELM2 and Myb/SANT domain containing 1
MSTRG.11602	0.765396	0.00209597	0.0277322	1.36722	LOC106602751	106602751	zinc finger protein RFP-like	2.06088	2.60074	1.21241	1.14216	1.74549	2.54133	1.71143	1.2293	0.705006	1.76738	1.61302	1.23642	1.83695	1.02731	1.23621	2.03259	1.37368	0.946464	0.355828	0.79121	1.31312	1.86224	0.614351	0.927376	1.51819	1.8964	1.30205	1.07846	1.33852	0	K12015	tripartite motif-containing protein 39 [EC:2.3.2.27] | (RefSeq) zinc finger protein RFP-like
MSTRG.11606	0.851285	0.0934534	0.309559	6.07205	mnd1	106602746	meiotic nuclear divisions 1	5.62716	7.20384	9.25084	6.5716	6.01151	7.08564	7.23536	7.77551	5.18322	6.85021	3.33607	5.87918	6.06997	6.23356	8.21425	5.83674	6.32315	7.90127	3.226	6.42276	6.7584	5.60301	5.21421	6.72797	4.86596	4.76414	5.39042	6.06009	3.46988	5.06961	no KO	assigned | (RefSeq) mnd1; meiotic nuclear divisions 1
MSTRG.11607	0.58998	0.0248972	0.136075	2.32989	LOC106602747	106602747	transmembrane protein 131-like	4.96697	3.49034	8.42789	1.63208	3.8143	1.49498	0.107538	0.525707	1.49483	2.24512	0.670403	1.53613	1.3706	1.36285	1.08861	3.41773	3.74217	1.69305	5.09486	3.92396	2.92446	2.93638	0.397444	1.66189	0.705693	1.31201	2.86573	2.41584	2.57137	0.005778	no KO	assigned | (RefSeq) transmembrane protein 131-like
MSTRG.11609	1.44275	0.113063	0.34542	1.22015	LOC106602744	106602744	tripartite motif-containing protein 2	0.001914	1.35512	1.66685	0.321367	0	0.210674	1.73642	4.05605	0.143065	0.133988	1.06316	0.095762	0	1.00434	0.453791	1.25018	2.279	2.95063	1.31973	0	0.432139	2.81684	0.42498	3.08977	2.55622	0.677257	2.4125	1.09707	1.628	1.42765	K11997	tripartite motif-containing protein 2/3 | (RefSeq) tripartite motif-containing protein 2
MSTRG.11610	0.850108	0.167258	0.434392	11.0743	arfp1	100380283	Arfaptin-1	9.23336	18.1019	7.97721	11.9483	12.2685	13.9063	18.3492	14.8515	5.58107	12.9126	10.1679	14.5387	11.0027	10.7	17.9467	8.91295	7.19002	5.96728	3.67458	10.8305	13.251	13.4437	5.2246	10.0217	20.7359	10.9299	9.78227	7.55899	9.13925	6.08173	K20314	arfaptin | (RefSeq) arfp1; Arfaptin-1
MSTRG.11611	1.05862	0.155897	0.416777	1.23959	LOC106602709	106602709	protein FAM193A-like	1.06522	1.42919	1.10262	0.967591	1.1133	1.14503	1.33176	1.46597	1.25229	1.2215	1.15591	1.25555	1.11793	1.71822	1.44217	1.27004	1.38502	1.02322	1.58044	1.20049	1.09119	1.05861	1.3143	1.00388	1.36562	0.914105	1.40129	1.1231	1.03799	1.63418	no KO	assigned | (RefSeq) protein FAM193A-like
MSTRG.11612	3.14098	0.00025569	0.00684022	5.29323	tnip2	100306806	TNFAIP3-interacting protein 2	2.09701	0	0	1.01874	3.04171	1.268	4.67036	7.82937	1.63872	6.3715	6.89539	7.57657	2.97084	7.54725	8.84371	6.52338	0	6.13432	6.51333	1.34335	5.9395	6.68718	7.32255	1.50214	20.3073	7.66469	7.12436	6.17009	11.3316	2.46392	no KO	assigned | (RefSeq) tnip2; TNFAIP3-interacting protein 2
MSTRG.11619	0.856953	0.436088	0.706157	8.27784	LOC106602733	106602733	fatty acid-binding protein, intestinal-like	8.85469	7.19765	12.4334	9.3797	4.40283	11.6188	6.156	10.2401	5.48891	5.34677	4.13849	8.01061	6.26531	3.12983	7.99623	10.3695	15.4645	8.61421	7.52868	4.49191	4.58837	11.2604	5.24815	16.997	23.9156	8.38895	5.12293	3.70749	5.48185	6.49625	K08751	fatty acid-binding protein 2, intestinal | (RefSeq) FABPI; fatty acid-binding protein, intest
MSTRG.11627	0.776966	0.000735017	0.0137703	7.82359	ufsp2	100286526	UFM1 specific peptidase 2	10.1533	8.00605	10.269	10.7758	9.79691	9.11881	7.6192	4.80668	7.19229	9.283	8.44531	8.69366	7.11364	5.86218	8.18127	6.10698	6.60702	7.22089	7.88351	9.17241	8.95122	7.35117	6.95599	5.57941	5.57939	8.5685	7.27461	8.69731	6.62172	6.82035	K01376	UFM1-specific protease 2 [EC:3.4.22.-] | (RefSeq) ufsp2; UFM1 specific peptidase 2
MSTRG.11628	0.636739	0.00437685	0.0438106	5.22021	ankrd37	106602728	ankyrin repeat domain 37	8.15758	10.4268	7.14464	4.83322	5.5401	9.57268	6.37771	7.06378	4.33558	4.9264	8.93305	3.25859	5.73113	3.3238	4.25914	3.81584	2.74813	2.33761	3.4737	6.96504	7.18367	3.47053	1.43372	3.72172	3.22142	6.6337	5.82563	3.64348	3.37198	4.87594	no KO	assigned | (RefSeq) ankrd37; ankyrin repeat domain 37
MSTRG.1163	1.67997	0.000121249	0.0040489	13.0393	LOC106602708	106602708	zinc finger protein 36, C3H1 type-like 1	7.73706	10.2467	6.07408	5.43149	7.7114	9.12138	17.6779	16.9542	14.2108	9.6697	14.7094	15.9648	12.7468	14.7975	10.2212	10.7831	8.17715	12.9878	6.33796	8.40724	13.5333	22.9908	8.75615	20.8968	28.2015	12.4282	21.1887	11.8991	22.5625	8.75297	K18753	butyrate response factor | (RefSeq) zinc finger protein 36, C3H1 type-like 1
MSTRG.11632	1.10137	0.252695	0.541267	1.23498	cfap97	106602725	cilia and flagella associated protein 97	0.775128	1.34949	0.568327	1.16299	1.09396	1.27237	1.20798	1.51337	0.886892	0.787268	1.43481	2.06585	1.41336	0.869394	1.6627	1.26505	1.09671	1.40547	0.774912	1.35789	1.82611	1.39801	0.028276	1.35107	1.89336	1.85792	1.28544	1.1491	1.74148	0.554574	no KO	assigned | (RefSeq) cfap97; cilia and flagella associated protein 97
MSTRG.11634	0.501389	0.0189371	0.112873	1.05803	slc25a4	106602726	solute carrier family 25 member 4	3.13866	4.28984	0.209403	0.62196	0.867993	3.42939	0	0.053361	0.119811	0.041566	8.42172	0.097996	0.036324	0	0	0	0.089005	0	0.227133	0	0.350758	6.5702	0	0.612299	2.41533	0.069258	0	0	0.078869	0	K05863	solute carrier family 25 (mitochondrial adenine nucleotide translocator), member 4/5/6/31 | (
MSTRG.11639	1.15962	0.645864	0.838896	6.54754	acsl1	100380286	acyl-CoA synthetase long-chain family member 1	7.59702	9.91548	0.464271	0.808698	10.1483	8.17366	4.39198	11.4486	0.676152	1.7505	7.48983	10.2129	9.05051	9.07825	2.10521	8.72155	5.07949	0.921528	0.774642	9.30028	10.5138	10.4505	4.14801	8.2526	0.581679	9.83161	8.59561	8.66994	8.72204	8.55142	K01897	long-chain acyl-CoA synthetase [EC:6.2.1.3] | (RefSeq) acsl1; acyl-CoA synthetase long-chain
MSTRG.1164	0.86375	0.571564	0.795267	3.08085	mta1	106602695	metastasis associated 1	3.57175	3.49928	0	5.31949	5.71891	4.58501	0	4.41245	2.62697	2.93085	2.91832	4.19176	4.87489	2.61773	3.04455	3.82162	3.64087	2.33585	2.57544	3.94198	3.26449	3.20057	3.14326	0	2.66376	3.93138	0	2.62828	3.40004	3.56597	K11660	metastasis-associated protein MTA | (RefSeq) mta1; metastasis associated 1
MSTRG.11640	1.08644	0.477347	0.735181	1.15472	primpol	106602721	primase and DNA directed polymerase	1.5032	1.04439	0.04329	0.425557	1.92776	1.25243	0.942441	0.951709	1.54822	1.7284	1.02016	1.44415	1.04632	1.40517	2.0193	0.674991	1.82762	1.1127	0.086513	0.601601	2.13511	0.955142	0.701769	0.721059	1.09394	1.44344	0.667254	1.87832	2.39544	0.044106	no KO	assigned | (RefSeq) primpol; primase and DNA directed polymerase
MSTRG.11641	1.06044	0.371568	0.656323	10.4178	LOC106602722	106602722	caspase-3-like	7.93274	11.4873	6.62068	10.6433	10.3657	11.5813	13.7884	11.4116	8.5943	11.1811	10.3981	12.3157	11.5252	9.39928	11.7667	9.11081	8.22032	10.2679	6.16269	11.0462	12.436	13.2557	5.59433	13.3445	15.3976	9.90693	9.68442	10.0496	13.0578	5.9878	K02187	caspase 3 [EC:3.4.22.56] | (RefSeq) CASP3; caspase-3-like
MSTRG.11642	1.2846	0.0535956	0.221439	6.04414	sod3	100195733	superoxide dismutase 3	5.1824	4.68978	2.47341	3.37184	4.9303	7.24306	7.02219	5.36035	6.03326	5.68087	8.80771	6.50046	9.01019	6.64446	4.27451	7.80046	5.69348	6.13079	2.63873	7.75584	7.44704	9.3872	4.16168	8.52372	6.1872	10.444	5.16603	4.51625	6.85328	1.39376	K16627	superoxide dismutase, Cu-Zn family [EC:1.15.1.1] | (RefSeq) sod3, sode; superoxide dismutase
MSTRG.11644	0.717728	0.440606	0.708538	7.01295	LOC106602719	106602719	pre-mRNA-splicing factor ATP-dependent RNA helicase DHX15	5.22822	10.1687	2.29344	10.7387	11.4786	6.44096	0	0	8.72403	8.93176	11.4837	7.89567	4.31146	11.1543	9.64973	10.7926	0.762536	0.595508	11.4672	7.1122	10.8253	9.86366	2.07235	0	0	9.15749	10.7905	7.65576	9.18612	11.6079	K12820	pre-mRNA-splicing factor ATP-dependent RNA helicase DHX15/PRP43 [EC:3.6.4.13] | (RefSeq) pre-
MSTRG.11648	1.45588	0.110514	0.340985	1.97971	ccdc149	106602718	coiled-coil domain containing 149	2.63806	0.413327	2.63405	1.46059	0.170503	0.089639	2.90848	1.08288	0.892211	2.21764	2.14423	0	3.29931	3.07645	0.442169	3.5543	3.0704	3.19968	2.94936	3.29287	3.30357	0.460243	1.19975	3.60456	3.63328	0.352872	3.20383	2.78557	0.63168	0.679754	no KO	assigned | (RefSeq) ccdc149; coiled-coil domain containing 149
MSTRG.11650	1.35219	0.000663841	0.0128284	2.61759	LOC106602713	106602713	tetraspanin-5-like	1.88182	1.98394	0.977598	1.46147	1.79932	2.35389	3.29633	3.55598	2.07328	2.66028	2.52689	2.87778	3.06569	1.85761	2.3929	2.54374	2.37423	2.67771	1.16612	2.41034	2.38358	5.04741	1.59034	4.96805	5.72682	2.62426	3.241	1.807	4.07681	1.12562	K17345	tetraspanin-5 | (RefSeq) tetraspanin-5-like
MSTRG.11651	0.924539	0.279845	0.570339	2.02479	LOC106602712	106602712	alkaline ceramidase 2-like	1.95044	2.63912	1.68349	1.72799	2.29027	2.7749	2.63586	2.53478	1.99282	1.57137	1.54331	1.45539	2.21585	1.34891	2.31557	1.77393	1.63095	1.95175	1.61928	1.28756	1.69294	2.79946	1.56981	3.51752	3.55376	1.67795	1.72105	1.7977	2.55353	0.916392	K01441	alkaline ceramidase [EC:3.5.1.23] | (RefSeq) alkaline ceramidase 2-like
MSTRG.11655	0.973784	0.8087	0.920254	3.31156	LOC106602802	106602802	dnaJ homolog subfamily A member 1-like	3.22828	3.94353	1.97662	3.26242	4.76043	2.96454	3.16885	5.34077	2.42311	2.28306	3.676	3.28058	2.71725	4.98424	4.45315	2.67278	2.14536	3.31501	2.40667	2.9403	4.5048	3.81397	2.6225	4.82868	4.33047	2.16014	4.44189	1.13646	2.68883	2.87612	no KO	assigned | (RefSeq) dnaJ homolog subfamily A member 1-like
MSTRG.11658	0.976145	0.897187	0.960104	479.051	LOC106602804	106602804	40S ribosomal protein S6	428.705	237.18	813.407	506.198	412.017	392.817	272.677	197.624	652.621	417.159	537.69	639.236	545.562	359.34	297.652	434.278	494.685	371.355	1179.23	683.496	426.507	239.657	717.722	199.484	75.3121	617.302	380.292	742.226	327.228	772.883	K02991	small subunit ribosomal protein S6e | (RefSeq) RS6; 40S ribosomal protein S6
MSTRG.11661	1.20129	0.522476	0.765116	1.41035	LOC106602799	106602799	centrobin-like	3.47198	1.48765	0	1.54988	0	0	0.944811	1.58516	2.1683	0	1.99244	1.40872	0	1.3226	0	5.26824	3.32604	2.02243	0	1.51203	0.600486	1.71416	3.06125	0	0	0	1.33614	2.8182	0	4.71987	K16468	centrobin | (RefSeq) centrobin-like
MSTRG.11665	1.01098	0.881338	0.952727	10.5451	LOC106602815	106602815	uncharacterized LOC106602815	9.80269	13.2902	4.73115	7.84311	11.6616	14.6224	16.0165	14.0534	7.1807	7.73207	9.15215	11.4741	12.18	8.33273	9.87188	9.38164	9.17672	9.45836	4.16477	7.54952	10.0117	19.5433	5.53627	14.4626	13.2543	11.5115	14.5015	9.43244	16.0668	4.35797	no KO	assigned | (RefSeq) uncharacterized LOC106602815
MSTRG.11676	0.998603	0.989755	0.99654	15.3429	pgap2	100195953	post-GPI attachment to proteins 2	11.3769	16.559	16.5582	14.0816	16.7226	15.2326	17.1095	23.0752	12.8629	12.4577	14.8563	14.9251	11.0245	18.1883	16.7784	22.267	12.7725	7.73377	15.2209	19.0718	15.4422	15.639	12.0126	12.2585	9.77308	16.8976	15.2597	14.8308	14.564	24.7336	no KO	assigned | (RefSeq) pgap2; post-GPI attachment to proteins 2
MSTRG.11677	1.22836	0.138399	0.38902	14.8116	acadvl	106602820	acyl-CoA dehydrogenase very long chain	14.5165	11.3441	10.754	8.95761	10.1739	17.1338	20.5727	17.5092	6.85055	21.8627	14.3603	17.6206	14.6739	17.974	19.6447	21.673	14.8742	9.34027	16.391	17.6355	19.8814	10.4667	9.79336	8.069	9.43601	14.5595	16.8051	16.7349	15.0274	19.7121	K09479	very long chain acyl-CoA dehydrogenase [EC:1.3.8.9] | (RefSeq) acadvl; acyl-CoA dehydrogenase
MSTRG.11678	0.77139	0.0586781	0.234663	7.68801	LOC106602819	106602819	integrin alpha-X-like	12.9525	10.8524	4.12939	9.27499	7.47945	10.3842	9.50422	9.69034	3.18767	10.8178	8.01604	9.65168	5.27907	6.29172	19.9773	4.77912	3.72691	5.79062	1.76334	6.23258	7.13433	6.18998	5.04057	4.64318	12.5531	11.1367	5.68156	6.08009	9.47177	2.92762	K06462	integrin alpha X | (RefSeq) integrin alpha-X-like
MSTRG.11683	1.03482	0.920834	0.968583	4.45571	LOC106602822	106602822	Krueppel-like factor 8	6.73815	10.5396	4.33641	0.371073	6.12296	0.458563	4.61575	7.68207	4.65921	5.40571	3.63622	2.88415	0.220214	0.124449	0.760657	0.310815	7.63476	7.8033	4.13474	5.25898	5.22701	5.5276	3.4121	7.91476	8.94839	5.02314	6.1166	4.24732	0.247408	3.30924	K09205	krueppel-like factor 8/12 | (RefSeq) Krueppel-like factor 8
MSTRG.11688	1.01052	0.956421	0.984335	8.37032	LOC106602827	106602827	rho-related GTP-binding protein RhoG-like	9.3739	6.97482	7.46161	11.8443	11.509	2.1798	3.49307	7.49933	3.17058	8.44142	8.08802	13.1694	9.45599	10.9302	16.7658	7.50509	6.46221	4.40085	1.71125	8.38878	11.2672	9.50984	4.50453	7.72206	16.916	8.05054	8.03499	9.05007	13.1774	4.05131	K07863	Ras homolog gene family, member G | (RefSeq) rho-related GTP-binding protein RhoG-like
MSTRG.11689	0.88526	0.656701	0.844526	1.49292	LOC106602826	106602826	stromal interaction molecule 1-like	2.54252	1.50939	1.12063	3.71836	0.0597243	0.499444	1.17542	0.0339551	0.142105	1.12352	0.823858	3.55664	0.524385	0.367288	7.09401	0.0261743	0.728856	0.0686852	0.65154	2.70487	4.2768	1.12449	0.484912	0	0.213077	3.59953	2.74138	2.9307	0.945318	0	K16059	stromal interaction molecule 1 | (RefSeq) stromal interaction molecule 1-like
MSTRG.1169	0.936592	0.552744	0.783793	2.11057	LOC106602738	106602738	uncharacterized LOC106602738	1.74286	2.64135	1.32268	2.57646	2.86268	2.13326	1.91516	1.91686	2.0214	2.45938	3.23371	1.8519	1.70636	1.38618	2.57661	1.56741	2.16951	3.15433	0.318841	2.47386	2.37316	2.03313	1.4791	4.76402	2.58233	1.60132	1.85123	2.19355	1.42737	0.981134	no KO	assigned | (RefSeq) uncharacterized LOC106602738
MSTRG.11694	1.06093	0.791778	0.913148	2.48444	cd166	100286453	CD166 antigen homolog	2.52369	2.70511	0.893522	2.0028	2.989	1.54305	3.63053	4.0707	2.36393	3.17066	2.55018	4.07794	2.18463	2.59324	0.016182	2.76069	1.88888	3.95634	1.12179	2.86313	2.78204	3.60235	0.29952	4.34902	5.55378	0.198928	2.11795	0.088294	3.02096	2.61429	K06547	activated leukocyte cell adhesion molecule | (RefSeq) cd166; CD166 antigen homolog
MSTRG.11698	1.13005	0.442208	0.709685	6.84857	LOC106602830	106602830	protein NipSnap homolog 2-like	4.76143	6.43843	6.15997	4.34723	6.38972	6.91062	9.58491	7.00797	7.34522	4.58796	5.81565	9.45983	9.47399	5.71928	6.46459	13.9676	8.18379	7.2902	7.88475	8.5732	8.18665	4.62515	7.63477	2.26988	4.09256	4.55649	8.61617	8.59628	8.3641	2.14875	no KO	assigned | (RefSeq) protein NipSnap homolog 2-like
MSTRG.117	1.15479	0.096644	0.315664	1.00909	dcaf10	106574667	DDB1 and CUL4 associated factor 10	0.715984	0.664225	0.712151	1.0442	0.612944	0.836038	0.714546	0.69765	0.984645	0.981602	1.70319	1.4263	1.77743	1.35547	0.993438	0.758299	0.587364	0.823246	0.417907	1.63287	0.9148	1.24401	1.71765	0.878505	0.727989	1.25692	1.1644	1.55741	0.88737	0.484129	K11802	WD repeat-containing protein 32 | (RefSeq) dcaf10; DDB1 and CUL4 associated factor 10
MSTRG.11700	0.977015	0.90687	0.963043	6.28131	mrps17	106602831	mitochondrial ribosomal protein S17	3.33434	8.61895	6.54169	6.66823	4.1937	7.59299	6.29338	5.20096	7.77168	6.05833	7.41375	7.88509	7.67168	5.97549	6.88929	8.71189	7.04017	1.65242	2.66876	2.6497	9.45016	9.41021	7.25809	1.07875	6.99282	9.80269	2.49337	7.80359	7.22134	6.09586	K02961	small subunit ribosomal protein S17 | (RefSeq) mrps17; mitochondrial ribosomal protein S17
MSTRG.11715	1.01505	0.894572	0.958871	13.1122	lis1b	100195234	Lissencephaly-1 homolog B	9.65025	13.2154	18.3023	11.8675	14.3821	9.85445	10.2548	17.4415	12.843	16.1199	6.76503	9.26821	14.9045	11.8037	16.3243	17.916	15.2703	11.5569	16.8542	9.28968	9.47307	15.4691	15.921	11.4524	11.11	11.5403	15.9672	13.2472	7.8361	17.4659	K16794	platelet-activating factor acetylhydrolase IB subunit alpha | (RefSeq) lis1b, lis1-2, pafah1b
MSTRG.11717	1.11681	0.102394	0.32697	4.86104	asl	106602838	argininosuccinate lyase	4.90396	3.85252	3.28607	3.92639	4.2167	5.89607	5.63318	4.50432	5.20269	5.6172	5.37135	4.83877	6.29524	5.1907	5.38692	4.61016	3.66165	6.50298	2.97359	5.06289	5.10119	5.41901	5.2952	5.49421	3.76606	5.51299	4.10606	5.34282	5.84234	3.01801	K01755	argininosuccinate lyase [EC:4.3.2.1] | (RefSeq) asl; argininosuccinate lyase
MSTRG.11718	1.00593	0.908876	0.963952	26.871	crcp	106602839	CGRP receptor component	24.9225	29.182	21.4935	30.4139	28.1804	25.328	31.3041	31.2842	24.4029	24.7792	20.749	32.5601	23.0763	21.77	31.3274	30.4472	23.2099	26.1058	20.4373	31.5156	27.6638	29.0103	21.3484	34.3234	29.2514	26.8436	24.9004	27.6054	29.3043	23.3893	no KO	assigned | (RefSeq) crcp; CGRP receptor component
MSTRG.11721	0.873439	0.65384	0.842839	5.39156	tpst1	106602840	tyrosylprotein sulfotransferase 1	3.27468	4.81366	4.85816	6.4293	8.64084	4.43955	11.0378	0	6.59356	4.44676	4.64205	7.91723	7.07693	8.24245	8.42056	6.27068	5.43285	2.93303	0	3.47677	7.30804	5.63769	5.46334	3.72138	0	6.40748	7.4423	4.77537	4.85322	7.19104	K01021	protein-tyrosine sulfotransferase [EC:2.8.2.20] | (RefSeq) tpst1; tyrosylprotein sulfotransfe
MSTRG.11723	0.925922	0.370811	0.655518	1.15159	LOC106602841	106602841	uncharacterized LOC106602841	1.35508	1.12563	1.3295	1.50959	0.729705	1.53579	1.66178	0.937914	0.845683	1.59468	1.0642	1.54204	1.00405	0.849546	1.46901	1.86442	1.18066	0.710759	0	1.03089	0.900298	1.43918	1.20697	0.958003	0.987344	0.830798	1.14747	1.42721	0.949058	1.3603	no KO	assigned | (RefSeq) uncharacterized LOC106602841
MSTRG.11726	1.11568	0.661324	0.847436	13.709	LOC106602806	106602806	nuclear factor 7, ovary-like	7.01877	17.604	11.1902	2.14552	19.106	22.589	13.9578	19.0159	4.98359	4.87092	9.83567	13.2529	16.804	8.59362	30.6055	25.3625	20.3432	14.2975	10.4172	5.23219	9.27207	10.1712	7.53362	15.7955	21.8698	4.05398	16.9832	21.4191	16.1899	10.7555	no KO	assigned | (RefSeq) nuclear factor 7, ovary-like
MSTRG.11729	0.681561	0.207583	0.487768	10.7466	cssa04h17orf85	106602842	nuclear cap binding subunit 3	13.7431	12.1911	9.42221	14.2479	13.8968	13.4584	17.182	4.95453	12.9118	10.3981	15.4348	20.942	10.7779	16.0257	12.2378	3.78174	0.790289	10.8833	9.50379	8.10268	4.90231	15.4834	11.4163	13.5056	2.98987	0.955772	2.36599	16.1046	14.5269	9.2628	no KO	assigned | (RefSeq) ncbp3, cssa04h17orf85; nuclear cap binding subunit 3
MSTRG.11731	1.11554	0.483791	0.739451	3.72217	pcf11	100195731	PCF11 cleavage and polyadenylation factor subunit	4.46117	1.84675	3.2022	3.5919	3.33939	2.85242	3.95285	5.44097	4.17743	4.74204	4.20517	3.93671	3.73923	0.65541	4.23167	5.44571	4.26986	3.79554	5.24406	3.23233	3.89206	1.44345	2.23881	4.59442	5.35524	1.36579	4.47114	2.36901	4.71854	4.85387	no KO	assigned | (RefSeq) pcf11; PCF11 cleavage and polyadenylation factor subunit
MSTRG.11735	1.12885	0.0875816	0.297738	2.58004	ccdc90b	100196651	coiled-coil domain containing 90B	2.35371	3.10416	0.502872	2.59385	2.87846	2.42244	1.97103	3.19635	2.41009	2.47479	2.25787	2.39257	2.91535	2.21358	3.32879	3.37134	2.38366	2.36971	0.788933	1.89164	3.71279	2.87966	2.05068	3.10971	3.16389	2.83235	3.70342	2.81427	3.20671	2.10642	no KO	assigned | (RefSeq) ccdc90b; coiled-coil domain containing 90B
MSTRG.11736	1.08347	0.442746	0.709805	2.80497	alg8	106602843	ALG8 alpha-1,3-glucosyltransferase	3.9957	2.11714	0.568325	3.31675	3.21834	3.08762	2.08207	3.10188	2.83205	2.84002	1.63559	3.47681	2.23641	2.8234	2.88157	3.49321	3.46619	2.73973	3.26311	3.16319	2.74112	2.45706	3.12713	2.57329	2.01663	2.6002	3.17032	3.46846	2.05178	3.60398	K03849	alpha-1,3-glucosyltransferase [EC:2.4.1.265] | (RefSeq) alg8; ALG8, alpha-1,3-glucosyltransfe
MSTRG.11747	1.12912	0.342506	0.62951	2.47699	LOC106602847	106602847	fatty aldehyde dehydrogenase-like	1.98527	1.88361	0.891406	1.05034	3.87635	3.44124	2.2508	3.31111	1.39096	2.8579	1.2196	3.79993	1.4921	1.60854	4.79884	2.13575	1.03787	1.8496	2.21716	2.72117	4.01522	4.83854	1.4289	1.67034	2.67051	2.7791	2.19249	4.09603	2.56155	2.23747	K00128	aldehyde dehydrogenase (NAD+) [EC:1.2.1.3] | (RefSeq) AL3A2; fatty aldehyde dehydrogenase-lik
MSTRG.11757	1.07794	0.23514	0.520872	19.0595	fis1	106602855	fission, mitochondrial 1	14.987	21.1906	13.2648	19.6702	18.6911	19.1221	18.1684	21.8684	21.2132	22.437	17.5234	18.8964	16.6644	18.7316	19.6742	20.9264	18.1293	23.2391	13.9532	19.5633	19.2933	19.8026	16.0411	22.985	28.5392	19.7268	17.4405	16.5884	21.2913	12.1616	K17969	mitochondrial fission 1 protein | (RefSeq) fis1; fission, mitochondrial 1
MSTRG.11760	0.629507	0.238452	0.525352	2.12817	LOC106602867	106602867	protein spinster homolog 2	2.72157	0	0	3.71395	8.7242	5.53097	1.56862	0	0	5.99388	6.63396	0	6.18605	1.08626	0	0	1.254	0	0	0	2.75504	4.0816	6.07452	0	0	0	3.43743	2.67657	0	1.40662	no KO	assigned | (RefSeq) protein spinster homolog 2
MSTRG.11761	0.91389	0.585454	0.80374	7.783	ruvbl2	106602869	RuvB like AAA ATPase 2	7.50411	8.7578	6.63144	11.2641	8.44579	6.37039	8.7371	8.69181	6.11745	7.48597	7.52485	0.697914	5.93005	7.22338	7.47555	7.07012	5.05035	7.06007	5.94317	8.98468	10.3199	10.1437	8.21349	11.1907	5.77614	9.97119	8.97723	7.92712	9.06941	8.93496	K11338	RuvB-like protein 2 [EC:3.6.4.12] | (RefSeq) ruvbl2; RuvB like AAA ATPase 2
MSTRG.11767	0.876433	0.380778	0.663365	82.7967	LOC106602878	106602878	uncharacterized LOC106602878	89.2506	68.9952	116.3	100.757	94.8893	65.3444	65.3574	55.2876	96.7634	76.736	70.2967	103.075	80.7497	59.0129	66.8582	121.894	72.4225	92.8722	119.49	119.546	89.8491	65.721	93.8735	47.333	18.5083	80.3982	67.9027	116.003	55.5545	112.86	no KO	assigned | (RefSeq) uncharacterized LOC106602878
MSTRG.11768	1.06354	0.427273	0.699638	2.96323	ift22	100195722	intraflagellar transport 22	2.63691	2.71015	3.38569	2.34654	2.37479	2.90013	4.71579	3.02288	2.17035	3.21623	2.18001	2.90044	2.06537	2.59916	3.25456	3.98445	2.1745	2.29118	2.47715	2.30959	3.21723	3.70864	3.15903	4.48934	4.52773	3.01285	2.54013	2.3627	3.56121	2.60225	K07935	intraflagellar transport protein 22 | (RefSeq) ift22, rabl5; intraflagellar transport 22
MSTRG.11769	0.821117	0.124408	0.364233	2.33819	LOC106602863	106602863	ATP-binding cassette sub-family G member 4-like	1.95923	3.83723	1.80114	3.09569	3.49379	2.87373	2.26544	2.85512	1.97109	2.50176	3.26005	0.523497	2.72446	3.16669	1.90483	1.73026	3.43276	3.56012	0.810152	1.73936	1.6709	1.7104	2.77001	3.63375	2.52866	1.42265	2.26411	1.66517	1.50582	1.46797	K05680	ATP-binding cassette, subfamily G (WHITE), member 4 | (RefSeq) ATP-binding cassette sub-famil
MSTRG.1177	1.00732	0.953087	0.982717	1.03849	LOC106603827	106603827	NACHT, LRR and PYD domains-containing protein 3-like	0.925121	1.56194	0.514291	0.525926	1.41704	0.751389	0.707787	0.743985	0.388988	0.910846	1.30993	0.778277	0.683174	0.931885	1.14079	1.01585	0.555729	0.877416	0.016051	0.470496	1.33742	1.13574	0.57313	0.858697	1.8407	4.71009	0.883756	1.0326	2.35432	0.20123	no KO	assigned | (RefSeq) NACHT, LRR and PYD domains-containing protein 3-like
MSTRG.11774	0.920442	0.352938	0.639033	1.36599	hinfp	106602868	histone H4 transcription factor	1.83967	1.76065	1.03912	1.68388	1.07375	1.66261	1.48972	0.300136	0.909305	1.03721	1.06866	1.3006	1.71167	1.57541	1.84712	1.38617	1.59244	1.51007	0.942722	1.76848	1.73594	1.28824	1.85767	1.85869	1.392	1.53838	1.25329	0.972738	0.563738	1.01953	no KO	assigned | (RefSeq) hinfp; histone H4 transcription factor
MSTRG.11777	0.965776	0.786554	0.910873	4.66121	dpagt1	100194816	dolichyl-phosphate N-acetylglucosaminephosphotransferase 1	4.43155	5.15573	5.18028	4.38581	3.94304	4.43599	5.82746	6.7509	3.65846	5.72543	3.37595	5.25034	4.92897	4.12255	4.24818	4.87634	4.47163	4.3982	0.100993	5.1329	4.56604	6.9958	3.72233	5.33828	6.91085	4.21673	4.15294	4.50042	5.2166	3.81566	K01001	UDP-N-acetylglucosamine--dolichyl-phosphate N-acetylglucosaminephosphotransferase [EC:2.7.8.1
MSTRG.11779	0.645727	0.0484971	0.207742	366.421	LOC106602874	106602874	histone H2AX	464.389	268.099	907.779	537.898	354.991	382.371	203.059	172.106	402.396	308.536	363.792	500.373	341.24	262.778	264.405	262.915	316.828	248.722	794.057	485.845	321.929	139.951	417.402	146.385	37.7965	450.259	242.232	636.589	142.681	614.818	K11251	histone H2A | (RefSeq) H2AX; histone H2AX
MSTRG.11781	0.850971	0.339414	0.627114	41.973	LOC106602870	106602870	porphobilinogen deaminase-like	39.2137	62.8417	32.918	58.2871	36.0318	49.0186	29.0602	56.9602	49.6145	29.9352	27.3171	14.0572	47.8297	63.7483	39.698	33.9403	67.4758	67.828	28.3197	47.2137	42.0093	28.3748	28.1074	58.9403	53.3628	37.884	47.0919	26.0155	27.191	28.9037	K01749	hydroxymethylbilane synthase [EC:2.5.1.61] | (RefSeq) HEM3; porphobilinogen deaminase-like
MSTRG.11782	1.46337	1.14522e-05	0.000751236	13.5812	copd	100195075	Coatomer subunit delta	8.49975	8.10639	8.16751	9.89761	12.2278	10.1633	16.5845	19.703	13.5248	12.4843	16.797	17.8403	12.5351	14.8649	13.1115	13.8903	9.03153	14.0624	8.26395	14.1784	16.4703	17.1125	11.566	15.737	18.7863	15.812	16.6169	13.8034	17.8929	9.70392	K20471	coatomer subunit delta | (RefSeq) copd; Coatomer subunit delta
MSTRG.11807	0.650587	0.000157896	0.00485927	6.83051	LOC106602883	106602883	ubiquitin-associated and SH3 domain-containing protein B-like	8.57597	13.5362	4.15539	8.32713	9.61825	13.284	9.38441	8.8495	2.71972	8.18759	6.93806	6.54479	6.48785	5.56734	11.1324	4.5291	4.19526	3.68573	1.71602	4.78145	7.00722	9.8345	2.74508	6.75082	12.8342	4.941	5.19906	4.06101	7.19177	2.13469	K18993	ubiquitin-associated and SH3 domain-containing protein [EC:3.1.3.48] | (RefSeq) ubiquitin-ass
MSTRG.11812	1.29486	0.439789	0.708117	1.55449	LOC106602888	106602888	uncharacterized LOC106602888	0	0	0.651545	0	0	0.038403	0.038362	0	0	0	0.636404	0	0.189387	0	0.273633	0	0	0.134339	0.137863	0.48421	0.307719	38.225	0	0.312319	0	0	0.163734	0	3.15613	1.88569	K06514	Thy-1 cell surface antigen | (RefSeq) uncharacterized LOC106602888
MSTRG.11816	1.13588	0.144222	0.398606	1.8691	LOC106602890	106602890	forkhead box protein O1-A-like	1.76192	2.13227	0.760742	0.996509	1.70343	1.75343	2.23712	2.48332	1.43057	1.26034	2.50305	1.44709	2.16227	1.40395	1.74575	1.5104	1.08513	0.96792	0.934563	1.04303	2.11668	3.91926	0.971489	2.52097	4.11342	2.22021	2.92178	1.94444	3.41493	0.606919	K07201	forkhead box protein O1 | (RefSeq) forkhead box protein O1-A-like
MSTRG.11818	1.04011	0.595313	0.809633	8.12091	mrps31	106602892	mitochondrial ribosomal protein S31	8.90421	8.54056	5.68517	8.03534	8.21105	6.7523	9.18619	10.6988	7.05929	7.13544	6.4283	10.1387	7.50457	4.98731	9.0647	9.48116	6.08244	5.83707	5.62615	7.59062	8.12753	10.0225	6.40829	8.63082	15.3666	7.67781	7.53129	7.98571	11.7839	7.14338	K17410	small subunit ribosomal protein S31 | (RefSeq) mrps31, RT31; mitochondrial ribosomal protein
MSTRG.11820	0.989041	0.911168	0.965058	1.23556	slc25a15	106602894	solute carrier family 25 member 15	1.36009	1.00832	0.542844	1.53934	1.21185	1.45233	2.24407	1.10692	0.595105	1.82162	1.62754	2.8083	1.57863	0.619404	1.71892	1.14622	1.07561	0.766132	0	0.72388	2.01368	2.10515	0.866003	0.840204	0.651442	0.854978	1.20607	1.46251	1.88336	0.2363	K15101	solute carrier family 25 (mitochondrial ornithine transporter) member 2/15 | (RefSeq) slc25a1
MSTRG.11823	0.995028	0.969521	0.988417	6.89628	LOC106602896	106602896	eukaryotic initiation factor 4A-I	3.43642	8.11124	6.4177	6.68193	7.61707	9.09663	4.68969	6.84152	5.01911	7.77637	7.92118	10.3418	8.51487	7.24064	6.23374	8.76309	6.44693	7.16393	6.9279	6.79106	4.32015	11.3018	7.09809	8.35274	3.33396	8.04472	4.08281	6.37922	8.76071	3.18125	K03257	translation initiation factor 4A | (RefSeq) eukaryotic initiation factor 4A-I
MSTRG.11826	1.05671	0.526317	0.767365	1.53704	LOC106602897	106602897	sentrin-specific protease 3-like	1.61098	1.33688	0.693068	1.29795	1.98475	1.44686	1.98321	1.15109	1.08571	1.89309	1.032	2.09484	1.57295	1.09425	1.96465	1.11546	1.28958	1.76719	0.599326	2.42979	2.46029	2.26574	1.51977	1.47619	0.720986	2.23976	1.71648	1.34488	2.39917	0.524419	K08593	sentrin-specific protease 3 [EC:3.4.22.68] | (RefSeq) sentrin-specific protease 3-like
MSTRG.11829	0.986154	0.869698	0.948092	26.4713	LOC106602900	106602900	gamma-aminobutyric acid receptor-associated protein	21.3618	35.8114	14.2176	26.0405	28.0632	32.0329	36.9564	32.3907	17.3286	29.1667	24.5556	30.57	19.4963	23.7291	35.5857	24.8473	18.3539	23.8778	10.8011	25.2576	29.188	38.8886	14.8511	37.6163	47.7858	26.7077	23.8172	23.8707	29.1227	11.8476	K08341	GABA(A) receptor-associated protein | (RefSeq) GBRAP; gamma-aminobutyric acid receptor-associ
MSTRG.11831	1.02507	0.652209	0.842188	5.20197	LOC106602903	106602903	G protein pathway suppressor 2-like	4.10016	6.45547	4.98871	5.20384	4.66974	5.04014	5.14398	6.44147	5.92155	4.33125	4.26452	4.59059	5.65577	6.13511	5.96704	5.32037	5.13588	4.56503	4.67176	5.56708	4.28344	5.97718	4.60062	6.64511	6.06639	5.24198	5.09041	4.46557	4.26879	5.24999	K15307	G protein pathway suppressor 2 | (RefSeq) G protein pathway suppressor 2-like
MSTRG.11832	1.02782	0.644937	0.837949	32.331	tp53	106602901	tumor protein p53	28.6703	37.2839	25.6914	28.2459	37.8333	30.3287	38.337	39.4226	25.093	31.0666	25.681	39.87	30.5702	27.7186	40.5546	33.1771	26.0691	30.9387	26.3484	27.3525	37.4103	36.785	24.9392	43.4366	43.0535	26.2006	30.4813	35.3001	37.1539	24.9159	K04451	tumor protein p53 | (RefSeq) tp53, P53; tumor protein p53
MSTRG.11834	1.29244	0.0100521	0.0744901	1.2992	slc25a35	106602904	solute carrier family 25 member 35	0.874341	0.953835	0.577987	0.803141	1.01475	0.689835	0.993857	1.59777	1.15023	1.10051	1.51498	1.66869	0.734421	0.932883	1.3198	1.22403	0.920572	1.34709	1.08919	1.15587	1.3565	3.32707	1.4517	3.02459	1.30039	1.14819	1.15434	2.6926	1.23123	0.625641	K15117	solute carrier family 25, member 34/35 | (RefSeq) slc25a35; solute carrier family 25 member 3
MSTRG.11835	0.840363	0.0785597	0.27866	13.6667	rangrf	106602905	RAN guanine nucleotide release factor	12.2878	14.8587	19.3807	16.9623	14.6944	15.7071	11.1486	12.8162	12.7805	15.7273	11.995	18.2134	17.2714	10.9084	15.0768	12.6098	14.4821	14.6235	6.42038	17.5206	15.5756	11.3105	12.9369	10.407	8.60531	14.7579	10.5911	14.9823	13.008	12.3428	no KO	assigned | (RefSeq) rangrf; RAN guanine nucleotide release factor
MSTRG.11842	0.801221	0.0915328	0.305829	2.3418	LOC106602907	106602907	transcription elongation factor SPT6	4.5908	2.59324	2.35545	2.67237	2.36046	2.78074	2.74764	2.2316	2.05859	2.97543	2.57963	2.8495	0.767089	2.36279	0.957068	2.26408	2.31135	2.27346	0.08349	1.38623	1.74005	3.55158	2.72759	1.72839	1.90184	2.26185	2.76798	2.99327	3.27886	2.10147	K11292	transcription elongation factor SPT6 | (RefSeq) transcription elongation factor SPT6
MSTRG.11843	1.25699	0.0029911	0.0345971	3.62376	LOC106602908	106602908	stromal cell-derived factor 2-like	2.39022	3.38956	2.22995	2.49394	3.20867	3.02731	3.4149	4.70795	3.48878	3.03084	2.95501	3.58539	3.1003	3.87675	3.45814	4.14504	2.37699	3.72605	3.0963	4.47116	3.74956	5.87238	2.67077	5.19049	6.16605	4.35391	3.44255	3.54648	4.79286	2.7546	no KO	assigned | (RefSeq) stromal cell-derived factor 2-like
MSTRG.11844	1.14386	0.00545805	0.0501274	5.342	LOC106602915	106602915	RAC-beta serine/threonine-protein kinase-like	4.20203	5.20388	4.11238	4.07304	5.54627	4.94251	6.00884	7.30759	5.3376	4.9065	4.3119	5.70843	5.17669	4.97019	5.72029	6.92087	4.4621	5.00858	4.96953	4.89102	5.22751	5.47203	5.63949	5.8663	5.19666	5.32942	5.507	6.25849	6.43363	5.54917	K04456	RAC serine/threonine-protein kinase [EC:2.7.11.1] | (RefSeq) RAC-beta serine/threonine-protei
MSTRG.11852	1.09167	0.606564	0.816182	5.24312	LOC106602917	106602917	dual specificity protein kinase CLK4-like	5.47904	3.71817	5.04257	3.84126	6.44356	3.33149	3.39047	6.42663	6.34523	6.27075	5.40367	5.18677	6.11512	0.522843	4.60286	6.73696	6.2167	5.72767	5.76324	3.36237	3.35147	6.25381	7.79719	5.50947	4.80269	2.0555	5.92994	6.07358	6.76351	8.82898	K08823	CDC-like kinase [EC:2.7.12.1] | (RefSeq) dual specificity protein kinase CLK4-like
MSTRG.11853	0.952677	0.727013	0.881829	5.70005	LOC106602922	106602922	CCR4-NOT transcription complex subunit 6-like	5.85477	6.88384	3.08423	4.80138	6.72887	6.90792	7.93203	8.76631	0.326497	5.32522	3.95064	6.29076	6.61989	4.88913	7.07989	5.66092	5.0168	4.27743	3.23025	4.66759	5.69904	7.49805	3.61816	8.49919	9.75857	5.22276	4.69785	5.76619	8.1058	3.84156	K12603	CCR4-NOT transcription complex subunit 6 [EC:3.1.13.4] | (RefSeq) CCR4-NOT transcription comp
MSTRG.11854	1.41714	0.0190857	0.113504	10.742	LOC106602924	106602924	regulator of G-protein signaling 14-like	7.83948	10.9511	5.8468	7.21913	7.28138	6.61406	10.6393	12.4719	11.4275	13.9408	12.58	14.4922	9.64598	13.939	18.8202	10.5689	7.65015	8.00152	13.7253	11.0046	11.4712	8.20511	10.2281	11.8122	2.53136	12.7161	13.5	12.4308	12.2843	12.4221	K17706	regulator of G-protein signaling 14 | (RefSeq) regulator of G-protein signaling 14-like
MSTRG.11856	0.954044	0.388735	0.670561	2.86311	LOC106602925	106602925	pre-mRNA-splicing factor RBM22	3.04242	3.79037	2.01682	3.03435	2.77773	3.38059	3.07652	3.96409	2.62561	2.3018	2.52731	2.47602	3.73477	2.84894	2.39461	2.68452	3.53566	2.66703	2.48286	3.18113	3.27853	3.28554	2.01816	3.18761	3.09178	2.72172	2.72351	2.62052	2.68371	1.73899	K12872	pre-mRNA-splicing factor RBM22/SLT11 | (RefSeq) pre-mRNA-splicing factor RBM22
MSTRG.11857	1.19413	0.000981545	0.0168105	1.12958	LOC106602927	106602927	bifunctional heparan sulfate N-deacetylase/N-sulfotransferase 1-like	0.834375	1.27412	0.294579	0.66242	0.909061	1.15422	1.58911	1.56418	0.918149	1.09134	0.974395	1.08662	1.30107	0.944692	1.3477	1.4419	1.08128	0.791428	1.16405	0.788265	1.30733	1.61266	1.08326	1.49006	1.46987	0.985958	1.37328	0.878167	1.29528	1.17858	K02576	heparan sulfate N-deacetylase/N-sulfotransferase NDST1 [EC:3.1.1.- 2.8.2.-] | (RefSeq) bifunc
MSTRG.11859	1.03202	0.822232	0.926173	962.931	rs14	100195753	40S ribosomal protein S14	893.622	576.906	1478.34	954.703	786.239	799.236	683.909	505.324	1401.99	875.666	1113.34	1276.48	1039.01	693.83	647.329	887.333	1037.01	792.516	2042.4	1343.64	864.745	579.464	1312.65	593.044	273.542	1295.85	814.693	1414.39	747.326	1163.43	K02955	small subunit ribosomal protein S14e | (RefSeq) rs14; 40S ribosomal protein S14
MSTRG.11864	1.10195	0.182801	0.456202	5.76989	LOC106602931	106602931	steroid receptor RNA activator 1-like	4.42098	5.01883	2.13909	5.83841	7.41267	7.23381	6.56187	5.75473	4.87017	6.02859	6.57585	7.99803	6.02032	4.86767	7.3496	5.52863	4.77808	5.64951	2.88751	5.1623	5.87722	9.09444	4.39012	7.31722	6.71392	5.14379	7.13559	6.60968	6.48203	2.23603	no KO	assigned | (RefSeq) SRA1; steroid receptor RNA activator 1-like
MSTRG.11865	1.25849	0.0133008	0.0896821	1.28668	LOC106602932	106602932	vascular endothelial growth factor C-like	1.1011	0.795884	0.446001	0.52352	1.37485	0.955816	1.12167	1.78412	1.17631	1.17586	1.50894	1.26138	1.0438	0.674051	1.20396	1.55748	0.740441	0.645656	0.497602	1.30643	1.08946	2.66879	0.877471	0.903477	2.53103	1.86542	1.7524	2.17547	2.42854	1.41335	K05449	vascular endothelial growth factor C/D | (RefSeq) vascular endothelial growth factor C-like
MSTRG.11866	0.955789	0.813883	0.922301	9.61191	LOC106602933	106602933	macrophage colony-stimulating factor 1 receptor 1-like	9.88303	10.4198	6.73857	3.8107	15.623	13.8317	12.213	9.12971	8.95531	6.74301	7.60353	6.11242	12.7412	9.76568	16.8226	10.9011	9.43901	7.44405	9.88077	9.5222	10.1682	15.9959	7.63309	1.55834	9.10105	11.1089	3.62952	13.9956	11.9289	5.65745	K05090	macrophage colony-stimulating factor 1 receptor [EC:2.7.10.1] | (RefSeq) macrophage colony-st
MSTRG.1187	0.980882	0.901257	0.960913	1.05741	LOC106603886	106603886	uncharacterized LOC106603886	1.73432	0.535667	1.22995	0.965591	1.46226	0.33703	1.48724	2.35057	1.0718	1.02549	0.168287	0.314375	0.129466	2.18879	1.30864	0.546127	0.561375	0.596708	2.21901	1.09068	1.19398	0.176516	0.66065	1.22758	2.30687	0.757854	1.03094	0.347061	0.37878	2.31863	no KO	assigned | (RefSeq) uncharacterized LOC106603886
MSTRG.11870	1.14185	0.207104	0.487579	22.7892	LOC106602938	106602938	NADH dehydrogenase [ubiquinone] 1 alpha subcomplex subunit 2-like	21.7146	21.4784	11.4113	22.2757	26.065	19.6511	22.6331	23.7171	22.6721	26.0581	22.4775	37.0997	18.8585	16.5144	17.4972	30.2784	19.2627	19.2801	29.6652	26.689	21.1579	26.1456	21.7567	26.0219	14.5717	22.3942	17.7843	31.576	26.4872	20.4825	K03946	NADH dehydrogenase (ubiquinone) 1 alpha subcomplex subunit 2 | (RefSeq) NDUA2; NADH dehydroge
MSTRG.11872	0.963223	0.500554	0.750832	1.0371	LOC100380851	100380851	platelet-derived growth factor receptor beta	1.41618	1.3755	0.480032	0.834203	0.862248	1.55461	1.29689	1.09549	0.728743	0.742851	0.524734	1.15633	1.59585	0.680832	1.39665	1.07529	0.747421	0.746527	0.581592	0.763062	1.26996	1.75329	0.571114	1.23366	1.06756	1.10176	0.842212	1.61628	1.78632	0.215876	K05089	platelet-derived growth factor receptor beta [EC:2.7.10.1] | (RefSeq) pgfrb; platelet-derived
MSTRG.11875	1.01888	0.823461	0.926701	9.99405	rtn7	100137020	reticulon 7	7.06896	10.2611	10.5609	10.4473	10.3793	9.82753	12.8665	10.9958	9.21626	9.66675	10.2716	11.4933	7.50865	12.4225	8.99557	10.6793	11.7483	13.7111	7.6886	6.66759	11.67	8.17035	9.62658	11.2583	6.02973	9.63865	11.2581	11.3426	9.24542	9.10515	K20723	reticulon-3 | (RefSeq) rtn7, RTN3; reticulon 7
MSTRG.11878	0.696427	0.102769	0.32737	7.20494	LOC106602940	106602940	mitogen-activated protein kinase kinase kinase kinase 2-like	9.24469	12.8791	6.38717	9.33582	7.41469	9.91578	8.30707	5.17174	0.295762	8.942	5.83403	8.07921	9.17103	6.40455	10.5973	5.19103	7.15199	5.37827	6.44984	0.338472	6.34527	9.58759	6.55053	7.20541	7.35669	6.87613	7.10765	6.56383	10.405	5.66047	K04414	mitogen-activated protein kinase kinase kinase kinase 2 [EC:2.7.11.1] | (RefSeq) M4K2; mitoge
MSTRG.11880	0.802592	0.023142	0.128828	26.7203	LOC106602941	106602941	serine/threonine-protein kinase 26-like	27.2281	33.8722	32.1073	27.2741	32.1018	35.7431	39.2415	32.5709	19.2744	32.2766	25.9982	22.6048	25.2115	32.9627	34.5128	23.8253	24.0979	21.0381	16.9529	23.8857	28.1435	24.0407	20.0887	23.759	35.665	25.787	17.4115	19.3813	19.0653	25.4885	K08838	serine/threonine-protein kinase 24/25/MST4 [EC:2.7.11.1] | (RefSeq) MST4; serine/threonine-pr
MSTRG.11882	1.35727	0.0246564	0.135023	8.46525	LOC106602942	106602942	rab proteins geranylgeranyltransferase component A 2-like	8.34256	9.11402	0.684928	7.52882	7.61719	9.81087	10.5967	10.4587	7.55723	9.44976	8.14849	10.5216	7.92261	8.97353	7.75836	10.4571	6.35291	4.75306	6.48332	8.23598	9.05655	9.32318	9.16423	10.0333	8.76015	8.53498	9.09641	10.0059	8.96069	10.2544	no KO	assigned | (RefSeq) rab proteins geranylgeranyltransferase component A 2-like
MSTRG.11894	0.9996	0.994603	0.998225	4.3673	LOC106602949	106602949	protein CXorf40A-like	4.03006	5.09318	2.82119	3.24437	6.0622	5.05735	5.2285	5.91815	3.50769	3.70566	3.71807	4.99988	4.53702	3.77636	3.53985	4.6396	4.21286	3.60635	2.588	4.05078	4.3724	5.41343	3.76487	5.93848	6.15124	4.98244	4.52776	4.10745	4.74036	2.68348	no KO	assigned | (RefSeq) CX04A, CXorf40A; protein CXorf40A-like
MSTRG.11895	0.832231	0.0968521	0.315795	4.01091	atg4a	100196573	ATG4 autophagy related 4 homolog A (S. cerevisiae)	5.07106	4.78515	4.2865	4.455	4.31835	5.00874	3.63719	5.2259	4.52914	3.52943	4.18551	3.99599	4.50283	2.86611	5.06132	5.03886	4.7147	3.30954	3.06736	4.99688	4.11082	4.15271	3.88352	2.41813	3.18661	4.06169	4.04383	4.47396	2.71803	0.692552	K08342	cysteine protease ATG4 [EC:3.4.22.-] | (RefSeq) atg4a; ATG4 autophagy related 4 homolog A (S.
MSTRG.11895	0.832231	0.0968521	0.315795	4.01091	atg4a	106563674	autophagy related 4A cysteine peptidase	5.07106	4.78515	4.2865	4.455	4.31835	5.00874	3.63719	5.2259	4.52914	3.52943	4.18551	3.99599	4.50283	2.86611	5.06132	5.03886	4.7147	3.30954	3.06736	4.99688	4.11082	4.15271	3.88352	2.41813	3.18661	4.06169	4.04383	4.47396	2.71803	0.692552	K08342	cysteine protease ATG4 [EC:3.4.22.-] | (RefSeq) atg4a; autophagy related 4A cysteine peptidas
MSTRG.11898	0.763324	0.0772909	0.276701	5.65178	LOC106602950	106602950	NHS-like protein 2	4.27342	9.74895	8.95773	3.60468	12.7281	5.47355	6.36459	6.49651	4.7725	7.80077	5.77339	3.70869	7.66029	6.07412	2.46452	7.00386	5.97158	3.14184	3.92326	4.9064	5.92523	6.96328	3.90856	6.23199	2.20243	5.46373	4.94083	5.61621	2.8074	4.64514	no KO	assigned | (RefSeq) NHS-like protein 2
MSTRG.11911	1.05683	0.395491	0.675664	8.59754	LOC106602957	106602957	cationic amino acid transporter 3-like	6.58639	7.27329	9.91847	10.7604	8.88254	6.10745	8.1296	8.26512	9.27012	9.12527	9.17685	7.12709	6.76167	9.1118	10.1463	9.47884	6.75789	10.0515	10.9424	8.49144	9.28291	8.21135	9.31569	8.3134	6.68617	7.15946	8.38707	11.9875	7.41503	8.80324	K13865	solute carrier family 7 (cationic amino acid transporter), member 3 | (RefSeq) cationic amino
MSTRG.11913	0.951161	0.561523	0.789494	16.9697	snx12	100286608	sorting nexin 12	12.7095	20.6455	16.3908	16.9481	20.0691	18.5937	15.7267	23.6921	15.4065	18.7132	15.9398	21.6485	17.6029	10.2165	15.9223	22.6674	10.6874	13.498	16.4311	13.5587	15.1608	19.2071	15.2421	21.8404	20.6776	15.3061	15.845	13.9165	18.3451	16.4824	K17918	sorting nexin-3/12 | (RefSeq) snx12; sorting nexin 12
MSTRG.11913	0.951161	0.561523	0.789494	16.9697	snx12	106604705	sorting nexin 12	12.7095	20.6455	16.3908	16.9481	20.0691	18.5937	15.7267	23.6921	15.4065	18.7132	15.9398	21.6485	17.6029	10.2165	15.9223	22.6674	10.6874	13.498	16.4311	13.5587	15.1608	19.2071	15.2421	21.8404	20.6776	15.3061	15.845	13.9165	18.3451	16.4824	K17918	sorting nexin-3/12 | (RefSeq) snx12; sorting nexin 12
MSTRG.11915	1.44977	7.77181e-05	0.00294898	1.24867	fhl1	106602962	four and a half LIM domains 1	1.29143	0.427697	0.456693	0.50309	0.373671	0.851278	1.3046	1.19216	1.34972	1.57396	1.84731	1.83192	2.03585	1.12129	0.783046	0.931008	1.76563	1.29272	0.676875	1.40233	1.15544	1.90386	0.930144	1.45947	1.02733	1.65137	2.44994	1.32916	1.84426	0.696766	K14365	four and a half LIM domains protein 1 | (RefSeq) fhl1; four and a half LIM domains 1
MSTRG.11915	1.44977	7.77181e-05	0.00294898	1.24867	fhl1	100196873	Four and a half LIM domains protein 1	1.29143	0.427697	0.456693	0.50309	0.373671	0.851278	1.3046	1.19216	1.34972	1.57396	1.84731	1.83192	2.03585	1.12129	0.783046	0.931008	1.76563	1.29272	0.676875	1.40233	1.15544	1.90386	0.930144	1.45947	1.02733	1.65137	2.44994	1.32916	1.84426	0.696766	K14365	four and a half LIM domains protein 1 | (RefSeq) fhl1; Four and a half LIM domains protein 1
MSTRG.11916	0.936895	0.298564	0.590571	14.0587	htatsf1	106602964	HIV-1 Tat specific factor 1	15.2096	15.1641	15.2843	15.9676	14.1252	12.8134	12.4462	15.7568	11.8339	14.158	14.4937	19.3629	12.6599	12.1865	14.1118	13.9764	12.8537	14.2537	13.4411	16.6411	16.9067	15.408	11.3384	13.0753	9.00314	15.0846	13.0267	14.7782	14.2229	12.1772	K13093	HIV Tat-specific factor 1 | (RefSeq) htatsf1; HIV-1 Tat specific factor 1
MSTRG.11919	1.28935	0.0390083	0.181602	9.69004	LOC106602970	106602970	Sjoegren syndrome/scleroderma autoantigen 1 homolog	7.74404	7.74176	5.20314	7.06682	11.834	6.14558	10.9577	11.932	11.7966	7.66107	8.99019	14.8939	8.72982	9.70866	8.60382	11.0146	5.81293	8.66295	5.54138	12.0622	11.6327	11.1662	10.9748	15.2091	4.45905	13.1488	11.9436	8.10313	12.0554	9.90518	no KO	assigned | (RefSeq) SSA27; Sjoegren syndrome/scleroderma autoantigen 1 homolog
MSTRG.11921	0.723363	0.162355	0.427032	8.29111	LOC106602972	106602972	EH domain-binding protein 1-like protein 1	9.54308	12.3904	7.49639	9.47136	9.7084	12.8203	11.2691	7.23939	5.7878	10.818	10.1174	13.3043	7.51517	7.33066	6.00722	0	8.59837	5.40301	5.77249	9.24263	10.8269	4.88455	7.43195	3.24666	10.0935	12.0949	9.52234	8.02514	5.91143	6.86058	no KO	assigned | (RefSeq) EH domain-binding protein 1-like protein 1
MSTRG.11922	0.895163	0.506145	0.753992	4.32145	LOC106602974	106602974	ras-related protein Rab-1B-like	4.36693	4.87658	3.01301	4.46462	6.33468	4.27224	4.68961	6.80323	4.83548	4.76916	3.69309	2.39778	5.44984	4.49812	2.35922	5.7851	4.87836	5.03256	0.440742	2.94984	4.85682	6.30548	4.09534	6.4679	0.781342	2.63805	5.42357	5.17086	4.73301	3.26085	K07874	Ras-related protein Rab-1A | (RefSeq) ras-related protein Rab-1B-like
MSTRG.11923	1.22608	0.00933888	0.0709185	4.55224	LOC106602977	106602977	dipeptidyl peptidase 3-like	4.11792	3.76207	3.17761	4.50739	3.89643	2.60807	4.23642	5.27526	4.40088	4.33581	4.36171	7.80242	3.65728	3.64727	4.85978	4.95678	3.23331	4.15752	3.93983	6.08707	5.60214	5.20794	4.5373	4.68879	3.64677	5.72289	5.00838	5.55924	5.83698	3.736	K01277	dipeptidyl-peptidase III [EC:3.4.14.4] | (RefSeq) dipeptidyl peptidase 3-like
MSTRG.11925	1.06834	0.473247	0.732337	3.35696	LOC106602978	106602978	RNA-binding protein 14-like	3.86717	3.49606	2.74371	2.54408	3.8913	2.06958	4.01657	4.01557	3.05684	3.07694	2.94144	3.10032	3.50762	3.15508	1.92992	3.79779	2.38618	2.14462	3.2499	2.40511	4.64547	4.05811	2.7865	2.94288	6.67875	3.44909	4.77197	3.85905	3.0335	3.08761	K13189	RNA-binding protein 14 | (RefSeq) RNA-binding protein 14-like
MSTRG.11932	1.45588	0.0925361	0.307653	6.28691	LOC106602982	106602982	equilibrative nucleoside transporter 2-like	1.56765	5.81743	1.59924	6.716	4.429	5.018	5.83671	16.064	3.73678	5.87699	4.4649	8.01623	5.4061	5.075	13.6096	3.2477	5.29614	7.08899	13.4531	1.41204	15.7115	6.46336	4.09215	6.28677	4.11411	5.91815	6.4302	6.1823	8.21376	1.46341	K15014	solute carrier family 29 (equilibrative nucleoside transporter), member 1/2/3 | (RefSeq) equi
MSTRG.11944	0.872613	0.258799	0.54757	203.605	LOC106602990	106602990	cytochrome c oxidase subunit 8B, mitochondrial-like	229.186	174.34	341.222	211.247	210.588	179.374	176.552	135.303	238.122	203.492	177.612	246.144	166.224	184.603	209.525	240.731	189.625	193.309	266.065	247.284	221.974	147.244	217.845	117.735	64.4233	223.902	175.997	269.367	136.838	312.268	K02273	cytochrome c oxidase subunit 8 | (RefSeq) COX81; cytochrome c oxidase subunit 8B, mitochondri
MSTRG.11945	0.304314	0.00573462	0.0519698	3.41523	pygma	100194564	phosphorylase, glycogen (muscle) A	11.57	10.9181	2.6855	2.22343	3.09762	7.50606	0.305065	0.468338	0.462351	0.793953	23.6494	0.30554	0.160583	0.079529	0.056121	0.210795	0.419733	0.098767	0.835579	0.049354	1.35451	21.1047	0.321496	3.14826	9.3476	0.563037	0.039518	0.140858	0.054003	0.487017	K00688	glycogen phosphorylase [EC:2.4.1.1] | (RefSeq) pygma; phosphorylase, glycogen (muscle) A
MSTRG.11950	0.89024	0.0783128	0.278265	1.02075	LOC106603021	106603021	transcriptional activator protein Pur-alpha-like	1.61513	1.37094	0.796992	0.814923	1.18719	1.475	1.20485	1.14257	0.805847	0.716459	0.898576	0.733318	1.48708	0.408696	0.578939	1.28017	1.14646	0.660517	0.820754	1.05695	0.754856	1.6819	0.923265	1.06876	0.928904	1.36211	0.724887	1.01196	1.27149	0.692942	K21772	transcriptional activator protein Pur-alpha | (RefSeq) transcriptional activator protein Pur-
MSTRG.11953	1.95457	5.93433e-06	0.000465855	64.8704	LOC106603036	106603036	ubiquitin-conjugating enzyme E2 D2	31.5893	41.2289	23.5725	32.5742	38.1047	41.6251	88.351	71.8314	63.8336	78.731	99.5326	75.9291	32.6351	87.8862	77.4919	59.5747	37.223	71.1021	32.5287	55.4991	80.4135	95.1594	41.4246	92.8551	125.806	73.4772	84.9584	72.509	100.185	38.4797	K06689	ubiquitin-conjugating enzyme E2 D [EC:2.3.2.23] | (RefSeq) UB2D2; ubiquitin-conjugating enzym
MSTRG.11957	0.870477	0.387147	0.669178	1.83682	LOC106603035	106603035	dnaJ homolog subfamily C member 18-like	1.57831	3.0071	1.50563	1.30353	2.7909	1.97548	2.68557	2.07575	1.49916	2.24682	2.30747	2.54124	2.18819	0.399708	1.25981	2.28667	0.00477	2.56776	0.382875	1.54903	2.55096	3.51791	2.39593	0.399929	2.05685	2.15875	1.79878	1.34755	2.6835	0.038601	K09538	DnaJ homolog subfamily C member 18 | (RefSeq) dnaJ homolog subfamily C member 18-like
MSTRG.11970	1.0234	0.859194	0.943728	1.19389	LOC106603038	106603038	kinesin-like protein KIF20A	1.36632	2.08177	0	2.14904	0.919952	0.797399	1.38454	0.672644	1.27269	1.00183	0.820913	1.66467	0.651811	1.41796	2.26801	1.82536	0.814261	1.59966	0.252873	2.22828	1.50165	0.411445	0.90978	1.51466	0.843391	1.51169	0.895028	1.0761	0.582823	1.38023	K10402	kinesin family member 20 | (RefSeq) kinesin-like protein KIF20A
MSTRG.11971	0.908172	0.266436	0.555364	2.23085	LOC106603039	106603039	cell division cycle protein 23 homolog	2.54346	1.79184	2.26228	3.97009	2.18387	2.21588	1.73297	2.27866	2.41218	1.96374	1.47343	2.8585	2.81799	0.984891	2.33453	2.03463	2.23856	2.67751	2.17735	3.17664	2.10979	1.88219	1.66837	2.75504	1.17606	2.45061	2.03535	2.60739	1.71502	2.39663	K03355	anaphase-promoting complex subunit 8 | (RefSeq) cell division cycle protein 23 homolog
MSTRG.11976	0.788851	0.0113813	0.0806622	1.20096	LOC106603045	106603045	zinc finger and BTB domain-containing protein 20-like	3.25227	1.11261	1.20157	1.76927	1.03232	1.696	1.11962	1.04205	1.07218	1.59724	1.59475	1.06248	1.39304	1.03192	1.6603	0.948765	0.819098	0.763645	0.254687	1.06619	1.06801	0.557368	0.996161	0.861207	1.02303	1.90706	0.700891	1.16649	1.63624	0.622298	K10501	zinc finger and BTB domain-containing protein 20 | (RefSeq) zinc finger and BTB domain-contai
MSTRG.11979	0.696059	0.00876815	0.0680799	7.83276	LOC106603047	106603047	beta-1,4-galactosyltransferase 4-like	8.74316	15.0217	6.95319	8.8348	8.20913	14.5362	10.5655	5.74055	3.83938	8.70603	11.7137	7.48744	10.4283	10.9457	12.4403	5.58819	4.19326	5.65269	2.61361	7.45253	7.14004	6.54642	3.87982	5.85749	9.64666	7.6053	8.46576	4.62937	8.95107	2.59549	K07969	beta-1,4-galactosyltransferase 4 [EC:2.4.1.90 2.4.1.275 2.4.1.-] | (RefSeq) beta-1,4-galactos
MSTRG.1198	0.665006	0.0774749	0.277079	166.822	atp5j2	106603810	ATP synthase membrane subunit f	241.292	96.1024	445.138	165.736	176.618	134.264	63.6153	61.4067	203.355	112.238	94.4729	133.66	142.922	137.953	120.658	225.434	124.304	122.417	551.619	175.565	106.526	59.1839	308.024	43.9849	16.2142	140.771	83.5819	229.998	69.1346	418.475	K02130	F-type H+-transporting ATPase subunit f | (RefSeq) atp5j2, ATPK; ATP synthase, H+ transportin
MSTRG.11982	1.57864	8.47606e-06	0.000602203	9.40034	LOC106603051	106603051	mycophenolic acid acyl-glucuronide esterase, mitochondrial-like	4.95122	8.12341	4.25066	6.00143	5.75272	6.50907	15.0198	10.4954	8.67317	12.5406	10.945	11.5936	6.14955	10.0412	12.3262	9.70206	6.02508	8.55852	5.26604	7.73514	11.4439	13.2527	7.29012	11.4373	17.1728	10.747	10.9656	11.0659	13.2735	4.70132	K13702	abhydrolase domain-containing protein 10 [EC:3.1.1.93] | (RefSeq) ABHDA; mycophenolic acid ac
MSTRG.11984	1.10469	0.312347	0.604105	1.82273	mtif3	106603174	mitochondrial translational initiation factor 3	1.56435	1.9482	0.658352	2.52533	1.17397	1.78578	1.452	1.53193	1.86568	1.20116	1.21793	3.42523	2.33436	1.96334	1.95467	1.94304	1.49679	2.0808	0.70941	1.86014	3.5282	2.73872	1.75316	2.04912	1.5486	1.95494	1.10485	1.54966	1.94911	1.81305	K02520	translation initiation factor IF-3 | (RefSeq) mtif3; mitochondrial translational initiation f
MSTRG.11986	0.991976	0.931367	0.972767	9.61685	LOC106603053	106603053	V-type proton ATPase catalytic subunit A-like	9.62459	6.7006	11.8979	11.0188	9.89944	8.67946	10.3954	8.67325	9.19672	10.6284	10.1795	12.5656	9.03128	9.00432	10.0913	11.5298	7.66452	7.53705	8.19061	11.4191	9.48699	14.0223	8.55615	5.92533	5.47348	10.0199	8.14873	12.1247	8.08942	12.731	K02145	V-type H+-transporting ATPase subunit A [EC:3.6.3.14] | (RefSeq) VATA; V-type proton ATPase c
MSTRG.11987	1.20929	0.0117597	0.0823531	19.3169	LOC106603049	106603049	matrin-3-like	14.8276	20.7947	11.5612	16.761	16.4833	17.0568	20.1491	22.8912	16.8655	19.4419	21.5813	17.0017	19.3587	21.9469	26.5186	18.6396	15.9589	18.8852	10.8726	19.5569	23.9122	17.1851	16.4475	28.0472	31.2651	20.9709	18.7322	17.0857	22.9646	15.7426	no KO	assigned | (RefSeq) matrin-3-like
MSTRG.11994	0.710587	0.0628446	0.24453	1.12621	LOC106603177	106603177	thiosulfate sulfurtransferase/rhodanese-like domain-containing protein 1	1.42664	1.81214	1.28561	2.58499	2.41816	0.612161	0.997897	1.81878	0.019977	1.21366	2.32594	0.62933	1.60394	0.864059	1.93661	0.145763	0.581083	0	0.929178	2.32793	1.69784	0.966356	0	0	1.2028	1.29006	0.659474	1.21317	0.033479	1.18924	no KO	assigned | (RefSeq) thiosulfate sulfurtransferase/rhodanese-like domain-containing protein 1
MSTRG.11995	1.26583	0.0339603	0.166792	6.23572	LOC106603058	106603058	cystatin-B-like	6.13827	7.25603	2.3551	3.15966	3.80052	6.90693	11.1303	10.4411	4.71385	4.7228	4.8322	6.98789	6.26812	3.31221	9.30041	6.2962	5.63334	8.30139	2.57625	6.20849	7.18576	8.19554	3.42241	12.9996	6.91522	7.15445	6.41688	4.24334	6.6769	3.52042	K13907	cystatin-A/B | (RefSeq) CYTB, Cystatin-B; cystatin-B-like
MSTRG.12001	0.981936	0.715093	0.875814	3.59684	LOC106603060	106603060	zinc finger Y-chromosomal protein 1-like	3.36056	4.26958	3.21407	3.72416	3.31123	3.86992	4.15225	4.58162	2.85568	3.76008	3.31529	3.3805	3.93164	4.37835	4.37084	3.45338	3.91389	2.95672	2.30453	2.91039	3.05255	3.48861	3.19296	3.68975	5.3646	3.14392	4.03284	3.13355	4.18552	2.60623	no KO	assigned | (RefSeq) zinc finger Y-chromosomal protein 1-like
MSTRG.12004	1.14633	0.195963	0.473025	5.75316	apoo	100196448	apolipoprotein O	4.18932	5.93159	4.44379	5.33402	5.17808	4.41396	5.54742	8.02384	4.85158	4.83716	4.18997	7.64862	3.5128	4.6079	5.93674	10.2362	5.11763	6.71956	5.92993	9.52261	5.94585	9.21604	4.481	7.37698	4.26902	5.32395	5.65959	4.3617	5.68701	4.10095	no KO	assigned | (RefSeq) apoo; apolipoprotein O
MSTRG.12005	1.74664	0.00511909	0.0481596	419.293	sat1	106603062	spermidine/spermine N1-acetyltransferase 1	162.872	309.635	317.301	256.692	205.45	247.854	693.081	478.947	380.908	508.412	562.48	618.089	127.616	613.451	632.783	399.075	195.929	379.065	242.4	497.418	603.087	328.943	253.125	454.7	890.525	475.31	445.058	394.045	482.438	422.099	K00657	diamine N-acetyltransferase [EC:2.3.1.57] | (RefSeq) sat1; spermidine/spermine N1-acetyltrans
MSTRG.12006	0.979016	0.798694	0.91584	19.1795	prdx4	106603063	peroxiredoxin 4	16.66	17.9828	17.1898	19.2954	21.2685	23.8612	17.1394	16.281	19.6632	18.8945	16.9056	24.6962	24.7547	13.8302	15.5404	20.8405	17.3655	21.2697	17.2532	23.3558	20.1086	26.3128	16.7844	18.2334	11.2659	21.035	15.2944	20.7211	20.7043	20.876	K03386	peroxiredoxin (alkyl hydroperoxide reductase subunit C) [EC:1.11.1.15] | (RefSeq) prdx4; pero
MSTRG.12007	1.29815	0.00410239	0.0419938	118.727	LOC106603066	106603066	eukaryotic translation initiation factor 1A, X-chromosomal-like	81.4718	103.255	105.103	95.5844	101.447	80.9698	123.067	135.405	138.395	104.565	94.9524	125.353	92.6476	112.223	101.774	151.986	94.8695	144.228	111.066	125.721	121.831	134.076	110.542	165.476	201.986	108.361	119.967	97.3184	144.64	133.539	K03236	translation initiation factor 1A | (RefSeq) IF1AX; eukaryotic translation initiation factor 1
MSTRG.12008	0.896691	0.444761	0.711112	3.69816	LOC106603064	106603064	pyruvate dehydrogenase E1 component subunit alpha, mitochondrial-like	4.0934	7.00464	3.88515	4.29899	4.4914	1.44237	5.03493	2.32465	3.07544	1.43775	3.4638	5.93575	3.52256	3.18088	4.2865	3.61216	2.86244	3.7785	3.55725	4.48459	4.49187	5.53875	1.9019	2.16362	1.44357	3.85071	2.89917	4.60185	3.94307	4.33707	K00161	pyruvate dehydrogenase E1 component alpha subunit [EC:1.2.4.1] | (RefSeq) ODPA; pyruvate dehy
MSTRG.12010	0.946454	0.538866	0.775086	2.82235	LOC106603065	106603065	ribosomal protein S6 kinase alpha-3-like	2.4724	3.55874	2.29709	2.31502	3.12751	3.75914	2.80804	3.07024	2.63729	3.44106	1.88265	2.97934	2.34141	2.80064	3.82071	3.84526	2.46688	2.34663	1.94813	3.04256	2.98551	3.76623	1.98594	3.52823	3.932	3.14694	2.00063	2.34766	3.64393	0.372641	K04373	ribosomal protein S6 kinase alpha-1/2/3/6 [EC:2.7.11.1] | (RefSeq) ribosomal protein S6 kinas
MSTRG.12014	0.91178	0.256736	0.545815	1.09695	LOC106603072	106603072	KDEL motif-containing protein 2-like	1.14516	0.944656	1.86401	0.907945	1.69323	0.976725	0.994842	1.4915	0.851777	1.04015	0.808213	1.00228	1.49233	0.542603	1.49254	1.7115	0.98174	0.781597	0.905825	0.821734	0.870054	1.69376	1.45507	0.655378	0.66192	0.871682	0.601702	1.4453	0.884458	1.31869
MSTRG.12017	1.01359	0.881557	0.952833	6.0222	ccd82	100194755	Coiled-coil domain-containing protein 82	5.73186	5.55988	3.84276	5.23888	7.04697	8.01898	6.99973	8.48809	6.14477	6.63916	4.21427	6.14994	8.64482	4.1261	7.04073	5.32743	8.12487	6.17127	5.81619	4.7407	4.69288	5.5407	5.80363	7.76323	4.26239	5.94367	4.9263	6.54385	8.18788	2.93414	no KO	assigned | (RefSeq) ccd82; Coiled-coil domain-containing protein 82
MSTRG.12020	1.0845	0.748855	0.892375	1.39348	LOC106603074	106603074	choline-phosphate cytidylyltransferase B-like	0.23105	1.53047	1.34811	0.10946	0.703399	2.14848	1.98152	0.812995	0.14998	1.06596	0	0.125079	5.24013	0.725416	0.768537	9.11428	0.452677	1.49529	0	1.07807	2.59037	0.841306	0.14211	0.808273	0	1.57058	0.871849	3.56555	1.71379	0.61971	K00968	choline-phosphate cytidylyltransferase [EC:2.7.7.15] | (RefSeq) choline-phosphate cytidylyltr
MSTRG.12022	1.17153	0.586509	0.804044	4.15952	pdk3	100194609	pyruvate dehydrogenase kinase, isoenzyme 3	1.69758	2.71151	3.01633	2.61753	2.17172	3.73766	9.77352	2.71454	6.01653	5.47826	0.921451	1.5764	6.57843	4.17727	3.07852	24.5064	0.651278	4.44097	1.11238	2.65792	9.65018	4.69779	0.721454	1.22091	0.537091	5.02588	1.68721	5.09111	5.54369	0.973959	K00898	pyruvate dehydrogenase kinase 2/3/4 [EC:2.7.11.2] | (RefSeq) pdk3; pyruvate dehydrogenase kin
MSTRG.12023	0.954465	0.888778	0.956983	4.60913	LOC106603181	106603181	organic solute transporter subunit alpha-like	4.8731	4.82723	3.83713	1.25218	1.89062	7.38971	12.1013	4.65508	9.42677	2.7183	0.186437	0.782813	7.57712	4.3173	3.35169	17.2802	0.855499	7.06246	0.140935	8.5449	6.39853	3.59293	0.504402	1.34344	0.367463	5.59384	3.08568	4.87406	7.06721	2.37556	K14360	organic solute transporter subunit alpha | (RefSeq) organic solute transporter subunit alpha-
MSTRG.12024	0.705478	0.16903	0.436615	2.62256	LOC106603075	106603075	probable palmitoyltransferase ZDHHC20	4.98462	4.90079	1.8242	2.44376	1.91752	3.436	4.3041	2.99199	0.008614	4.25304	3.54077	2.64185	2.18978	3.33831	9.06625	1.58164	0.041864	1.37676	1.7182	0.08643	3.31218	0.430094	1.24229	0.103817	4.54969	2.2627	3.76518	2.09796	4.22406	0.042399	K20028	palmitoyltransferase ZDHHC2/15/20 [EC:2.3.1.225] | (RefSeq) probable palmitoyltransferase ZDH
MSTRG.12026	0.910528	0.524194	0.765899	6.97506	LOC106603083	106603083	uncharacterized LOC106603083	4.99801	5.10476	8.2898	4.80586	15.3518	8.18106	3.85363	7.01672	6.01454	3.40369	5.39741	7.43611	9.20776	8.43456	6.70901	9.66619	4.27235	4.7594	12.1388	5.59127	3.97238	5.14468	8.53272	12.5682	5.04246	4.72321	8.13044	5.6273	5.78987	9.08756	no KO	assigned | (RefSeq) uncharacterized LOC106603083
MSTRG.12027	1.36104	0.00878143	0.0681094	4.02461	LOC106603082	106603082	spermine synthase-like	3.09748	3.55811	1.36498	3.45952	1.65506	3.78133	6.53414	4.58558	3.80231	3.74505	4.73196	7.62622	3.12237	3.58617	4.6269	4.14571	2.20983	3.00357	0.976003	4.3923	5.57889	6.45696	3.77861	3.97568	3.55578	6.6448	5.68359	3.09034	6.41577	1.55337	K00802	spermine synthase [EC:2.5.1.22] | (RefSeq) spermine synthase-like
MSTRG.12029	0.862582	0.518535	0.762321	1.63046	LOC100136559	100136559	transforming growth factor beta-1	0.94761	2.48482	2.04609	2.37569	0.204704	3.05916	1.37114	0.742252	0.399923	3.41877	2.37299	4.28232	0.632836	0.374519	0.958574	1.48939	0.380757	0.384949	1.56906	2.47421	3.11414	3.19242	1.74857	0.213426	1.23096	0.363313	0.446938	3.10116	3.49779	0.0352664	K13375	transforming growth factor beta-1 | (RefSeq) TGFB1; transforming growth factor beta-1
MSTRG.12030	1.03058	0.626379	0.828673	7.97535	LOC106603088	106603088	heterogeneous nuclear ribonucleoprotein U-like protein 1	8.06601	11.4786	3.22733	7.90418	7.88403	8.47649	11.2975	11.4712	5.15816	7.59001	8.31763	9.41233	9.04624	7.98921	9.80577	6.11589	5.95757	6.96215	4.48822	5.1265	9.41431	10.8005	5.8035	10.2349	10.0441	7.26753	8.01504	7.33497	10.1351	4.43558	K15047	heterogeneous nuclear ribonucleoprotein U-like protein 1 | (RefSeq) heterogeneous nuclear rib
MSTRG.12032	1.22233	0.0747045	0.271202	12.4492	snaa	100196018	Alpha-soluble NSF attachment protein	9.49977	14.2205	3.13407	9.33703	9.73023	14.8698	21.3174	13.8666	8.59357	15.5463	11.4291	16.604	10.8529	11.2699	14.4731	9.46707	9.14018	12.0615	1.37172	9.6693	15.477	22.6159	7.48971	18.5706	21.3465	11.4357	13.2999	13.4827	20.0709	3.23407	K15296	alpha-soluble NSF attachment protein | (RefSeq) snaa; Alpha-soluble NSF attachment protein
MSTRG.12039	0.938483	0.347533	0.634024	2.86411	LOC106603095	106603095	WD repeat-containing protein 73-like	2.57067	2.50312	2.94088	3.48297	3.63519	3.07643	2.81502	4.18104	2.89934	2.43371	2.28296	2.2633	3.73738	2.21373	2.67864	2.39235	1.68475	2.54794	2.23544	3.43062	3.07603	4.15723	2.88375	3.08459	3.36397	3.22642	2.86804	2.19204	2.91179	2.15391	no KO	assigned | (RefSeq) WD repeat-containing protein 73-like
MSTRG.12043	1.0213	0.837273	0.933669	6.01877	pold3	100194857	DNA polymerase delta 3, accessory subunit	6.53755	9.38648	2.68525	7.22823	3.37036	7.81781	5.87867	5.2568	6.54099	6.20217	4.5124	4.74516	6.35056	7.90523	8.73039	6.72152	4.03524	7.10052	6.40368	5.02766	4.98572	8.32728	4.75371	4.46494	5.05694	7.23552	4.94635	6.12365	6.75109	5.48127	K03504	DNA polymerase delta subunit 3 | (RefSeq) pold3, dpod3; DNA polymerase delta 3, accessory sub
MSTRG.12045	0.917668	0.421717	0.695876	20.6789	LOC106603098	106603098	proteasome subunit beta type-6-like	22.3461	18.8234	28.7257	26.8725	19.9021	15.8914	21.6737	18.7969	17.805	16.1839	16.5822	33.1437	19.4306	15.9216	16.1989	24.3208	13.4786	21.1158	23.4156	29.5396	23.762	25.1326	23.5188	20.7006	10.0666	19.8485	19.1432	22.0304	15.6838	20.3123	K02738	20S proteasome subunit beta 1 [EC:3.4.25.1] | (RefSeq) proteasome subunit beta type-6-like
MSTRG.12046	1.04768	0.670548	0.852978	2.08816	LOC106603027	106603027	extensin-like	2.53038	1.82637	1.93842	1.30799	1.75489	2.13996	2.97982	2.5865	0.117395	2.16814	1.35746	2.06523	3.30054	1.68908	1.58546	2.35878	1.89852	2.46829	1.41715	2.51712	2.69493	2.76305	1.48929	3.19388	2.48022	1.95502	2.25802	2.21247	1.79917	1.79118	no KO	assigned | (RefSeq) extensin-like
MSTRG.12051	1.08993	0.500843	0.751137	2.17495	LOC106603102	106603102	7SK snRNA methylphosphate capping enzyme-like	2.48534	2.22553	1.85918	0.693825	2.31559	2.12798	2.68814	3.55093	2.36665	1.91764	1.81373	2.26302	1.92153	2.41962	1.9367	2.97235	3.06743	2.57112	2.07981	2.4621	0.725794	3.05545	1.8907	0.247323	1.98045	1.75919	2.68835	2.12655	2.39244	2.64409	K15190	7SK snRNA methylphosphate capping enzyme [EC:2.1.1.-] | (RefSeq) 7SK snRNA methylphosphate ca
MSTRG.12060	1.75136	7.09923e-05	0.00276688	5.15521	LOC106603109	106603109	interleukin-13 receptor subunit alpha-2-like	3.57604	2.25501	2.18448	1.65361	2.98388	4.15335	3.78066	4.56917	6.08031	5.47454	6.30013	5.00547	4.86255	7.48691	3.77238	6.4331	6.93338	8.30839	4.44182	3.07199	6.89386	9.26739	4.09556	8.44297	4.35981	4.14038	6.44959	6.21101	8.67381	2.79466	K05077	interleukin 13 receptor alpha-2 | (RefSeq) interleukin-13 receptor subunit alpha-2-like
MSTRG.12065	1.08619	0.112137	0.343909	2.39821	LOC106603115	106603115	zinc finger protein 316-like	1.81671	2.61691	1.17231	2.00371	2.89416	2.50644	3.61198	2.91947	1.843	2.55921	2.1289	2.24283	2.21943	2.09688	3.52596	2.01343	1.98053	1.97524	1.5382	1.6264	2.64309	3.15357	1.7883	3.24763	3.959	2.51674	2.60473	2.07472	3.05692	1.6098	no KO	assigned | (RefSeq) zinc finger protein 316-like
MSTRG.12066	0.928043	0.161022	0.425366	7.37738	LOC106603104	106603104	U2 snRNP-associated SURP motif-containing protein-like	9.627	7.72934	7.29786	7.03327	8.08481	7.24786	8.64787	7.90005	6.6241	7.17278	7.54474	7.30906	7.05706	6.53308	7.64861	6.73102	6.37945	4.62397	6.20866	6.9575	6.2055	10.1705	7.09882	5.94308	8.92475	7.84931	8.18051	6.95449	9.20183	6.43445	K12842	U2-associated protein SR140 | (RefSeq) U2 snRNP-associated SURP motif-containing protein-like
MSTRG.12067	0.845746	0.223939	0.508033	1.22339	LOC106603103	106603103	WD repeat-containing protein 44-like	2.33999	1.30925	1.89599	0.901562	1.29288	1.20827	0	1.40123	1.34531	1.37739	1.04542	1.84241	0.978524	1.35353	1.86872	1.96751	1.26227	1.01639	0.135067	0.507873	0.932777	1.30976	1.51568	0.368476	0.829938	1.49216	1.44953	0.291459	1.23221	2.23016	K20241	WD repeat-containing protein 44 | (RefSeq) WD repeat-containing protein 44-like
MSTRG.12068	0.732276	0.0846332	0.290936	1.52666	LOC106603116	106603116	latent-transforming growth factor beta-binding protein 3-like	1.32066	2.91666	4.11843	2.74007	0.872674	1.31801	1.46665	1.54945	2.07968	0.334797	1.00874	0.434611	1.72117	1.13575	0.594216	2.73072	0.36238	0.96167	2.47913	0.497437	1.91426	2.17993	1.36163	0.769448	3.30999	1.93569	1.3279	1.7013	0.656789	0	K08023	latent transforming growth factor beta binding protein 2/3/4 | (RefSeq) latent-transforming g
MSTRG.12069	0.704973	0.183015	0.456402	1.82704	LOC106603118	106603118	spectrin beta chain, non-erythrocytic 1-like	7.05552	2.27927	2.40595	1.46515	0.310689	1.8786	0.779456	2.38262	0.576924	2.04796	1.30644	0.0264578	6.53385	1.11721	4.7683	0.315704	1.06161	1.71867	0.132868	1.18446	0.727107	0.252113	0.847863	0.403807	0.085414	1.13398	1.5856	2.04011	8.21816	0.169322	K06115	spectrin beta | (RefSeq) spectrin beta chain, non-erythrocytic 1-like
MSTRG.12072	0.882972	0.634279	0.832767	1.35485	LOC106603120	106603120	cdc42 effector protein 2-like	1.76316	0.616711	1.6177	3.19626	0.123869	1.24571	0.340664	5.03549	0.070678	0.640797	0.586878	2.41188	0.713795	0.502887	0.132887	3.66601	0.144028	1.50456	2.5284	2.00257	3.76896	0.481498	1.13181	4.13562	0	0.40161	0	1.62478	0.207858	0.048523	no KO	assigned | (RefSeq) cdc42 effector protein 2-like
MSTRG.12077	1.29046	0.186231	0.460981	5.42396	LOC106603123	106603123	signal-induced proliferation-associated 1-like protein 2	2.87425	0.99136	3.99353	5.61434	6.49979	5.66338	8.45946	5.55999	6.29055	9.09249	8.02142	5.20164	4.85434	4.77272	5.68944	6.49484	4.32143	3.73062	4.76155	4.03071	6.93463	4.99263	3.39838	5.08562	12.6812	6.44266	4.17886	5.04568	6.70256	0.338863	K17701	signal-induced proliferation-associated 1 like protein 1 | (RefSeq) signal-induced proliferat
MSTRG.12079	0.950945	0.723254	0.880163	3.04769	LOC106603125	106603125	histone acetyltransferase KAT5-like	3.42469	3.25832	1.75627	2.62005	3.51344	3.93308	3.8698	4.66454	2.35756	3.25133	3.15652	2.21581	3.78664	4.37408	3.31269	0.0463832	2.87889	2.69407	1.16357	3.1799	3.51424	3.57724	2.34048	4.6745	4.58513	3.0774	2.77989	3.46152	2.5606	1.40201	K11304	histone acetyltransferase HTATIP [EC:2.3.1.48] | (RefSeq) histone acetyltransferase KAT5-like
MSTRG.12084	1.09319	0.24201	0.529221	26.6488	LOC106603127	106603127	stress-induced-phosphoprotein 1-like	20.5721	23.9825	25.8501	28.6385	29.327	19.77	27.7933	27.6638	23.3026	26.2471	28.9093	37.1674	20.2948	28.0518	25.0326	27.9175	18.8259	28.1579	24.4278	32.4865	31.1171	33.0799	25.7229	27.7443	18.0758	28.2149	27.3361	30.089	28.7817	24.8839	K09553	stress-induced-phosphoprotein 1 | (RefSeq) stip1; stress-induced-phosphoprotein 1-like
MSTRG.12085	0.855954	0.0954922	0.313418	2.05956	LOC106603131	106603131	sororin-like	2.4738	2.9844	1.3098	2.91013	2.47591	2.43308	1.91092	3.1998	0.892869	2.14937	2.06874	2.58762	1.70643	1.47853	2.54427	1.57396	1.59864	2.0537	2.17594	1.36758	1.75658	1.89295	1.65408	3.18547	3.7348	1.15521	1.48722	1.40644	1.89384	1.7246	K17390	sororin | (RefSeq) sororin-like
MSTRG.12086	0.723958	0.0481439	0.206966	8.18278	ks6a5	100286494	Ribosomal protein S6 kinase alpha-5	9.07512	13.0062	6.1363	10.4943	9.78052	13.0855	11.8326	10.2385	3.74785	6.91405	6.21788	9.88859	7.72063	7.86225	13.4117	0.946575	6.40312	4.85686	3.17692	6.93097	9.20792	9.30708	4.45258	7.72145	14.406	8.8615	7.92447	7.24639	9.47278	5.15674	no KO	assigned | (RefSeq) ks6a5; Ribosomal protein S6 kinase alpha-5
MSTRG.12087	1.50734	0.0041875	0.0425354	4.35843	LOC106603132	106603132	zinc finger protein-like 1	2.37661	5.1786	1.39318	2.57436	2.34738	2.38223	6.96598	5.65067	2.94716	4.66833	5.9196	6.92492	3.39684	4.90504	5.56667	1.23623	3.17857	2.08845	2.13775	3.40934	4.86562	8.17942	3.09547	7.73689	9.43606	4.24524	5.04637	4.40767	6.09523	2.39689	no KO	assigned | (RefSeq) zinc finger protein-like 1
MSTRG.12089	0.99258	0.949557	0.981003	1.65703	frmd8	106603133	FERM domain containing 8	0.891732	0.711367	1.68165	1.22448	2.76126	3.1136	1.69896	1.31973	2.12178	0.912405	2.99407	1.191	1.7237	1.37918	2.32229	2.11438	0.892558	1.07509	0.889397	1.21073	1.35339	2.75541	1.0366	1.30695	1.30461	1.27043	1.48327	2.82741	2.41139	1.73194	no KO	assigned | (RefSeq) frmd8; FERM domain containing 8
MSTRG.12091	1.31891	0.00149892	0.022004	9.54193	mrpl49	106603136	mitochondrial ribosomal protein L49	6.78916	9.05705	4.12443	8.40455	8.09669	7.76849	12.421	10.0706	8.76155	10.2675	10.6013	13.5337	7.36887	8.54941	9.23083	12.3873	6.08133	10.5468	5.76249	10.7724	11.8733	10.5174	8.4932	15.4806	10.0147	11.5964	10.8718	8.60464	11.5427	6.66768	K17430	large subunit ribosomal protein L49 | (RefSeq) mrpl49, RM49; mitochondrial ribosomal protein
MSTRG.12096	1.05535	0.758084	0.897246	2.29903	LOC106603140	106603140	EH domain-containing protein 1-like	0.683468	1.90864	1.33372	3.74403	2.47696	2.41967	2.113	2.94483	0.600686	2.00061	1.93863	2.14177	1.68049	2.20435	1.28067	0.461943	2.74028	3.94766	1.10303	2.58665	3.03303	4.60441	2.0879	5.42082	0.619735	2.44492	3.08414	2.23435	4.36553	0.764942	K12483	EH domain-containing protein 1 | (RefSeq) EH domain-containing protein 1-like
MSTRG.12097	1.08591	0.175869	0.446221	27.8655	pura2	100195211	Adenylosuccinate synthetase isozyme 2	22.9979	28.2627	19.5736	27.5544	31.4367	24.7736	32.1423	33.0865	23.1901	29.0589	28.8412	41.5404	25.5001	24.8843	30.0664	30.5553	19.2392	21.9624	17.6112	24.2958	30.5083	35.529	23.7323	34.8387	34.7356	28.0747	30.295	26.4858	31.8586	23.3328	K01939	adenylosuccinate synthase [EC:6.3.4.4] | (RefSeq) pura2; Adenylosuccinate synthetase isozyme
MSTRG.121	2.03009	0.0296114	0.152208	1.38049	LOC106576200	106576200	uncharacterized LOC106576200	0	0	0	0	0	0	3.0113	2.05699	0.699364	0	0	1.4688	1.24017	0	4.05646	1.69133	0	0	0	1.70033	4.30225	0	0	0	0.876583	4.86449	1.1557	0	2.77176	11.5193	no KO	assigned | (RefSeq) uncharacterized LOC106576200
MSTRG.12100	0.816696	0.0207011	0.119404	33.8977	LOC106603145	106603145	peroxiredoxin-5, mitochondrial-like	40.4816	34.1461	47.8604	37.209	43.7576	34.0599	37.3812	25.3501	36.9732	34.1775	28.176	38.434	36.2679	24.1428	31.8683	40.6933	34.4098	28.7436	38.2288	38.3751	28.5275	27.8486	34.3622	25.0531	16.9968	36.4214	28.3336	38.5342	26.4188	43.6997	K11187	peroxiredoxin 5, atypical 2-Cys peroxiredoxin [EC:1.11.1.15] | (RefSeq) prdx5; peroxiredoxin-
MSTRG.12101	1.15745	0.0265343	0.141747	6.09698	LOC106603139	106603139	nuclear RNA export factor 1-like	5.16355	5.58845	5.53659	5.10279	5.73601	4.40307	6.73416	5.78894	5.75007	5.40738	6.3509	6.86888	5.79832	7.21263	7.51418	5.54131	5.24322	3.97153	5.43504	5.64963	6.10394	6.84387	7.03287	7.47281	7.37062	5.23793	7.96445	5.17729	8.76994	6.13895	K14284	nuclear RNA export factor | (RefSeq) nuclear RNA export factor 1-like
MSTRG.12104	0.954058	0.523379	0.765502	112.038	LOC106603147	106603147	barrier-to-autointegration factor	109.089	141.772	82.5633	120.818	129.087	107.527	138.641	143.207	87.4438	119.671	97.5576	145.974	90.4903	108.086	144.208	100.616	86.6795	114.708	83.6639	113.179	143.67	110.177	71.0062	124.146	159.24	93.0513	107.271	101.808	112.005	73.7691	K21870	barrier-to-autointegration factor | (RefSeq) baf; barrier-to-autointegration factor
MSTRG.12105	1.03689	0.580326	0.800573	5.19614	LOC106603146	106603146	U4/U6.U5 tri-snRNP-associated protein 1-like	5.28505	5.498	3.13643	5.80041	5.19436	4.80072	6.7645	6.58889	4.5211	5.39203	4.21594	7.11317	4.81681	3.05204	5.6095	4.47084	3.69035	4.83462	3.16792	6.26676	6.88665	7.55586	4.0603	4.39945	5.70213	5.59348	4.92716	5.5318	7.31846	3.68956	K11984	U4/U6.U5 tri-snRNP-associated protein 1 | (RefSeq) U4/U6.U5 tri-snRNP-associated protein 1-li
MSTRG.12108	1.25392	0.0444446	0.197093	4.48163	rbm4	100380826	RNA-binding protein 4	3.38991	6.1229	1.74176	2.79779	4.05687	3.45609	2.81977	6.51051	3.41415	3.79404	3.21634	4.69789	4.33223	5.07586	6.20829	5.17556	4.10435	4.86631	3.15853	4.30133	6.2892	5.85531	3.83819	2.46544	8.76256	4.64157	4.22645	3.70797	5.79436	5.62744	K13187	RNA-binding protein 4 | (RefSeq) rbm4; RNA-binding protein 4
MSTRG.12113	1.13419	0.637821	0.834134	3.42792	LOC106603150	106603150	serine/threonine-protein kinase MARK2-like	1.42685	0.956748	0.184732	4.99768	4.99761	5.50319	6.75478	2.65858	0	1.74485	4.27628	6.17257	3.58937	0.858249	7.24124	0.850934	4.17225	0.970205	1.99468	0.0432223	5.61629	5.11862	4.31431	5.63002	2.08524	5.43669	6.01062	2.6689	6.3781	0.184899	K08798	MAP/microtubule affinity-regulating kinase [EC:2.7.11.1] | (RefSeq) serine/threonine-protein
MSTRG.12115	1.20672	0.104674	0.330374	8.49762	LOC106603152	106603152	bcl2-associated agonist of cell death-like	5.0327	9.70349	4.31286	6.13961	6.88431	10.8273	9.05163	13.4305	7.04817	7.35363	9.05417	4.74644	9.11376	11.8796	7.40092	7.2532	9.695	7.87542	5.18556	6.59153	8.66005	10.9261	8.43127	14.2498	15.3824	9.49589	9.07705	5.79282	9.41714	4.91632	K02158	Bcl-2-antagonist of cell death | (RefSeq) BAD; bcl2-associated agonist of cell death-like
MSTRG.12116	1.05376	0.685448	0.860377	3.24418	LOC106603156	106603156	protein phosphatase 1 regulatory subunit 14B-like	2.80709	2.27381	2.01109	2.673	3.36192	4.4021	2.25313	2.67812	2.256	2.36774	3.34863	5.26776	3.03218	1.74821	2.82691	4.27278	2.18371	2.27337	1.39905	1.7055	3.42205	5.81602	2.26343	8.40436	4.98158	2.11647	3.37873	2.68701	5.988	3.12563	K17555	protein phosphatase 1 regulatory subunit 14B | (RefSeq) protein phosphatase 1 regulatory subu
MSTRG.12117	1.0335	0.536954	0.77413	61.8537	LOC106603154	106603154	peptidyl-prolyl cis-trans isomerase FKBP2-like	54.5317	61.6318	57.3509	56.8095	73.6868	55.7212	79.6007	71.929	60.5968	59.5873	51.7971	74.2578	58.416	53.311	66.6124	69.8901	51.8971	64.1307	52.1836	64.6778	71.5479	72.3263	46.1061	68.2218	60.3503	60.232	56.9094	54.4918	67.4899	59.3156	K09569	FK506-binding protein 2 [EC:5.2.1.8] | (RefSeq) FKBP2; peptidyl-prolyl cis-trans isomerase FK
MSTRG.12119	2.34783	1.89294e-09	1.90923e-06	13.8885	LOC106603161	106603161	4F2 cell-surface antigen heavy chain-like	7.23646	6.02506	4.01159	5.52668	6.65511	6.86281	15.9702	15.8092	16.1001	13.2691	13.3943	19.7312	9.54299	17.0407	16.68	16.6463	6.94288	16.261	10.6114	15.4238	14.7551	16.1654	15.2449	22.1873	13.7532	16.2522	20.0233	21.1601	23.3363	14.0372	K06519	solute carrier family 3, member 2 | (RefSeq) 4F2 cell-surface antigen heavy chain-like
MSTRG.12120	0.999088	0.989582	0.996504	1.70001	LOC106603157	106603157	pyruvate carboxylase, mitochondrial-like	1.85992	2.2852	0.673496	1.58264	1.77896	1.91249	2.05243	2.18831	1.76908	1.67452	1.56431	1.54607	2.00492	2.14599	1.6746	1.93133	1.83859	1.98558	0.236978	1.5473	1.90005	1.67909	0.820739	2.63178	2.34739	1.54391	1.91142	1.55854	1.88046	0.474091	K01958	pyruvate carboxylase [EC:6.4.1.1] | (RefSeq) pyruvate carboxylase, mitochondrial-like
MSTRG.12121	1.00036	0.995818	0.998654	64.2618	LOC106603160	106603160	calmodulin	55.4634	78.9746	42.1597	66.8046	71.317	65.4418	82.6536	78.7814	43.6463	69.1616	56.7102	88.395	56.1755	56.1806	76.9859	55.959	47.0582	54.5389	36.5084	62.2184	76.233	85.515	43.6162	81.173	97.2327	56.6732	63.1725	61.5523	72.924	44.6284	K02183	calmodulin | (RefSeq) calmodulin
MSTRG.12123	0.985374	0.862023	0.945249	5.32325	LOC106603162	106603162	uncharacterized LOC106603162	5.92282	6.33752	5.41212	4.59791	4.61454	5.06269	6.85137	6.4028	4.42152	4.29276	4.67501	4.44572	5.60453	7.43038	8.01679	5.19634	6.01947	6.88528	3.58293	5.83159	6.17253	5.64182	4.40347	5.79985	5.11273	4.73128	4.58174	3.17404	3.51358	4.96244	no KO	assigned | (RefSeq) uncharacterized LOC106603162
MSTRG.12124	1.02702	0.78093	0.907715	274.582	LOC106603165	106603165	cofilin-2-like	233.456	311.857	240.77	246.054	286.076	252.662	382.916	341.992	208.326	304.195	263.907	351.471	193.524	279.007	314.92	244.645	172.9	213.064	216.382	263.218	329.619	312.796	170.818	289.148	539.644	247.646	275.112	238.754	286.401	226.174	K05765	cofilin | (RefSeq) COF2, Cofilin-2; cofilin-2-like
MSTRG.12125	0.751497	0.074984	0.271775	5.63922	LOC106603189	106603189	28S ribosomal protein S12, mitochondrial-like	8.40138	3.12566	9.88016	7.14228	8.23334	5.81367	3.47311	3.50074	6.42911	5.81319	5.21126	7.10081	7.06589	2.4072	3.91706	5.2202	6.52414	2.58711	14.4545	6.69895	5.38447	4.8687	6.06523	2.25407	1.46687	3.28408	3.94269	8.33967	3.02525	7.54563	K02950	small subunit ribosomal protein S12 | (RefSeq) RT12; 28S ribosomal protein S12, mitochondrial
MSTRG.12127	0.961288	0.672085	0.853673	5.90697	LOC106603166	106603166	chromosome-associated kinesin KIF4-like	7.34652	7.16378	3.49012	7.71365	5.34568	5.85066	6.23094	7.43686	5.96522	5.0263	4.21375	6.34067	5.37148	5.88498	8.2375	5.73108	6.48908	8.22192	4.22839	6.90843	7.36493	4.529	5.436	6.53203	3.21468	5.53991	6.26148	6.41475	4.01737	4.70202	K10395	kinesin family member 4/21/27 | (RefSeq) chromosome-associated kinesin KIF4-like
MSTRG.12128	0.958868	0.836672	0.933631	3.11972	LOC106603167	106603167	AMME syndrome candidate gene 1 protein-like	3.05805	5.41562	0	3.23834	3.91065	3.59788	4.37907	5.85674	3.25427	3.35423	2.14834	2.32201	3.97911	2.46783	3.29964	3.59981	3.60605	3.41769	0	0.336471	3.9455	5.40939	2.44297	1.95961	7.02585	3.0402	0	3.20112	5.3253	0	no KO	assigned | (RefSeq) AMME syndrome candidate gene 1 protein-like
MSTRG.12130	0.891515	0.536084	0.773686	4.36207	LOC106603168	106603168	transmembrane protein 164-like	3.40407	5.89757	3.48356	3.98577	3.64945	4.77448	9.44868	6.11843	2.06734	4.67621	2.66603	6.94302	2.98151	3.66513	10.2986	2.66282	2.61246	2.04947	1.7514	3.59134	5.42281	5.50557	0.068166	3.8976	11.9526	3.98156	3.72929	3.67312	5.85859	0.045324	no KO	assigned | (RefSeq) transmembrane protein 164-like
MSTRG.12131	1.072	0.52839	0.768889	13.3262	LOC106603170	106603170	FUN14 domain-containing protein 1A-like	10.8262	16.6596	8.4848	11.4988	11.5311	12.1163	22.3158	17.1664	8.19922	13.491	13.6215	20.031	9.95886	11.9446	19.4585	13.0685	8.48901	13.0024	3.30634	11.9557	16.9672	16.5253	8.19766	15.883	26.1232	11.1471	11.7051	12.052	18.6739	5.38524	K17986	FUN14 domain-containing protein 1 | (RefSeq) FUN14 domain-containing protein 1A-like
MSTRG.12133	1.10709	0.477407	0.735226	3.30935	LOC106603169	106603169	lys-63-specific deubiquitinase BRCC36-like	3.75625	3.75551	0	3.24243	2.81026	4.98545	4.21396	2.80091	1.91741	4.63856	3.48023	4.61389	3.84268	1.8891	4.59297	2.19536	3.58474	3.84539	0.413908	4.76144	3.60396	6.55859	2.73623	2.37321	2.64615	4.91105	2.87545	2.93438	5.30112	0	K11864	BRCA1/BRCA2-containing complex subunit 3 [EC:3.4.19.-] | (RefSeq) lys-63-specific deubiquitin
MSTRG.12141	1.28413	0.257723	0.546608	12.6035	mpp1	100194541	membrane protein, palmitoylated 1	9.70109	10.5407	9.14466	5.60544	11.3259	9.00919	17.0131	19.2681	17.3472	9.50358	9.38418	10.6436	15.6817	9.38939	14.1473	25.9458	10.5413	10.7169	0	17.3696	11.5245	18.4772	10.3134	10.3939	13.5453	17.4362	15.6234	10.2019	15.8763	12.4329	K21880	55 kDa erythrocyte membrane protein | (RefSeq) mpp1; membrane protein, palmitoylated 1
MSTRG.12142	1.20471	0.176862	0.447632	20.603	dkc1	100195020	dyskeratosis congenita 1, dyskerin	19.0458	15.5272	12.5106	17.8697	23.8808	13.8758	26.7833	14.7467	11.3226	20.8456	24.3093	34.6003	9.99517	21.7453	20.4956	22.7891	16.5872	21.7441	16.1926	12.3205	14.2395	27.9131	24.8167	26.0121	25.7226	15.2394	26.1826	21.3646	37.618	21.793	K11131	H/ACA ribonucleoprotein complex subunit 4 [EC:5.4.99.-] | (RefSeq) dkc1; dyskeratosis congeni
MSTRG.12146	1.20009	0.134853	0.382872	1.28859	LOC106603196	106603196	calphotin-like	1.12173	0.743245	1.11252	0.053411	1.50241	1.4083	1.70104	1.01847	1.65433	1.43539	0.673881	0.6185	2.81537	1.31304	1.10949	1.50157	1.63598	0.891706	1.22746	0.312476	1.13352	1.87221	1.6519	1.437	0.813488	1.46671	1.1494	1.09651	1.57246	2.61432	no KO	assigned | (RefSeq) calphotin-like
MSTRG.12147	1.22368	0.31063	0.602415	1.79239	LOC106603197	106603197	vesicle-associated membrane protein 2	1.0445	0.933356	0.893169	1.25679	0.616375	1.38804	1.68087	0.838486	0.778645	0.6554	0.958134	1.16968	1.02991	1.01691	1.11725	0.940174	1.6441	1.4115	0.780342	1.07974	0.919678	16.7379	1.06065	2.84831	3.04522	0.683658	1.32303	1.19867	2.8813	1.83986	K13504	vesicle-associated membrane protein 2 | (RefSeq) vesicle-associated membrane protein 2
MSTRG.12149	0.933644	0.473955	0.732691	17.7335	LOC106603199	106603199	procollagen C-endopeptidase enhancer 2-like	18.746	17.0364	20.4158	16.7688	16.3201	21.8623	14.7117	17.3396	15.7297	14.0437	14.3002	16.0932	20.0164	15.5052	13.4021	19.1757	26.5818	21.6511	20.2267	16.3013	20.7823	19.9191	16.7194	22.0388	9.78004	16.8379	19.4073	18.8487	20.999	10.4451	no KO	assigned | (RefSeq) PCOC1; procollagen C-endopeptidase enhancer 2-like
MSTRG.12150	0.827862	0.265627	0.554668	2.48392	LOC106603200	106603200	transmembrane protein 88-like	2.96966	3.11468	1.77545	2.97755	2.00182	3.78674	4.60337	3.86634	0.452223	2.74555	2.67727	0.893153	0.830466	2.73836	1.79766	1.07525	3.34871	1.62809	1.43365	0.950113	3.75936	4.47446	0.84044	5.23509	4.479	3.07982	1.27971	2.15528	3.32605	0.22241	no KO	assigned | (RefSeq) transmembrane protein 88-like
MSTRG.12153	1.45096	0.0475353	0.205514	5.63026	LOC106603203	106603203	lysine-specific demethylase 6B-like	1.40139	0.438992	5.92884	6.19722	6.52133	6.30582	3.66184	9.40673	4.52087	5.13895	9.0971	2.33143	7.04107	5.42942	3.97398	8.53593	8.772	6.034	6.61912	4.85914	5.5185	5.59382	8.72533	7.90632	5.82034	4.23865	5.81334	4.99362	3.44016	4.64247	K11448	lysine-specific demethylase 6B [EC:1.14.11.-] | (RefSeq) lysine-specific demethylase 6B-like
MSTRG.12157	1.20438	0.131259	0.376375	1.52897	LOC106603210	106603210	uncharacterized LOC106603210	1.05564	1.08329	1.05913	0.741835	1.25394	1.3127	2.45993	1.49352	1.42598	0.883276	2.79549	2.37936	2.88459	0.953032	1.51049	1.13111	0.435927	0.93699	0.19021	1.74159	2.17128	3.07523	0.766472	2.48637	2.26577	1.18487	0.805261	1.9841	2.30698	1.09462	no KO	assigned | (RefSeq) uncharacterized LOC106603210
MSTRG.12158	0.682533	0.00636633	0.0558553	2.21669	LOC106603205	106603205	PERQ amino acid-rich with GYF domain-containing protein 1-like	5.13499	2.4065	3.52978	1.94013	2.5818	4.2374	2.37945	2.04568	1.9756	2.36943	1.91376	0.87658	2.44867	1.431	1.59359	2.72868	3.25551	1.30932	1.82161	2.12176	2.61035	1.41382	2.91003	1.36352	0.921147	3.61165	2.50114	0.498285	1.00933	1.56018	K18730	PERQ amino acid-rich with GYF domain-containing protein | (RefSeq) PERQ amino acid-rich with
MSTRG.12160	1.48464	0.000557657	0.0114905	149.017	LOC106603211	106603211	nucleophosmin-like	96.7799	100.003	70.614	125.798	138.443	102.455	183.646	179.086	144.597	127.448	151.226	261.468	124.446	164.497	133.776	176.886	82.9916	152.356	103.212	165.373	182.749	213.654	142.49	208.808	119.717	171.101	171.934	140.247	231.314	103.408	K11276	nucleophosmin 1 | (RefSeq) NPM; nucleophosmin-like
MSTRG.12165	0.845298	0.428687	0.700906	1.30216	LOC106603249	106603249	protocadherin gamma-C5-like	1.13768	1.57492	1.05774	1.00051	1.96317	1.84752	2.17017	2.21182	0	1.35835	1.18539	1.30532	0	1.83731	0	2.00614	1.13856	1.6274	1.64732	1.04607	1.8908	3.80369	1.08417	0	2.59383	0	1.50673	0	2.07023	0	K16497	protocadherin gamma subfamily C | (RefSeq) protocadherin gamma-C5-like
MSTRG.12175	1.23564	0.397653	0.676881	8.11676	LOC106603254	106603254	F-box/WD repeat-containing protein 11-like	6.03409	5.15247	5.91775	6.14093	6.65977	6.12166	9.63221	6.91469	9.92994	8.89118	12.6324	11.0662	8.21079	9.23302	8.85589	11.457	8.02675	7.21315	0.314291	8.97372	9.31905	10.7312	8.94759	8.01073	0.301237	11.9687	7.23372	11.3818	9.17237	9.05855	K03362	F-box and WD-40 domain protein 1/11 | (RefSeq) FBW1B; F-box/WD repeat-containing protein 11-l
MSTRG.12176	1.1289	0.403218	0.681076	12.349	LOC106603260	106603260	eukaryotic peptide chain release factor subunit 1	10.6165	13.4529	4.11642	12.6231	13.8657	10.1634	14.5027	15.4229	12.1802	12.6426	11.0677	13.6593	11.8909	12.9056	11.1551	15.8508	12.4993	12.5539	1.86489	14.7677	14.7032	16.0441	12.2776	16.7995	15.3886	14.3053	14.3222	11.8859	15.3383	1.60344	K03265	peptide chain release factor subunit 1 | (RefSeq) eukaryotic peptide chain release factor sub
MSTRG.12189	0.911755	0.647233	0.839317	1.68292	LOC106603266	106603266	amyloid beta A4 precursor protein-binding family B member 1-like	3.30711	0.037658	1.20211	2.10583	2.34549	2.66699	1.82163	3.40278	1.42656	2.19201	1.92151	1.52332	0.011437	1.73129	2.6024	1.76015	1.44715	1.7003	1.6771	1.37746	1.9336	0.058009	1.65678	0.131486	0.032787	2.08768	2.53024	1.64276	2.47367	1.68025	K04529	amyloid beta A4 precursor protein-binding family B member 1 | (RefSeq) amyloid beta A4 precur
MSTRG.12190	1.0194	0.64676	0.839178	4.72873	apbp2	100195672	Amyloid protein-binding protein 2	4.86932	6.04699	2.02	4.92834	5.43451	4.66513	6.06683	5.9796	3.71144	4.80286	3.96346	4.58077	5.10855	4.07947	6.09393	4.23754	4.36987	4.15523	2.3428	4.75081	4.93404	6.48859	3.22501	5.19745	7.46255	4.89266	4.75967	4.31905	5.95945	2.41602	no KO	assigned | (RefSeq) apbp2; Amyloid protein-binding protein 2
MSTRG.12191	1.05854	0.141948	0.395146	2.98134	LOC106603267	106603267	ubiquitin carboxyl-terminal hydrolase 32-like	2.95666	3.82173	1.51132	2.7457	2.9514	2.85464	3.69957	4.18827	2.03392	3.08378	2.61431	2.97797	3.0057	2.94898	3.69266	2.40035	2.73344	2.99016	1.65372	2.59296	3.14979	3.86483	2.8792	3.38164	3.57686	3.13715	3.87767	2.85535	3.33834	1.92222	K11837	ubiquitin carboxyl-terminal hydrolase 6/32 [EC:3.4.19.12] | (RefSeq) ubiquitin carboxyl-termi
MSTRG.12197	0.709943	0.0154415	0.0988809	1.57696	LOC106603276	106603276	dehydrogenase/reductase SDR family member 13-like	1.76682	2.14543	1.9251	1.95014	2.5683	3.37044	1.96782	1.10823	0.300265	0.785733	1.32318	1.5161	2.14998	0.600407	0.921159	2.21304	1.82576	1.29285	1.98826	0.011723	0.82385	1.75947	2.3087	1.44942	1.59941	0.640361	1.71329	1.5328	1.61347	2.13722	K11169	dehydrogenase/reductase SDR family member 13 [EC:1.1.-.-] | (RefSeq) DHR13; dehydrogenase/red
MSTRG.12200	1.10612	0.670001	0.852702	11.6228	LOC106603273	106603273	protein AATF-like	12.0759	8.88874	9.13704	10.3541	9.88169	9.17489	11.5196	15.2213	10.3133	10.095	10.8584	15.2292	10.919	10.7681	8.98646	11.3859	10.7859	11.3595	11.9861	14.4927	13.0914	12.5242	13.4829	14.5588	0	15.4542	13.1923	11.334	20.0114	11.6014	K14782	protein AATF/BFR2 | (RefSeq) protein AATF-like
MSTRG.12202	0.918668	0.219953	0.503739	1.28545	LOC106603275	106603275	PHD finger protein 12-like	1.86095	1.42924	0.994235	1.0421	1.5046	1.74312	1.96962	1.71106	0.765297	1.14987	0.517383	1.15197	1.35913	1.15783	1.30406	1.03511	1.03822	1.19152	1.03571	0.573451	1.54912	1.26075	1.25108	1.70142	2.14051	1.63983	1.38798	0.925209	1.17404	0.999057	no KO	assigned | (RefSeq) PHD finger protein 12-like
MSTRG.12214	0.617238	0.149603	0.407701	3.12989	LOC106603287	106603287	galectin-9-like	1.46325	2.80177	1.75432	5.57063	6.58024	6.91793	0	1.63286	0	4.39381	4.02087	4.91864	3.85058	1.17206	1.12102	7.0505	5.6927	1.37288	0	1.44705	1.15514	6.01042	1.94638	2.12662	0	1.0132	0.266585	15.8802	3.22659	0.510297	K10093	galectin-9 | (RefSeq) Galectin-9, LEG9; galectin-9-like
MSTRG.12217	1.02571	0.590106	0.805663	1.08384	LOC106603288	106603288	neurofibromin-like	1.38886	1.37794	0.44633	1.19516	0.833288	0.96392	1.31044	1.58146	0.843881	1.26187	1.0086	1.12403	0.983292	0.919712	1.86944	0.820697	0.782804	0.805359	0.675873	0.835817	1.05706	1.36116	0.537378	1.50743	1.92302	1.04665	1.37146	0.764534	1.37091	0.546858	K08052	neurofibromin 1 | (RefSeq) neurofibromin-like
MSTRG.12218	1.19389	0.0625945	0.244128	8.47287	LOC106603289	106603289	oligodendrocyte-myelin glycoprotein-like	8.64893	7.58895	5.32739	4.70233	9.87982	6.65737	8.7796	9.55404	6.55037	11.7621	16.0428	11.4962	9.46248	7.20098	7.60464	7.09661	7.52567	6.25831	5.33013	7.41312	7.70751	11.8747	5.1015	9.40202	10.5095	8.5411	10.1631	10.7954	9.69036	5.51919	K16666	oligodendrocyte myelin glycoprotein | (RefSeq) oligodendrocyte-myelin glycoprotein-like
MSTRG.12221	1.15397	0.03671	0.174856	2.75131	LOC106603293	106603293	nuclear fragile X mental retardation-interacting protein 2-like	2.17364	3.33427	1.04331	2.15307	2.5686	2.42667	3.53185	3.78978	1.96762	2.67907	2.57145	2.88047	2.07967	2.119	3.70874	2.50717	2.10389	2.30468	1.14728	2.06944	2.87824	4.07379	1.87862	4.07535	6.47295	2.77869	3.06355	2.70893	4.24678	1.20285	no KO	assigned | (RefSeq) nuclear fragile X mental retardation-interacting protein 2-like
MSTRG.12222	1.092	0.406492	0.683616	1.76279	LOC106603292	106603292	RNA-binding protein Musashi homolog 2-like	1.92471	1.4828	0.712827	1.22587	2.20528	1.53298	1.80137	1.12823	1.02427	1.77622	1.89178	1.38025	2.41525	1.42531	1.02763	1.66046	1.74891	1.76226	1.21194	1.31916	1.41596	2.89236	1.13124	3.43185	3.47352	1.78113	1.45927	2.09191	4.20734	0.341465	K14411	RNA-binding protein Musashi | (RefSeq) RNA-binding protein Musashi homolog 2-like
MSTRG.12224	1.13118	0.139543	0.391017	429.247	LOC100194650	100194650	ribosomal protein L36a-2	393.443	380.247	386.351	339.365	500.693	320.657	426.971	480.4	578.074	390.943	278.592	419.402	413.82	368.383	369.31	601.274	482.396	424.599	540.179	463.118	398.275	358.499	407.595	579.833	481.457	372.779	439.577	352.103	392.918	536.155	K02929	large subunit ribosomal protein L44e | (RefSeq) RL36A; ribosomal protein L36a-2
MSTRG.12226	1.20019	0.0206656	0.119329	14.6284	LOC106603296	106603296	non-POU domain-containing octamer-binding protein-like	10.1717	11.488	11.1821	12.8442	13.9939	14.0054	17.6371	16.7003	11.7835	16.0598	17.3303	19.3085	12.9461	12.0879	17.9734	14.6149	12.4304	13.7201	10.933	19.0878	16.5743	19.7964	7.84708	13.3552	17.9599	15.3988	13.5165	15.3903	20.2536	12.4605	K13214	non-POU domain-containing octamer-binding protein | (RefSeq) non-POU domain-containing octame
MSTRG.12230	0.965531	0.7352	0.885885	2.61804	cssa04hxorf57	106603299	RPA1 related single stranded DNA binding protein, X-linked	1.45642	2.60267	3.26982	3.47125	1.98554	3.62771	2.1134	3.58697	2.103	0.851289	2.15415	2.36157	3.83586	2.88662	3.24206	2.29801	3.49712	1.7184	3.20827	3.11614	1.8113	3.40723	2.54742	2.36357	3.38059	2.00363	2.13832	2.57704	2.09126	2.83458	no KO	assigned | (RefSeq) cssa04hxorf57; chromosome ssa04 open reading frame, human CXorf57
MSTRG.12231	1.34112	0.0411168	0.187266	2.12637	LOC106603300	106603300	E3 ubiquitin-protein ligase RNF128-like	1.90116	0.50194	1.25297	1.98257	0.495884	2.95492	2.58806	3.77483	1.3231	2.1826	2.51784	1.55957	2.43619	3.50762	2.56926	2.27344	2.40333	3.60092	1.5048	0.617875	1.85926	2.61835	2.53424	0.660568	2.0423	2.09286	3.09617	1.79046	3.0849	2.06301	K10629	E3 ubiquitin-protein ligase RNF128 [EC:2.3.2.27] | (RefSeq) E3 ubiquitin-protein ligase RNF12
MSTRG.12233	0.827814	0.0834232	0.288475	1.64704	LOC106603301	106603301	TBC1 domain family member 8B-like	1.88659	2.43335	1.28227	1.87766	1.88875	2.57695	1.06923	2.39078	1.51557	1.80341	1.38754	1.75577	1.7229	2.4329	1.97006	1.41576	1.50392	1.39275	0.519979	0.268119	1.33582	1.93563	0.329505	2.47145	3.26946	0.953309	2.05431	0.860984	1.85998	1.24638	K19951	TBC1 domain family member 8/9 | (RefSeq) TBC1 domain family member 8B-like
MSTRG.12234	1.22469	0.296493	0.588683	1.04027	LOC106603302	106603302	zinc finger MYM-type protein 3-like	1.72063	0.017914	0.318544	0	1.34294	0.885314	0.533863	0	1.69246	1.30415	1.64957	2.14159	0.064386	0.365765	0.228186	2.27632	2.2568	1.47094	2.07108	1.3001	0.004596	0.004461	1.88235	1.53402	0.859276	0.019236	0.120643	2.12989	1.02987	1.98327	no KO	assigned | (RefSeq) zinc finger MYM-type protein 3-like
MSTRG.12238	1.09726	0.197588	0.475056	4.01728	igbp1	100286725	immunoglobulin (CD79A) binding protein 1	3.51112	5.05948	1.57295	3.41606	4.26692	4.02946	5.63573	5.59532	2.73389	3.77391	3.64708	4.85168	3.76175	3.81598	4.59664	3.48927	2.60118	3.69046	2.73497	3.26489	4.35339	6.12926	3.27261	5.5996	7.13701	3.94399	4.325	2.67105	5.2362	1.80167	K17606	immunoglobulin-binding protein 1 | (RefSeq) igbp1; immunoglobulin (CD79A) binding protein 1
MSTRG.1224	0.961627	0.874387	0.950316	4.57392	slc25a21	106603803	solute carrier family 25 member 21	4.50137	7.43107	7.43814	7.04009	0	5.35638	4.37243	6.16248	5.96101	3.78001	2.37933	1.3681	4.62468	7.16886	3.84895	4.73716	6.16513	7.04509	5.4967	6.16111	5.00327	3.30924	5.12329	6.00869	0	3.58818	4.28539	3.32748	2.92688	2.60708	K15110	solute carrier family 25 (mitochondrial 2-oxodicarboxylate transporter), member 21 | (RefSeq)
MSTRG.12250	1.23652	0.435642	0.705804	13.4907	LOC106603310	106603310	protein YIPF6	12.1293	10.2163	7.9988	9.04958	17.5593	4.40395	27.6227	20.7376	13.949	6.81996	6.42545	22.1113	14.5027	17.2216	20.5932	14.8611	2.88603	15.3399	6.52861	16.2168	5.59804	1.90954	10.9138	22.5003	26.2211	17.867	17.3505	16.5606	15.6306	2.99553	no KO	assigned | (RefSeq) protein YIPF6
MSTRG.12252	0.643186	0.00238135	0.0299494	64.2385	LOC106603312	106603312	uncharacterized LOC106603312	88.3923	103.406	79.1687	57.6241	80.8237	117.124	83.2043	57.3021	55.9198	68.6711	49.3574	50.007	84.4588	74.0519	112.854	52.1133	49.2043	21.7649	35.5313	47.8259	57.7728	41.7039	32.3394	53.4179	81.0424	71.8418	64.483	40.225	75.4751	40.0469	no KO	assigned | (RefSeq) uncharacterized LOC106603312
MSTRG.12254	0.993886	0.988368	0.996022	49.1239	LOC106603406	106603406	adrenodoxin-like	35.7751	42.0855	34.6527	21.686	26.7257	44.1287	119.012	26.2872	89.488	56.1803	13.2405	14.5133	81.3423	41.1526	30.7179	272.657	10.0855	63.2219	5.23229	52.0499	82.1422	44.3297	6.18771	9.9142	3.71866	49.6113	24.2978	89.2092	58.4465	25.6257	K22070	ferredoxin-1, mitochondrial | (RefSeq) adrenodoxin-like
MSTRG.12257	1.02814	0.783757	0.909269	110.697	moes	100380538	Moesin	99.7904	117.656	97.4374	115.996	90.8369	104.599	146.411	104.8	74.0501	152.11	137.511	160.988	89.186	89.1155	138.185	93.3707	82.5573	86.725	60.6808	102.9	143.926	126.12	66.2954	85.8642	178.129	119.28	104.216	137.9	146.35	67.9349	K05763	moesin | (RefSeq) moes; Moesin
MSTRG.12262	1.33722	0.0031713	0.035867	7.91754	LOC106603316	106603316	ankyrin repeat and SOCS box protein 12-like	4.64551	5.58652	5.66378	4.74012	8.37587	6.63814	13.1145	9.65089	8.69772	6.81098	8.23673	7.81903	8.31591	7.06041	8.67509	7.18437	8.00105	6.73989	4.64729	8.85838	7.41121	12.8374	5.15097	13.6364	10.1249	10.367	7.58152	6.96198	6.8757	7.11707	K10334	ankyrin repeat and SOCS box protein 12 | (RefSeq) ASB12; ankyrin repeat and SOCS box protein
MSTRG.12263	0.984313	0.949871	0.981003	1.13863	LOC106603315	106603315	myotubularin-related protein 8-like	2.56129	0.039359	0.237782	1.74235	0	2.08666	0.843842	2.21804	1.19641	2.92339	2.89597	0.040305	1.78592	0.012571	2.50745	0.473736	1.66089	1.31538	0	2.04387	0.020292	3.95963	0	0.037752	0.009149	0.075241	0.303179	0.024997	3.14352	0	K18083	myotubularin-related protein 6/7/8 [EC:3.1.3.64 3.1.3.95] | (RefSeq) myotubularin-related pro
MSTRG.12268	0.755879	0.26149	0.550405	7.34319	LOC106603318	106603318	GRB2-associated-binding protein 3-like	10.0698	14.6752	8.61579	3.41802	4.7159	12.9727	1.91434	9.68269	7.68858	5.67408	4.87272	7.80837	2.5972	5.67275	11.2022	9.48123	10.2419	4.41505	0.00407706	8.76891	7.468	11.324	5.48705	13.743	11.0019	6.52976	7.69654	2.40373	4.89271	5.25739	no KO	assigned | (RefSeq) GRB2-associated-binding protein 3-like
MSTRG.12273	1.02516	0.797635	0.915287	1.99473	LOC106603320	106603320	SWI/SNF-related matrix-associated actin-dependent regulator of chromatin subfamily A member 5-like	1.71541	2.20967	0.752469	2.20591	1.80263	2.84308	1.98827	2.85518	1.68286	1.82667	2.4002	1.24771	2.50848	2.70329	2.6457	1.30426	2.00071	3.45871	0.492538	1.86525	1.7863	2.41522	1.87599	3.16472	2.34846	2.06805	1.32823	1.34127	2.17042	0.834381	K11727	SWI/SNF-related matrix-associated actin-dependent regulator of chromatin subfamily A member 1
MSTRG.12276	0.981834	0.92013	0.968254	1.39314	agtr2	100380342	angiotensin II receptor type 2	3.05484	3.37928	0	0.204677	0.240507	2.44699	2.71745	2.83973	1.11414	2.07487	0.137065	0.379883	2.62726	0.257987	2.57339	1.9037	1.0374	0.874894	0	0.073983	0.810907	2.21993	1.17189	3.45496	3.39999	0.521625	0.579038	1.11023	0.587544	0	K04167	angiotensin II receptor type 2 | (RefSeq) agtr2; angiotensin II receptor type 2
MSTRG.12277	1.10674	0.532173	0.771433	3.74068	LOC106603323	106603323	MICOS complex subunit MIC27-like	3.71767	4.0131	0.578162	4.12774	4.8143	3.62262	5.45431	4.88783	3.37887	1.7877	2.82959	4.07191	4.04365	2.94432	3.96456	0.191739	3.96425	3.82415	3.67362	4.04573	4.4475	4.71322	3.74238	4.64039	3.84605	3.36443	4.33392	3.90692	5.38565	3.904	no KO	assigned | (RefSeq) MICOS complex subunit MIC27-like
MSTRG.12280	0.848779	0.169707	0.43743	1.38176	LOC106603325	106603325	uncharacterized protein CXorf21 homolog	1.18353	1.61414	2.00536	0.97688	2.27407	1.99199	1.48533	0.899164	0.632152	1.08923	1.66385	1.43675	1.93777	0.600138	0.52899	0.382098	1.58552	0.514309	1.23268	1.17241	1.23635	2.97235	1.43553	0.968996	1.00175	2.18335	1.82205	2.05579	1.22721	1.34314	no KO	assigned | (RefSeq) uncharacterized protein CXorf21 homolog
MSTRG.12281	1.0517	0.624123	0.827213	2.65609	LOC106603326	106603326	SH3 domain-binding glutamic acid-rich-like protein	2.94631	1.87624	2.33449	1.35483	3.23286	3.00311	1.97591	2.80671	1.96005	2.81852	2.94049	2.81006	2.7389	1.90444	2.40118	2.4515	3.99253	1.82682	1.28868	2.17904	3.00004	5.6224	1.96753	4.1074	3.87528	2.97086	1.55809	2.84202	3.83688	1.05946	no KO	assigned | (RefSeq) SH3 domain-binding glutamic acid-rich-like protein
MSTRG.12282	0.922917	0.408402	0.684856	73.3897	LOC106603327	106603327	non-histone chromosomal protein HMG-14A-like	62.4564	98.5948	42.6129	67.554	94.9401	97.5672	96.8393	87.9948	45.0643	69.7576	75.2329	96.1964	68.6701	68.6051	86.1109	52.8767	45.9954	57.1857	43.7304	52.6905	88.0044	104.401	42.4066	96.6749	136.924	60.063	73.892	54.9472	92.2059	41.4948	K11300	high-mobility group nucleosome-binding domain-containing protein 2 | (RefSeq) non-histone chr
MSTRG.12284	1.18381	0.0388419	0.181003	15.4617	LOC106603331	106603331	charged multivesicular body protein 1b	12.4304	16.0983	7.00397	11.3768	14.7166	18.2044	18.081	17.564	14.6797	16.7572	19.2753	18.3369	14.9343	12.1199	14.3628	15.0459	11.9818	18.7263	7.39531	13.4824	18.3834	21.6177	9.22342	19.4028	25.2787	17.1723	14.6576	15.1022	22.0799	8.35848	K12197	charged multivesicular body protein 1 | (RefSeq) CHM1B; charged multivesicular body protein 1
MSTRG.12286	0.986798	0.936393	0.975124	1.63013	LOC106603328	106603328	bromodomain and WD repeat-containing protein 3-like	2.48681	0.998508	2.25206	0.606262	0.96233	2.54516	2.05573	2.49139	2.27129	0.579463	0.726963	1.78933	0.853457	0.395507	0.492024	2.35161	2.96816	2.29275	1.2035	2.27773	0.902294	2.40599	0.415781	0.969686	2.27392	2.37525	0.451942	2.10534	2.19057	2.21307	K11798	bromodomain and WD repeat domain containing protein 1/3 | (RefSeq) bromodomain and WD repeat-
MSTRG.12288	0.745304	0.315682	0.607293	7.61092	LOC106603408	106603408	uncharacterized LOC106603408	8.90118	5.07447	9.45229	4.20934	12.3745	16.1521	6.20281	13.1422	14.1837	0.162154	0	4.63027	11.0329	4.63792	5.6128	7.47364	7.08338	10.4119	5.74385	5.18477	8.86493	5.24996	11.8411	8.28664	8.36092	8.36299	5.62376	4.85176	8.13984	7.07938	no KO	assigned | (RefSeq) uncharacterized LOC106603408
MSTRG.12289	0.709919	0.226267	0.511183	2.14512	LOC106603332	106603332	nuclear pore glycoprotein p62-like	3.27729	3.83751	0.305185	2.86924	3.73145	3.20667	2.18223	3.59409	2.1528	2.10441	2.56224	0	0	2.13754	2.47802	3.04075	3.61927	0	2.50198	2.54576	3.1184	0	0	3.80532	3.07811	0	2.61499	0	3.22426	2.36618	K14306	nuclear pore complex protein Nup62 | (RefSeq) NUP62; nuclear pore glycoprotein p62-like
MSTRG.1229	0.879492	0.383426	0.665581	3.77138	mbip	100380536	MAP3K12 binding inhibitory protein 1	3.23192	4.19094	3.37364	4.20641	4.99946	3.84698	3.56047	5.01475	3.17602	4.05876	3.62715	5.24935	4.88989	2.75525	4.17006	3.75672	3.49667	3.00573	0	4.01872	4.74695	5.47181	3.6577	4.73875	3.97015	4.28226	4.01196	3.43565	4.19723	0	no KO	assigned | (RefSeq) mbip, mbip1; MAP3K12 binding inhibitory protein 1
MSTRG.12293	0.814752	0.183444	0.457059	5.71402	LOC106603334	106603334	plastin-3	5.66018	9.24063	5.82566	7.30468	4.98182	6.97901	1.15328	4.7892	5.58786	4.09244	3.24944	3.3287	7.06054	7.93598	5.27096	4.94854	7.62878	9.56798	3.29941	7.0204	6.61427	5.73339	4.44222	8.76698	6.3426	5.38475	6.24066	3.36137	5.72509	3.8837	K17336	plastin-3 | (RefSeq) plastin-3
MSTRG.12295	0.764176	0.197045	0.474488	2.88485	LOC106603335	106603335	transcriptional regulator ATRX-like	4.4066	4.41789	1.91591	3.93027	2.87633	3.72107	3.26089	4.19437	2.76322	3.8113	3.07457	2.36746	3.70322	3.44978	3.73741	2.74552	0.349532	3.51715	1.42716	3.33888	0.150799	4.08855	2.77608	3.87417	0.027314	3.75132	0.671781	3.10889	2.78249	2.30564	K10779	transcriptional regulator ATRX [EC:3.6.4.12] | (RefSeq) transcriptional regulator ATRX-like
MSTRG.12296	0.604395	0.0897483	0.302457	1.63494	LOC106603336	106603336	coiled-coil domain-containing protein 61-like	0.46448	1.92097	1.14254	0.690958	8.34208	5.05263	1.44216	0.323341	6.70328	1.16322	0.590669	0	0.67867	0.095799	1.7023	0.716243	1.37471	1.00848	1.54269	0	0.524106	0.326598	1.11406	1.35564	8.69088	0	0	0	1.5695	0.512049	K16755	coiled-coil domain-containing protein 61 | (RefSeq) coiled-coil domain-containing protein 61-
MSTRG.12300	1.39407	9.47331e-05	0.00341596	6.22835	sdhaf1	100196578	succinate dehydrogenase complex assembly factor 1	4.21251	4.86598	4.13512	3.6649	5.46486	4.40643	6.64314	6.48886	6.08019	6.5368	4.93093	7.26783	4.35392	5.961	6.20802	8.18794	5.70254	6.04658	6.39256	4.99053	6.63706	8.86567	6.82572	7.6519	7.74702	6.51903	7.33586	5.88835	6.30341	10.5358	K18167	succinate dehydrogenase assembly factor 1 | (RefSeq) sdhaf1, lyrm8; succinate dehydrogenase c
MSTRG.12309	1.13463	0.0506726	0.213263	10.8245	LOC106603345	106603345	diablo homolog, mitochondrial-like	8.95457	10.0177	6.20117	10.3689	10.5742	11.5237	14.3836	11.3243	11.7984	9.09963	11.1708	13.6135	8.0975	11.7037	11.7858	10.9983	8.35708	11.0506	6.21519	10.7318	13.2397	14.2298	8.3274	13.0951	12.7166	11.5829	11.1117	12.4464	13.2181	6.79746	K10522	diablo | (RefSeq) DBLOH; diablo homolog, mitochondrial-like
MSTRG.12312	0.93188	0.0790226	0.279662	9.77493	ppme1	100195184	protein phosphatase methylesterase 1	8.96967	11.4829	9.00604	9.90993	10.796	12.0179	11.5335	10.0135	7.91794	10.1563	10.0449	9.36126	9.45299	8.67506	12.5872	9.47232	9.33376	8.43275	7.07577	10.9923	10.0737	11.5623	9.02891	8.96859	8.72393	9.6346	9.56309	9.97835	10.5819	7.90077	K13617	protein phosphatase methylesterase 1 [EC:3.1.1.89] | (RefSeq) ppme1; protein phosphatase meth
MSTRG.12312	0.93188	0.0790226	0.279662	9.77493	ppme1	106567820	protein phosphatase methylesterase 1	8.96967	11.4829	9.00604	9.90993	10.796	12.0179	11.5335	10.0135	7.91794	10.1563	10.0449	9.36126	9.45299	8.67506	12.5872	9.47232	9.33376	8.43275	7.07577	10.9923	10.0737	11.5623	9.02891	8.96859	8.72393	9.6346	9.56309	9.97835	10.5819	7.90077	K13617	protein phosphatase methylesterase 1 [EC:3.1.1.89] | (RefSeq) ppme1; protein phosphatase meth
MSTRG.12313	0.781361	0.0205454	0.118763	32.0663	LOC106603348	106603348	mitochondrial uncoupling protein 2	39.3546	31.7004	51.6845	36.3782	37.2862	35.546	38.3264	28.1287	23.4021	29.2164	24.8173	43.2485	27.132	22.5529	45.7266	31.948	21.2268	22.7453	39.9762	31.4702	28.6725	29.3408	28.9022	19.9773	34.6493	27.5621	23.7505	34.9556	26.5222	45.7895	K15103	solute carrier family 25 (mitochondrial uncoupling protein), member 8/9 | (RefSeq) mitochondr
MSTRG.12316	1.07339	0.452996	0.717299	10.3969	LOC106603350	106603350	39S ribosomal protein L48, mitochondrial-like	9.72327	11.8477	5.11244	9.95029	12.3433	8.99955	13.7731	14.7553	7.85368	9.52876	8.53718	11.0156	9.95735	9.17051	12.3345	11.9851	3.64741	8.04648	7.24412	10.1505	10.2447	14.2201	8.76156	14.9363	17.7359	10.0489	10.9032	8.71314	12.3215	8.04618	K17429	large subunit ribosomal protein L48 | (RefSeq) 39S ribosomal protein L48, mitochondrial-like
MSTRG.12317	1.02368	0.866927	0.946824	5.20167	LOC106603351	106603351	ras-related protein Rab-6A-like	5.30265	4.98585	2.32275	4.57387	5.83439	6.01844	6.50347	6.10021	2.94862	5.82055	5.84816	7.38982	4.25239	5.82299	3.76892	6.21725	3.07656	4.53059	0	4.33321	6.42438	8.48407	4.29847	7.07133	9.36408	4.96159	4.44381	5.68306	6.12617	3.54243	K07893	Ras-related protein Rab-6A | (RefSeq) ras-related protein Rab-6A-like
MSTRG.12318	0.985418	0.777093	0.906499	1.46216	LOC106603353	106603353	NF-kappa-B inhibitor alpha-like	1.28703	1.62496	1.2038	1.24094	1.97538	1.57195	1.72429	1.37457	1.27071	1.20037	1.21432	1.23857	1.49678	1.04591	1.34159	1.55894	1.51569	0.98334	1.4438	1.21429	1.37711	2.67319	1.46304	1.62035	2.00536	1.54778	1.32459	1.43676	1.5688	1.32053	no KO	assigned | (RefSeq) NF-kappa-B inhibitor alpha-like
MSTRG.1232	1.02936	0.804009	0.917691	16.7907	LOC106603767	106603767	trifunctional enzyme subunit alpha, mitochondrial-like	9.16738	19.7918	17.5207	17.5921	18.7194	15.6366	20.1641	20.4682	16.1013	17.4747	12.6332	19.7642	14.2937	15.225	20.9353	20.7565	13.825	18.1385	15.6314	18.4346	19.5645	5.74783	12.8408	19.4047	17.8963	15.14	17.8661	17.9715	18.0365	16.9799	K07515	enoyl-CoA hydratase / long-chain 3-hydroxyacyl-CoA dehydrogenase [EC:4.2.1.17 1.1.1.211] | (R
MSTRG.12322	1.28004	0.491901	0.745062	2.70016	LOC106603358	106603358	tubulin polymerization-promoting protein family member 3-like	0.227339	0.246661	2.28165	0.654473	0.313638	0.880082	0.627222	0.275461	0.373364	0.457333	0.726562	0.349828	0.410164	0.478297	0.99204	0.9138	0.43599	0.604649	0.203175	2.65678	0.503501	49.7299	0.431254	1.22613	1.06552	0.348826	0.797992	0.473223	4.95963	7.3603	no KO	assigned | (RefSeq) tubulin polymerization-promoting protein family member 3-like
MSTRG.12323	0.927854	0.355964	0.641457	391.361	tagl2	100196479	Transgelin-2	354.517	395.819	494.895	355.224	429.113	447.715	436.023	316.804	352.033	456.628	520.704	529.219	423.12	404.612	375.173	350.483	303.567	271.256	356.652	403.229	453.535	341.1	328.67	308.285	284.033	454.525	368.947	394.808	370.734	459.408	K20526	transgelin | (RefSeq) tagl2, TAGL, Transgelin; Transgelin-2
MSTRG.12326	1.13166	0.481945	0.738344	1.05276	LOC106603360	106603360	uncharacterized LOC106603360	1.65768	0.20665	1.09903	0.416279	0.659357	0.726626	1.4181	2.9725	2.18587	2.77935	0.539962	1.45895	0.962768	0.257219	1.64215	1.19963	0.278801	1.32909	1.46565	2.61395	1.31089	0.414267	0.337917	1.33501	0.796336	0.443269	0.41563	0.292605	0.367413	0	no KO	assigned | (RefSeq) uncharacterized LOC106603360
MSTRG.12327	0.970028	0.878421	0.951782	1.31621	LOC106603359	106603359	RING finger protein 214-like	1.83946	1.33032	1.99726	0.332001	0	3.22561	2.19349	0.286565	1.36366	1.99916	2.1555	1.7543	0	1.99346	2.12825	1.69744	1.34422	0	0.619482	0.64385	0.17827	0.661977	1.24227	0.431118	1.98897	1.91088	0.622736	1.96988	2.50226	1.07379	no KO	assigned | (RefSeq) RING finger protein 214-like
MSTRG.12328	0.94361	0.692515	0.864444	5.5247	LOC106603362	106603362	platelet-activating factor acetylhydrolase IB subunit beta-like	2.48976	7.06571	6.11628	6.30098	7.38924	5.25142	5.43039	6.37119	4.55123	6.3947	4.83608	6.67258	5.94022	4.31142	7.21688	5.76888	4.98644	2.42237	3.80638	5.68441	1.0886	12.2852	4.81391	5.54225	5.31036	5.02579	5.35049	5.83149	6.5961	4.89024	K16795	platelet-activating factor acetylhydrolase IB subunit beta/gamma [EC:3.1.1.47] | (RefSeq) pla
MSTRG.12335	0.986313	0.778985	0.90727	4.74867	LOC106603372	106603372	protein CWC15 homolog	4.72889	5.66106	4.06149	3.9756	5.95762	4.59064	5.61066	5.19204	4.89659	4.14919	3.77001	5.18294	4.82557	4.48349	4.50378	5.10179	5.36119	4.22357	4.88083	5.20905	4.56996	5.29472	5.28235	4.46493	3.84439	4.52943	3.66321	4.6817	4.57599	5.18757	K12863	protein CWC15 | (RefSeq) protein CWC15 homolog
MSTRG.12339	1.088	0.604208	0.815441	1.46271	panx1	106603371	pannexin 1	0.38356	1.22257	1.18046	0.70068	1.57546	2.52267	1.60682	2.15604	0.196294	0.164376	1.00798	0.588967	2.87884	2.50843	1.34441	1.27644	1.68368	1.90024	1.10604	2.14294	1.70855	1.63774	0.443891	2.5492	1.93792	1.96621	1.36343	0.355501	3.1905	0.581373	K03443	pannexin 1 | (RefSeq) panx1; pannexin 1
MSTRG.1234	0.87344	0.582787	0.802285	5.71805	LOC106603742	106603742	putative Polycomb group protein ASXL2	4.01311	13.3635	0	8.37695	8.11516	6.65299	7.89338	6.26152	6.0837	6.8762	4.12739	3.97565	4.60133	1.75675	7.50232	2.64045	8.84838	0.368207	0	2.97958	8.43633	8.8942	5.90934	9.53607	1.40107	8.25072	7.25737	7.80243	9.61735	0	K11471	additional sex combs-like protein | (RefSeq) putative Polycomb group protein ASXL2
MSTRG.12340	1.04409	0.793319	0.91381	1.51089	LOC106603370	106603370	unconventional myosin-Ic-like	1.30763	1.73793	1.5717	1.03111	1.79154	0.566738	0.677911	1.81669	3.01418	1.50063	1.87245	0.330992	3.21831	1.66982	0.21993	2.08486	0.717825	0.894785	1.76729	1.72981	1.54891	1.85328	1.72133	3.237	0.58154	0.432741	1.2539	3.04531	0.197021	1.93356	K10356	myosin I | (RefSeq) unconventional myosin-Ic-like
MSTRG.12346	1.16686	0.123454	0.362674	4.3776	LOC106603374	106603374	protein FAM76B	3.15951	5.33358	0.51867	4.90259	4.95757	4.9513	4.56598	6.22999	3.3722	5.47926	4.10276	2.49611	3.66664	3.52813	6.8798	4.62589	3.48277	3.1902	3.11039	3.43698	4.83249	6.97735	2.05054	5.50393	7.93164	4.25868	5.07676	4.3916	5.24233	3.07239	no KO	assigned | (RefSeq) protein FAM76B
MSTRG.12347	1.09621	0.428297	0.700602	1.91624	mtmr2	100306801	myotubularin related protein 2	2.09827	3.02921	1.72898	1.95851	2.32104	0	1.80741	2.51702	1.42759	2.09584	1.79113	1.71921	2.15805	2.23742	2.26867	1.40126	1.84708	1.0157	1.25962	1.86013	2.16902	2.31287	1.48129	2.33144	3.45776	1.8975	1.95418	1.59632	1.85195	1.89271	K18081	myotubularin-related protein 1/2 [EC:3.1.3.64 3.1.3.95] | (RefSeq) mtmr2; myotubularin relate
MSTRG.12349	1.05978	0.4644	0.725752	8.89648	ercc6l	106603375	ERCC excision repair 6 like, spindle assembly checkpoint helicase	6.82784	11.3067	6.18471	10.4608	7.86266	7.35715	12.5121	12.3023	7.11688	9.02665	6.00228	10.2946	8.30769	7.82271	13.1704	8.45425	8.86951	8.87002	5.07155	8.81245	10.0281	9.88955	5.39419	10.5695	15.236	7.83038	8.37557	8.56552	9.03102	5.34156	K20093	DNA excision repair protein ERCC-6-like [EC:3.6.4.12] | (RefSeq) ercc6l; ERCC excision repair
MSTRG.12351	1.00194	0.994337	0.998225	5.55694	LOC106603378	106603378	cohesin subunit SA-2	6.69157	7.06019	0.576027	5.63455	5.70937	6.62708	2.53042	5.30013	3.04968	6.3136	8.6645	6.75865	7.41498	0	0.11541	4.07109	4.99807	6.20182	2.70404	5.29911	7.35334	8.93854	3.77385	8.30472	13.2261	7.33942	6.84853	6.09142	6.8312	2.28084	K06671	cohesin complex subunit SA-1/2 | (RefSeq) cohesin subunit SA-2
MSTRG.12352	1.63728	1.07088e-05	0.000716202	8.58171	LOC106603386	106603386	rho-related GTP-binding protein RhoG-like	4.48272	6.32505	3.15845	5.58126	5.56065	5.91974	13.8221	10.3449	7.67631	11.9712	10.9956	12.3447	5.62319	9.54681	10.5565	6.81237	5.9006	8.44974	4.57769	7.74462	12.6844	11.1228	5.84506	11.0239	14.4066	9.18276	9.51186	8.02677	13.9437	4.30913	K07863	Ras homolog gene family, member G | (RefSeq) RHOG; rho-related GTP-binding protein RhoG-like
MSTRG.12354	1.03157	0.699456	0.868019	1.81305	LOC106603379	106603379	THO complex subunit 2-like	1.44828	2.23129	1.22467	2.16861	1.88437	1.23466	2.68593	2.27182	1.23292	1.69363	1.69711	1.651	0.651269	1.47868	3.28101	2.01684	1.71869	1.82653	0.878418	1.52032	1.96383	1.99393	1.27722	1.66658	2.30357	2.06913	2.29457	2.40355	3.04467	0.57843	K12879	THO complex subunit 2 | (RefSeq) THO complex subunit 2-like
MSTRG.12355	1.42179	0.0336494	0.165717	21.2573	prps1	100195336	Ribose-phosphate pyrophosphokinase 1	16.3661	26.6404	1.60218	21.256	22.6778	20.9784	24.8009	30.4985	19.2171	20.4454	19.1659	21.2979	21.249	24.909	18.5666	13.8436	20.4509	23.716	12.2047	21.7308	26.1056	24.4745	20.4081	36.9644	26.9898	21.6627	22.9259	13.6043	27.9994	14.9675	K00948	ribose-phosphate pyrophosphokinase [EC:2.7.6.1] | (RefSeq) prps1; Ribose-phosphate pyrophosph
MSTRG.12357	1.03826	0.541725	0.777132	11.3356	upp	100194977	Uracil phosphoribosyltransferase	10.2431	10.5286	8.78614	11.924	13.1787	10.6455	12.3594	13.9546	8.80136	10.2125	9.13614	14.1928	11.3085	9.51115	11.8243	11.9218	9.61111	10.6617	11.7614	11.1368	10.7416	18.729	9.31166	12.4241	10.4384	9.54092	11.9059	10.5222	14.4491	10.3048	K00761	uracil phosphoribosyltransferase [EC:2.4.2.9] | (RefSeq) upp; Uracil phosphoribosyltransferas
MSTRG.12358	0.900803	0.020542	0.118763	1.35108	taf1	106603388	TATA-box binding protein associated factor 1	1.77626	1.75253	1.04957	1.7997	1.70455	1.27766	1.51442	1.24408	1.18811	1.16413	1.41289	1.31578	1.63464	1.4529	1.6763	1.19297	1.4543	1.30805	1.31693	1.29384	1.4889	1.15891	1.11998	1.46056	1.19563	1.12287	0.833929	1.1862	1.15075	1.28511	K03125	transcription initiation factor TFIID subunit 1 | (RefSeq) taf1; TATA-box binding protein ass
MSTRG.12361	1.43903	0.0580655	0.233265	7.01814	rb1	100380330	RB transcriptional corepressor 1	7.31812	0.0784416	4.8245	8.19554	7.08836	7.36902	8.61778	9.20289	6.78808	5.12855	6.73404	9.42736	6.75764	8.15727	9.4899	5.74939	5.58265	6.70694	5.64166	7.40354	9.29975	8.95766	4.99262	10.0465	4.13525	8.82806	8.54668	6.23026	7.80164	5.44403	K06618	retinoblastoma-associated protein | (RefSeq) rb1, rb; RB transcriptional corepressor 1
MSTRG.12363	1.15095	0.207896	0.488107	13.9999	sc6a7	100380572	Sodium-dependent proline transporter	13.3359	12.4925	15.7747	10.0046	11.009	10.5102	17.7345	17.9456	9.77037	18.4427	15.1371	14.4516	8.2949	15.4749	21.2038	15.3771	9.71241	7.08035	14.7207	12.8983	14.51	14.285	11.7807	11.924	15.0269	15.9803	14.8674	13.5235	15.4836	21.244	K05038	solute carrier family 6 (neurotransmitter transporter, amino acid) member 5/7/9/14 | (RefSeq)
MSTRG.12364	0.809497	0.130326	0.374731	16.7427	rir1	100195484	Ribonucleoside-diphosphate reductase large subunit	17.6524	19.5406	18.8231	24.2943	19.717	16.2772	22.9871	18.9328	13.08	22.4297	12.9046	26.1446	12.0744	16.6587	11.0298	15.0553	15.6953	15.6756	13.8263	22.7382	19.0435	14.9237	14.9364	12.8971	4.51336	17.8345	15.7168	20.1148	12.3532	14.4107	K10807	ribonucleoside-diphosphate reductase subunit M1 [EC:1.17.4.1] | (RefSeq) rir1; Ribonucleoside
MSTRG.12367	0.872012	0.113726	0.346607	1.55531	LOC106603393	106603393	short transient receptor potential channel 2-like	1.79246	1.37635	1.85397	2.75138	1.8128	1.4355	1.71818	1.42802	1.63736	1.24809	1.46189	2.07409	1.81305	1.26983	2.74697	1.15203	1.69076	1.04285	1.02421	1.70214	1.23096	1.82076	1.60653	1.32085	0.468596	1.85294	1.10494	1.33073	1.07896	1.81218	K10803	DNA-repair protein XRCC1 | (RefSeq) short transient receptor potential channel 2-like
MSTRG.12368	0.970014	0.865498	0.946145	1.83151	rn121	100196446	RING finger protein 121	2.66663	1.16725	1.24198	0.541055	2.27809	3.26701	1.75841	2.21707	3.31687	1.41181	2.12692	2.58044	2.69563	1.54966	4.13164	2.43563	3.37434	2.1939	0	2.62836	1.2925	0.803941	1.23689	1.62064	1.03219	2.24963	1.02982	1.44349	0.653511	0	K15698	RING finger protein 121 | (RefSeq) rn121; RING finger protein 121
MSTRG.12371	1.44218	0.0904663	0.303664	1.06478	LOC106603395	106603395	protein NLRC3-like	0	0	0	0.308777	0.333108	2.49514	2.88251	0.839653	0.353436	1.07279	2.93652	2.87455	0.6703	0.4932	3.39734	0	0.669895	1.13638	0	2.50854	1.08149	0.835405	0	0.330436	0	1.92473	1.85724	0.78481	2.12063	0.036406	no KO	assigned | (RefSeq) protein NLRC3-like
MSTRG.12373	1.05933	0.616168	0.822136	1.77388	LOC106603399	106603399	diacylglycerol O-acyltransferase 2-like	2.06435	1.52242	0.856978	1.8944	1.50713	1.83818	1.97565	1.07671	1.38225	1.55278	1.88875	2.10008	1.6225	1.22843	0.069419	1.82412	1.80911	1.50593	1.53685	2.09625	2.35128	2.46085	1.82527	1.73713	2.95191	2.68428	1.36036	2.32322	2.60562	1.56431	K11160	diacylglycerol O-acyltransferase 2 [EC:2.3.1.20 2.3.1.75] | (RefSeq) diacylglycerol O-acyltra
MSTRG.12378	0.87995	0.505639	0.753643	6.91377	rn167	100306870	E3 ubiquitin-protein ligase RNF167	7.43107	10.4919	2.18036	5.85645	7.361	10.4992	8.34996	10.4804	6.46067	8.03822	9.49334	5.14373	7.17861	7.25299	11.327	7.82817	6.74216	4.72636	0	4.52555	10.0461	11.6969	5.54094	7.70559	4.08118	6.73201	8.2249	8.32265	3.69565	0	K15706	E3 ubiquitin-protein ligase RNF167 [EC:2.3.2.27] | (RefSeq) rn167; E3 ubiquitin-protein ligas
MSTRG.12379	0.873071	0.535155	0.773299	11.5964	LOC106603397	106603397	serrate RNA effector molecule homolog	14.5702	11.3981	14.7192	12.3749	10.7232	9.40565	10.4175	11.6887	8.54395	12.7327	14.8879	14.3548	5.16182	12.3042	15.2081	12.334	11.1291	1.16191	12.6408	13.5663	13.1929	15.879	12.3151	9.05451	9.54475	11.9237	14.9686	2.16091	15.7282	13.8011	no KO	assigned | (RefSeq) serrate RNA effector molecule homolog
MSTRG.1239	1.91583	0.0102721	0.075629	2.63678	LOC106603656	106603656	DNA (cytosine-5)-methyltransferase 3A-like	1.6162	0.790914	2.72397	0.613957	0.497223	0.00487031	5.15352	5.26245	3.22834	3.75583	0.318559	1.17829	0.922931	0.69046	4.67352	4.60672	0.442353	2.17326	2.94674	2.3885	4.06415	4.29501	2.30039	4.63066	6.15373	0.489912	4.33402	4.98727	2.03091	1.82863	K17398	DNA (cytosine-5)-methyltransferase 3A [EC:2.1.1.37] | (RefSeq) DNA (cytosine-5)-methyltransfe
MSTRG.12392	0.744403	0.0290655	0.150338	9.5824	LOC100380691	100380691	guanine nucleotide-binding protein G(I)/G(S)/G(T) subunit beta-2	9.84631	14.8978	9.13691	11.3484	11.4654	12.4616	13.7356	12.3426	6.96738	10.8521	9.44569	11.5614	10.2682	8.05241	11.8416	6.7061	6.25588	5.61461	1.21166	7.76499	10.8218	17.8036	4.78359	3.78035	13.534	8.89389	9.66364	9.50382	11.9041	5.00652	K04537	guanine nucleotide-binding protein G(I)/G(S)/G(T) subunit beta-2 | (RefSeq) gbb2; guanine nuc
MSTRG.12394	0.917614	0.706467	0.871545	4.43635	LOC106603597	106603597	solute carrier family 12 member 9-like	0.404977	8.48797	2.67492	6.90074	6.03682	5.94652	7.61254	3.23029	1.62152	9.42942	4.35118	7.15355	5.03195	2.81716	4.73449	3.64193	5.21142	2.45142	0	2.96171	6.0577	3.71432	4.1984	1.47212	3.28106	4.85124	5.61197	7.24709	4.17577	1.78028	K14429	solute carrier family 12 (potassium/chloride transporters), member 9 | (RefSeq) solute carrie
MSTRG.12396	0.849161	0.245266	0.532886	1.80273	LOC106603594	106603594	zinc finger protein 287-like	2.68232	2.05713	2.10297	1.95891	1.55956	2.18572	1.87336	2.25509	1.44885	1.99762	0.501636	1.94203	2.54764	1.71757	2.9309	1.97751	2.10028	1.50615	1.59838	0.81449	1.69411	0.060802	0.199876	1.89518	1.56972	2.26057	2.14548	2.1236	2.45236	1.92203	no KO	assigned | (RefSeq) zinc finger protein 287-like
MSTRG.1240	0.811223	0.119866	0.356753	1.36102	LOC100196682	100196682	Wilms tumor 1 associated protein-like	1.42987	2.68175	0.828552	1.96646	1.82188	1.64638	1.83145	2.26994	1.22482	0.440446	1.57442	0.872458	1.08833	0.053918	1.25454	1.95053	1.70667	1.15107	0.102647	1.07321	0.339575	1.85085	1.33062	1.83835	0.624383	2.05865	1.59168	1.06492	1.22378	1.93858	no KO	assigned | (RefSeq) Wilms tumor 1 associated protein-like
MSTRG.12401	0.814903	0.135047	0.382989	6.77736	LOC106603618	106603618	uncharacterized LOC106603618	8.20611	11.0938	4.19015	5.49179	9.29759	10.4022	7.57957	4.66213	5.40845	7.5962	6.83971	8.58813	11.7577	4.08379	7.23427	3.00289	6.8939	4.72488	3.11554	7.83182	5.4038	7.23467	4.83848	6.06359	8.74471	3.73081	4.11047	7.74866	8.29446	9.15041	no KO	assigned | (RefSeq) uncharacterized LOC106603618
MSTRG.12407	1.54097	7.05667e-05	0.00275625	3.91203	LOC106603588	106603588	brain mitochondrial carrier protein 1-like	1.95981	3.23817	1.30642	2.08348	2.96071	2.52623	5.45936	5.5938	2.77054	3.71287	4.77891	5.01516	2.39646	4.22603	4.82745	3.98373	2.25983	3.21463	2.29335	3.10792	4.79181	5.5466	2.30875	6.2141	8.96233	4.13698	4.98927	3.38941	6.4566	2.85007	K15106	solute carrier family 25 (mitochondrial carrier), member 14/30 | (RefSeq) brain mitochondrial
MSTRG.12408	1.21579	0.0295419	0.151982	13.2337	rbmx2	106603585	RNA binding motif protein X-linked 2	11.4122	12.505	13.3832	9.53579	8.07458	11.6857	13.5027	18.2077	13.2306	8.64048	13.7706	17.3708	11.7773	12.3077	12.9654	15.7889	12.8018	14.4895	15.4712	15.279	15.258	13.9249	12.5433	7.95906	15.4629	13.8917	15.5378	11.198	17.7153	11.3193	K13107	RNA-binding motif protein, X-linked 2 | (RefSeq) rbmx2; RNA binding motif protein, X-linked 2
MSTRG.12413	0.936906	0.250723	0.539456	10.085	LOC106603584	106603584	transcription initiation factor TFIID subunit 9-like	10.0843	11.9236	11.4986	8.4079	11.0528	11.0063	11.6592	11.42	9.35911	9.76706	7.50265	10.0414	10.127	10.0794	8.44542	12.2321	10.6146	9.515	12.5389	9.3915	9.03726	11.1754	11.106	9.64252	8.45442	9.13796	9.78838	10.7099	7.42889	9.40344	K14535	transcription initiation factor TFIID subunit 9 | (RefSeq) TAF9; transcription initiation fac
MSTRG.12414	0.9481	0.370874	0.655546	4.56441	ap4m1	106603583	adaptor related protein complex 4 subunit mu 1	5.58785	5.04864	4.85119	4.58831	3.39253	5.21174	5.43166	5.87162	3.69986	5.39217	4.05005	5.40953	3.97104	3.97848	5.66536	3.26158	4.37751	3.75089	3.45707	4.6795	4.86895	4.74405	3.32084	4.18804	5.63932	5.84324	4.61256	4.10171	4.4989	3.43821	K12402	AP-4 complex subunit mu-1 | (RefSeq) ap4m1; adaptor related protein complex 4 mu 1 subunit
MSTRG.12417	0.908531	0.112001	0.343623	12.7639	LOC106603582	106603582	arrestin red cell isoform 2	13.8651	14.6679	12.1053	12.1798	13.8185	15.3798	15.9126	13.5703	10.0921	14.1871	14.4774	12.5803	12.5317	13.3167	17.1446	13.5857	11.354	8.97677	8.91802	9.03625	13.071	15.1169	8.59298	12.374	17.3133	11.3917	11.0237	11.8216	13.0203	11.4906	K04439	beta-arrestin | (RefSeq) arrestin red cell isoform 2
MSTRG.1242	1.10561	0.153763	0.413982	2.40135	myct1	100286572	myc target 1	1.76422	2.2953	2.51214	1.76277	2.56777	1.84205	2.87249	3.67529	2.45603	2.34909	1.90572	3.36863	3.20568	1.59277	1.97285	3.04697	1.97857	2.43114	2.27922	2.49501	2.24683	2.30389	2.76581	3.00651	1.90307	2.32618	2.38813	2.41031	1.60175	2.71439	no KO	assigned | (RefSeq) myct1; myc target 1
MSTRG.1242	1.10561	0.153763	0.413982	2.40135	myct1	106608012	MYC target 1	1.76422	2.2953	2.51214	1.76277	2.56777	1.84205	2.87249	3.67529	2.45603	2.34909	1.90572	3.36863	3.20568	1.59277	1.97285	3.04697	1.97857	2.43114	2.27922	2.49501	2.24683	2.30389	2.76581	3.00651	1.90307	2.32618	2.38813	2.41031	1.60175	2.71439	no KO	assigned | (RefSeq) myct1; myc target 1
MSTRG.12423	1.23004	0.0716061	0.264292	3.97548	rnasek	106603580	ribonuclease K	2.85425	3.5436	1.31954	2.04956	4.25958	4.24313	4.16989	5.02961	2.28746	2.84402	3.38103	6.16742	3.19038	3.29591	5.27104	2.92284	2.72281	4.15005	1.34642	4.17723	4.8143	15.1436	2.31072	4.24097	4.97641	4.1887	3.79344	2.97127	5.78278	1.8164	K19770	ribonuclease kappa [EC:3.1.-.-] | (RefSeq) rnasek; ribonuclease K
MSTRG.12424	0.548425	0.0446862	0.197768	4.13111	cssa04h17orf49	106603579	chromosome ssa04 open reading frame, human C17orf49	5.17197	8.42644	5.31462	6.11557	7.44753	4.70087	0.51719	0.010484	5.06318	3.59005	2.41885	6.56371	4.33774	6.10313	0.224638	2.9696	0.49879	6.47661	3.55285	6.34764	6.06486	3.0551	3.3534	7.02911	5.20819	1.52899	2.78431	5.38051	3.67725	0	no KO	assigned | (RefSeq) cssa04h17orf49; chromosome ssa04 open reading frame, human C17orf49
MSTRG.12425	0.794121	0.00698434	0.0594476	1.595	LOC106603578	106603578	protein FAM122A-like	2.53541	2.68847	0.746828	1.66011	1.72179	2.821	2.23685	1.55809	0.668379	1.69028	1.57123	1.53266	2.01486	0.607998	2.53917	0.884417	1.41744	1.18522	0.027805	0.923391	1.63698	2.74801	0.35364	1.0933	2.26202	2.52285	2.35683	0.780465	2.79244	0.2721	no KO	assigned | (RefSeq) protein FAM122A-like
MSTRG.12426	0.916193	0.179855	0.452292	26.1136	med31	100286496	mediator complex subunit 31	27.4705	31.1231	20.2943	24.4362	34.707	30.2906	23.5888	31.3351	30.2964	27.539	20.1433	28.8561	28.32	18.6843	25.8291	25.2426	19.6286	22.6322	18.3825	30.1245	22.4907	31.0354	23.9724	30.6435	28.4469	29.7619	22.004	24.2175	26.3728	25.539	K15153	mediator of RNA polymerase II transcription subunit 31 | (RefSeq) med31; mediator complex sub
MSTRG.12427	1.70053	0.000306201	0.00770103	1.04901	LOC106603576	106603576	schwannomin-interacting protein 1-like	0.288719	0.342197	0.050241	0.339341	0.03337	0.504724	0.772112	0.658899	1.29668	0.862672	2.49127	1.2785	0.756566	0.696357	1.44022	1.13191	0.359713	2.6508	0.682302	0.711321	0.824874	2.03089	0.640815	3.29715	2.25756	0.738143	1.38202	1.03488	1.75732	0.158655	no KO	assigned | (RefSeq) schwannomin-interacting protein 1-like
MSTRG.12428	1.12651	0.107853	0.336371	2.72276	LOC106603575	106603575	flavin-containing monooxygenase FMO GS-OX4-like	2.39717	2.49372	2.99471	2.37699	1.86665	2.0333	2.5387	3.22895	3.43028	2.37011	2.94932	2.99299	3.03981	3.20462	2.12834	2.73403	2.15445	2.38674	3.12166	3.11654	2.47296	2.29577	2.76939	2.55832	1.28823	4.05711	3.93625	2.98244	1.93221	3.83117	no KO	assigned | (RefSeq) flavin-containing monooxygenase FMO GS-OX4-like
MSTRG.1243	1.02944	0.859882	0.944089	1.11306	ahi1	106603564	Abelson helper integration site 1	2.46323	2.71272	0.292963	1.10019	0	0.416012	1.83283	1.60625	1.97958	0.50243	1.02106	1.67687	2.0956	0.623821	0.228115	1.79228	0.613585	0.684308	0	1.58017	0.262258	0.739258	0.623385	2.13776	1.91638	0.616297	1.48447	0.967097	1.42273	0	K16740	jouberin | (RefSeq) ahi1; Abelson helper integration site 1
MSTRG.12431	1.04146	0.73793	0.887036	22.6251	LOC106603571	106603571	pigment epithelium-derived factor-like	21.2855	15.6689	14.5772	18.8323	22.185	39.4224	28.8154	24.6378	18.0084	14.2107	29.7904	30.6859	20.361	27.2244	15.0726	20.5144	22.1006	20.8217	9.72096	18.7923	16.7059	29.6103	17.2953	39.1647	29.0798	23.4703	26.5148	22.9892	27.0801	14.1147	K19614	pigment epithelium-derived factor | (RefSeq) pigment epithelium-derived factor-like
MSTRG.12434	1.17408	0.507244	0.754378	2.0837	LOC106603569	106603569	solute carrier organic anion transporter family member 2B1-like	2.09082	1.82374	1.15748	1.76006	2.07138	0.289543	2.52114	3.7714	0.34913	2.34716	2.3518	2.15593	3.23958	1.76785	0.273789	3.10339	3.18444	4.00484	0.937188	1.61118	2.59616	0	2.66714	4.92487	4.32233	0.101531	3.50011	2.21673	0.030076	1.34034	K14352	solute carrier organic anion transporter family, member 2B | (RefSeq) solute carrier organic
MSTRG.12436	0.931436	0.369986	0.654494	165.678	LOC106603561	106603561	non-histone chromosomal protein HMG-14-like	155.205	220.627	103.909	145.309	202.591	212.31	221.21	174.71	124.285	172.664	127.086	206.748	185.476	108.322	188.258	151.111	140.018	138.558	111.636	126.309	204.688	210.572	96.4065	195.89	261.334	127.282	155.391	181.418	238.231	82.7789	no KO	assigned | (RefSeq) non-histone chromosomal protein HMG-14-like
MSTRG.12438	1.21156	0.600742	0.813091	5.71982	LOC106603560	106603560	Purkinje cell protein 4-like	1.32656	6.08453	3.48167	1.8365	2.2888	6.65192	6.42269	2.64908	10.4981	5.05656	0.546636	2.42495	16.0136	5.1505	2.2009	27.2777	1.02862	10.1301	0.714979	5.45639	13.1948	5.94856	0.424859	1.34587	0.39334	4.72314	3.77484	8.99133	14.6013	0.955687	no KO	assigned | (RefSeq) Purkinje cell protein 4-like
MSTRG.12439	0.821605	0.0447842	0.198054	16.507	acat1	106603558	acetyl-CoA acetyltransferase 1	17.6137	19.4494	21.8118	20.1744	16.374	19.5545	17.5759	14.4557	16.0064	17.1574	15.6537	22.4087	16.2247	12.135	20.3811	20.3694	15.147	16.3641	15.1346	18.8824	17.3499	13.1293	13.2189	12.1901	7.06668	19.1328	13.4569	16.8732	12.4566	17.4613	K00626	acetyl-CoA C-acetyltransferase [EC:2.3.1.9] | (RefSeq) acat1, THIL; acetyl-CoA acetyltransfer
MSTRG.12440	1.04067	0.864705	0.946022	1.10206	LOC106603563	106603563	nuclear pore complex protein Nup98-Nup96-like	2.19927	0	0.405962	1.08086	0.757307	0.913775	1.15548	0.137478	0.749223	0.548302	0.159468	0.588681	0.240421	0.0618551	2.79833	2.524	3.88823	0.0418593	0.450191	1.18708	0.11626	0.18387	1.71553	6.08554	0.257395	1.80426	1.04741	1.25564	0.304299	0.403803	K14297	nuclear pore complex protein Nup98-Nup96 | (RefSeq) nuclear pore complex protein Nup98-Nup96-
MSTRG.12442	1.41111	0.0977401	0.317705	2147.67	mmp13	100195495	Collagenase 3	1494.63	1139.04	2178.33	2310.68	1333.42	954.568	2928.7	2641.35	1471.75	2930.32	3918.03	4044.06	677.274	2876.61	2744.19	1617.67	1019.1	1771.88	1115.09	3658.93	2975.88	1391.39	1694.13	1778.39	1813.78	2955.63	2194.83	2227.43	1784.86	2788.28	K07994	matrix metalloproteinase-13 (collagenase 3) [EC:3.4.24.-] | (RefSeq) mmp13; Collagenase 3
MSTRG.12450	1.16266	0.319744	0.610143	4.55923	serph	100194939	Serpin H1	2.54982	4.30916	3.39842	3.33061	4.00195	4.52384	6.35352	6.61859	5.56901	4.37452	4.41993	5.99639	4.82314	5.3352	4.52321	7.38408	3.13878	4.88307	0.519186	4.61934	5.42208	6.35421	3.9366	7.91744	1.37222	5.46212	4.59389	4.75945	4.63719	1.64999	K09501	serpin peptidase inhibitor, clade H, member 1 | (RefSeq) serph; Serpin H1
MSTRG.12459	0.634381	4.91668e-05	0.00209309	40.6188	LOC106603553	106603553	SAM domain-containing protein SAMSN-1-like	50.1587	68.7319	53.0974	42.8861	59.0228	68.2849	53.924	36.2408	30.516	42.0837	36.4757	39.4609	49.2385	32.9909	54.4721	32.5251	28.947	18.6984	25.3772	28.8654	41.7936	38.4111	24.476	30.2925	47.546	31.5848	36.9512	31.3199	43.6746	40.5164	no KO	assigned | (RefSeq) SAMN1; SAM domain-containing protein SAMSN-1-like
MSTRG.1247	0.725733	0.0272128	0.14415	1.16451	LOC106603498	106603498	A-kinase anchor protein 12-like	1.65755	2.17249	1.00429	0.746925	1.88961	2.5538	1.31599	2.28711	0.091776	0.718749	0.369864	0.72744	0.486217	0.403911	1.21704	0.486991	0.469797	0.576169	0.391179	1.32746	0.704735	1.95871	0.173125	0.316348	4.3609	1.8386	0.997626	1.05349	1.78824	0.849108	K16528	A-kinase anchor protein 12 | (RefSeq) A-kinase anchor protein 12-like
MSTRG.12475	0.889681	0.573475	0.796076	7.08079	LOC106603545	106603545	etoposide-induced protein 2.4 homolog	4.45465	9.77955	5.05534	6.75256	10.9572	8.32451	1.68658	1.26615	7.04213	7.24599	5.47023	5.39422	11.931	6.46068	7.1429	11.0289	10.2435	9.42704	7.17321	8.76036	6.69904	8.06042	7.51074	8.59676	1.15642	7.45716	5.00932	7.27049	4.92448	10.1423	K10134	etoposide-induced 2.4 mRNA | (RefSeq) etoposide-induced protein 2.4 homolog
MSTRG.12477	1.21566	0.442974	0.709982	15.0961	LOC106603544	106603544	dolichyl-diphosphooligosaccharide--protein glycosyltransferase subunit STT3A	10.1158	7.85235	12.2361	16.0255	15.0661	9.54229	17.09	16.0296	14.9959	16.8957	14.9234	26.6367	14.0976	14.2097	16.0708	18.1524	8.96855	16.0797	0	23.2183	17.5173	17.2526	18.0567	11.5402	9.59584	17.8802	14.5107	23.5371	14.9281	19.858	K07151	dolichyl-diphosphooligosaccharide---protein glycosyltransferase [EC:2.4.99.18] | (RefSeq) dol
MSTRG.12479	0.980995	0.851104	0.939857	4.66502	LOC106603543	106603543	cytoskeleton-associated protein 2-like	4.87381	6.19077	2.14041	6.79974	4.05215	4.65249	5.35511	6.76124	4.72495	4.40239	3.39885	3.76259	4.06979	6.1484	5.88432	2.73917	6.51944	6.27675	2.22963	5.47032	5.03412	3.69801	3.17685	5.49483	5.37917	4.78963	5.11417	3.66357	4.89965	2.24823	K16769	cytoskeleton-associated protein 2 | (RefSeq) cytoskeleton-associated protein 2-like
MSTRG.12482	1.0993	0.160999	0.425366	4.47002	LOC106603542	106603542	52 kDa repressor of the inhibitor of the protein kinase-like	3.43214	4.74694	2.07615	5.1735	4.3615	4.39103	6.10216	5.91775	2.82049	4.69194	3.56319	6.01255	4.7782	3.81362	5.33778	3.59012	3.94181	4.5961	2.11571	5.1005	5.45063	6.29529	3.86278	5.27259	5.05676	4.7267	4.58329	4.77621	5.87183	1.64146	no KO	assigned | (RefSeq) 52 kDa repressor of the inhibitor of the protein kinase-like
MSTRG.12487	1.28493	0.221166	0.504827	2.3197	LOC106603541	106603541	uncharacterized LOC106603541	1.38752	0.005086	1.40898	1.8742	2.11003	3.69132	5.67144	3.65722	2.41142	2.27788	2.69803	2.10219	0.670574	1.51617	2.20283	3.57477	3.07027	1.484	1.27521	3.68975	1.37173	1.29172	2.52175	3.78285	2.7e-05	2.02827	3.26262	1.7318	4.98029	1.84115	no KO	assigned | (RefSeq) uncharacterized LOC106603541
MSTRG.12488	0.854889	0.395342	0.675637	1.60223	LOC106603537	106603537	UV radiation resistance-associated gene protein-like	2.20018	2.52783	2.19208	2.10898	0.259169	2.094	2.74057	2.93965	2.12319	1.1446	1.32624	0.132383	2.66667	0.336755	0.982092	0.029535	1.36059	1.69747	1.68154	1.8857	2.36631	1.63668	1.10104	2.3759	0.495125	1.05948	2.49285	1.59178	2.34134	0.177084	K21249	UV radiation resistance-associated gene protein | (RefSeq) UV radiation resistance-associated
MSTRG.1249	0.895967	0.405675	0.682658	17.7885	stx11	100380381	Syntaxin-11	16.5294	20.1366	12.2683	18.8117	18.789	24.0792	27.5467	20.4161	8.70649	28.3788	21.232	25.5672	13.4645	20.7832	30.7195	12.7451	10.4311	9.0588	7.21868	14.9733	24.5025	20.0628	8.13267	13.1105	29.1522	17.2922	14.6799	19.1478	16.403	9.31409	K08487	syntaxin 11 | (RefSeq) stx11; Syntaxin-11
MSTRG.12498	0.916207	0.0817492	0.28492	5.7889	LOC106603532	106603532	autophagy-related protein 101-like	5.69552	7.59685	4.18156	6.1948	6.58036	7.05475	6.58697	7.86035	4.91737	5.30894	5.13965	6.05455	7.12873	6.12245	6.71839	5.73731	4.23453	4.76208	2.66562	5.62054	6.20088	6.55356	4.11157	6.29021	7.86428	5.06741	5.31013	5.42087	6.85879	3.82801	K19730	autophagy-related protein 101 | (RefSeq) autophagy-related protein 101-like
MSTRG.125	1.1948	0.195055	0.472119	4.39971	LOC106580298	106580298	presenilin-1-like	4.73621	3.41693	0.572447	4.085	3.65209	4.80374	7.94197	3.20634	2.09215	5.71932	7.04195	9.20978	4.15491	3.38357	6.80947	2.45243	2.9946	3.16909	0.460825	3.82657	5.41081	6.32105	2.0987	3.20746	4.78603	6.66869	4.48691	6.11685	8.35189	0.81343	K04505	presenilin 1 [EC:3.4.23.-] | (RefSeq) presenilin-1-like
MSTRG.12540	0.752039	0.0995897	0.321661	1.00593	med13	100196875	mediator complex subunit 13	3.22806	1.44374	0.146146	2.08082	0.569942	1.33749	1.32915	1.97543	0.290949	2.03587	0.727748	0.519747	0.256222	0.998464	1.2611	0	0	1.16351	0.384682	0	0.102972	1.35966	0.122289	0.904633	4.83036	0.686295	0.778367	0.985224	0.560284	0.098834	no KO	assigned | (RefSeq) med13; mediator complex subunit 13
MSTRG.12540	0.752039	0.0995897	0.321661	1.00593	med13	106567962	mediator complex subunit 13	3.22806	1.44374	0.146146	2.08082	0.569942	1.33749	1.32915	1.97543	0.290949	2.03587	0.727748	0.519747	0.256222	0.998464	1.2611	0	0	1.16351	0.384682	0	0.102972	1.35966	0.122289	0.904633	4.83036	0.686295	0.778367	0.985224	0.560284	0.098834	K15164	mediator of RNA polymerase II transcription subunit 13 | (RefSeq) med13; mediator complex sub
MSTRG.12543	1.07726	0.699625	0.868068	1.27145	LOC106603522	106603522	RING finger and transmembrane domain-containing protein 1-like	1.03266	1.83936	0	0	1.9317	2.17588	1.25328	2.24981	0	0.037262	1.82717	0	1.6491	1.41329	1.50923	0.79218	1.06751	1.88707	0	1.43891	1.83914	1.17979	1.63513	3.20083	0.178181	0.618018	2.4198	2.09409	2.59349	0.280589	K22379	E3 ubiquitin-protein ligase RNFT1 [EC:2.3.2.27] | (RefSeq) RING finger and transmembrane doma
MSTRG.12544	0.967192	0.583457	0.80262	3.03156	LOC106603521	106603521	ribosomal protein S6 kinase beta-1-like	3.94821	3.03668	2.08814	3.47961	3.37797	2.49092	3.3201	3.88558	2.01766	3.44226	2.30388	3.00179	2.48634	2.34351	4.47534	3.55318	2.85889	2.67253	0.779331	3.05725	3.33953	3.81701	2.58628	3.33278	4.51393	2.95772	3.20438	2.84017	4.34475	1.39106	K04688	ribosomal protein S6 kinase beta [EC:2.7.11.1] | (RefSeq) ribosomal protein S6 kinase beta-1-
MSTRG.12548	1.24954	0.234662	0.520474	1.87962	LOC106603515	106603515	A-kinase anchor protein 10, mitochondrial-like	0.837082	3.14056	0.098097	2.7173	0.375112	1.99526	2.90455	0.432436	0.157667	2.6039	1.5747	2.62367	2.21926	2.00956	2.6809	2.23625	2.69292	2.27165	1.52175	2.37029	2.7205	0.550192	1.7752	0.285774	2.76257	2.37682	2.47317	2.17241	2.57045	1.2386	K16526	A-kinase anchor protein 10 | (RefSeq) A-kinase anchor protein 10, mitochondrial-like
MSTRG.12549	1.2823	0.336345	0.62463	7.56084	LOC106603519	106603519	vacuole membrane protein 1-like	2.73642	3.25993	7.92193	3.23245	8.57242	6.90497	7.31613	2.59568	10.5128	3.97423	3.15076	6.34377	6.34694	2.84338	7.22808	8.03234	11.4823	8.95775	21.4934	6.953	2.19518	15.3894	15.5799	1.82384	6.4952	2.636	2.20109	18.9302	9.98882	11.727	K21248	vacuole membrane protein 1 | (RefSeq) vacuole membrane protein 1-like
MSTRG.1255	1.56988	0.056151	0.228682	1.09625	LOC106603506	106603506	nesprin-1-like	1.33875	0	0	0	0	0.944238	2.12875	0	1.88488	0	1.57147	1.51544	0.816305	1.81704	2.92496	0	1.72111	2.38304	0	0	0.677614	2.23029	1.819	0	0	1.61332	2.708	0.707197	2.99029	1.0958	K19326	nesprin-1 | (RefSeq) nesprin-1-like
MSTRG.12551	1.05414	0.838381	0.934079	10.2325	LOC106603518	106603518	clathrin heavy chain 1	10.7589	14.4636	9.31401	12.1434	2.6218	8.1606	0.664239	14.2318	12.154	9.26067	9.75319	10.5823	10.3244	12.8231	14.0447	10.609	13.9337	15.5739	2.11823	2.14386	12.3419	10.8171	8.26307	13.9145	12.885	13.4131	12.2917	9.17055	9.12527	9.07389	K04646	clathrin heavy chain | (RefSeq) clathrin heavy chain 1
MSTRG.12553	1.24253	0.0434906	0.194127	3.10312	aspa	106603514	aspartoacylase	3.11485	3.72	0.42949	2.57531	1.66614	3.24995	4.43509	4.23634	1.68207	3.88687	4.16139	4.1514	2.16794	3.20441	5.57148	2.68665	2.55101	2.95614	1.23546	2.2224	3.68075	3.03682	1.15052	4.51614	6.82431	3.48712	2.34899	2.57626	4.4504	1.118	no KO	assigned | (RefSeq) aspa; aspartoacylase
MSTRG.12557	1.10427	0.624261	0.827213	2.31488	LOC106603511	106603511	active breakpoint cluster region-related protein-like	3.93359	2.24091	0.720695	1.38842	2.9794	0.588662	4.79075	2.52277	0.349362	2.67857	3.43965	3.86816	0.374889	2.49654	5.31801	0.186002	1.77166	0.340433	1.51359	2.54236	2.76776	3.75998	1.19743	0.817091	3.76253	3.29018	2.6743	2.61183	4.02924	0.491514	K20629	active breakpoint cluster region-related protein | (RefSeq) active breakpoint cluster region-
MSTRG.12560	1.21734	0.0094253	0.0713018	5.29319	LOC106603512	106603512	mitochondrial import inner membrane translocase subunit Tim22-like	4.12014	5.2885	3.57029	5.38835	2.89018	4.97537	5.06416	6.31275	5.55201	6.36059	4.88384	5.6926	7.14007	3.49976	5.80607	6.14118	5.12148	5.41959	4.65288	7.32195	5.99205	5.994	5.58834	6.06604	4.32493	6.06147	5.80533	4.69285	5.77645	3.29263	K17790	mitochondrial import inner membrane translocase subunit TIM22 | (RefSeq) TIM22; mitochondrial
MSTRG.12564	1.07038	0.457681	0.720758	5.5726	LOC106603510	106603510	cytospin-B-like	5.72811	6.18571	3.8151	4.2523	5.31225	5.59256	5.24191	6.89705	5.66875	3.5732	4.42092	4.11669	6.38111	6.18914	6.08147	5.43207	5.88066	6.26513	5.18041	5.63956	4.43908	7.3727	4.77481	8.78572	9.67651	3.05494	5.86649	4.71456	5.77374	4.86544	no KO	assigned | (RefSeq) cytospin-B-like
MSTRG.12569	0.962421	0.883002	0.953748	45.3379	ubc	106603500	ubiquitin C	50.6015	26.1891	51.8554	42.9475	50.0622	29.5443	23.3855	35.2578	66.2229	53.6132	65.6011	4.29164	60.6734	35.4305	27.6904	36.561	59.9424	34.8454	52.5901	70.0533	31.5235	31.3733	88.1073	17.5979	12.7357	73.6131	31.1986	77.8657	20.3944	98.369	K08770	ubiquitin C | (RefSeq) ubc, UBIQ, Ubiquitin; ubiquitin C
MSTRG.12570	0.857148	0.47937	0.736497	1.7805	LOC106603505	106603505	nuclear receptor corepressor 1-like	1.42716	3.02213	1.8181	2.99743	2.55321	0.41172	2.98711	3.15174	1.92896	0.387377	0.23432	0.401368	2.63535	2.89454	3.10793	1.94166	2.22319	0.216983	1.83753	1.30515	1.74791	1.31747	0.378894	3.43627	3.2219	2.66529	0.266326	0.361349	0.41064	2.12611	K04650	nuclear receptor co-repressor 1 | (RefSeq) nuclear receptor corepressor 1-like
MSTRG.12573	0.827964	0.0127083	0.087085	10.0687	LOC106603502	106603502	ER membrane protein complex subunit 6	11.9826	13.648	7.38724	11.7108	13.1316	12.5187	14.068	14.4152	6.53612	7.85874	7.94969	11.8166	10.663	8.62941	10.2119	11.4531	7.81475	9.51458	8.07764	6.58835	9.7516	9.21611	7.31618	14.3339	10.8645	8.63286	9.06299	10.735	9.93651	6.23447	no KO	assigned | (RefSeq) TMM93; ER membrane protein complex subunit 6
MSTRG.12575	0.690631	0.129992	0.374255	5.779	trpv1	100195469	transient receptor potential cation channel subfamily V member 1	4.86617	9.71576	6.96202	7.96712	9.83026	4.48516	5.39827	1.89476	6.39604	8.92375	9.95947	5.70147	4.56542	2.4552	6.19375	7.49305	8.46237	4.58198	1.64833	3.7643	2.13537	9.03965	5.47257	2.46936	2.28335	0.786932	10.0466	9.50121	9.3957	0.974663	K05222	transient receptor potential cation channel subfamily V member 1 | (RefSeq) trpv1; transient
MSTRG.1258	0.501058	0.0652037	0.250068	7.15233	LOC106603443	106603443	syntaxin-binding protein 5-like	8.37169	13.7369	5.72892	8.06935	11.4997	13.4374	13.4186	0.763794	0.298825	11.0828	8.06892	8.83074	11.5494	0.589093	14.6665	7.41238	7.78632	0.347671	0.057579	3.96914	9.85514	11.0248	4.9403	9.33551	1.0151	6.54759	0.107452	7.17735	9.89965	4.98123	K08518	syntaxin-binding protein 5 | (RefSeq) syntaxin-binding protein 5-like
MSTRG.12582	1.11515	0.309753	0.60154	2.6737	LOC106603495	106603495	dehydrogenase/reductase SDR family member 11-like	2.48872	1.6493	2.08479	2.54316	1.84525	3.33733	2.80512	1.86541	2.09427	3.58635	3.56961	3.28964	1.73945	2.39108	3.87139	3.10904	1.58105	2.36098	2.34888	2.50847	3.50381	3.7947	1.74222	2.85943	2.40605	4.21946	2.9946	0.940799	3.16048	3.52009	no KO	assigned | (RefSeq) dehydrogenase/reductase SDR family member 11-like
MSTRG.12584	1.67233	0.159229	0.422663	13.5384	LOC106603496	106603496	T-box transcription factor TBX6L-like	12.1462	16.7527	0.120322	17.145	1.44072	19.0116	16.9483	17.1671	10.5862	20.4434	15.6101	15.1357	12.6644	17.124	22.5477	12.485	0.512111	11.1947	10.773	14.0578	16.7779	15.7121	12.0004	0.625793	24.2405	13.0471	14.3375	12.3761	15.7818	17.3883	K10180	T-box protein 6 | (RefSeq) T-box transcription factor TBX6L-like
MSTRG.12586	0.920689	0.312851	0.604568	59.33	flt2	100195007	Flotillin-2a	61.103	59.5169	55.296	70.1422	62.4984	65.3558	75.574	62.9609	42.6271	75.3702	62.1025	87.7545	45.7799	58.4161	74.0734	53.7338	39.0175	42.5984	40.0987	59.6036	65.5856	53.7531	42.3797	56.7359	71.8613	64.1771	54.0769	58.2403	60.1901	59.2779	K07192	flotillin | (RefSeq) flt2; Flotillin-2a
MSTRG.12593	0.993028	0.964718	0.986529	1.70496	LOC106603491	106603491	protein FAM114A2-like	1.69574	1.99958	0	1.82502	2.48491	2.33265	1.63275	2.51354	2.17685	1.64072	1.4685	2.09787	2.81787	1.39307	1.56352	0	2.3649	2.41968	0	1.92641	2.29514	1.84059	0.989452	2.57571	1.90687	2.44977	1.89086	2.11142	0.735511	0	no KO	assigned | (RefSeq) protein FAM114A2-like
MSTRG.12594	1.06425	0.354568	0.640628	19.1615	LOC106603492	106603492	CCR4-NOT transcription complex subunit 8	12.2966	21.459	16.9124	18.415	22.2087	17.9124	23.7114	25.9068	17.1554	18.5649	15.4123	21.8598	14.3351	17.7168	20.0798	23.1055	15.4544	17.9904	15.1462	20.1296	19.8089	22.9188	15.128	23.5572	22.0909	19.9625	19.5044	17.7519	21.4132	16.9372	K12581	CCR4-NOT transcription complex subunit 7/8 | (RefSeq) CCR4-NOT transcription complex subunit
MSTRG.12596	1.21518	0.125035	0.365399	3.19212	LOC106603490	106603490	gem-associated protein 5-like	3.78435	0.802431	2.58016	3.09917	3.3869	2.17211	2.68595	3.51813	3.26911	2.8277	3.64183	5.12705	2.92028	3.54398	3.23127	3.18365	2.73857	2.79191	3.52976	4.47058	3.48978	3.92536	0.958578	2.39679	1.68738	4.18641	3.47359	3.40352	4.49405	4.44321	K13133	gem associated protein 5 | (RefSeq) gem-associated protein 5-like
MSTRG.12603	0.884854	0.318261	0.609167	6.66006	syrc	100195436	Arginyl-tRNA synthetase, cytoplasmic	8.20841	5.59614	10.401	7.93359	6.37791	5.44732	6.29402	4.0235	5.67577	6.65902	7.57173	9.15815	6.5634	4.67106	5.35167	6.74625	5.92963	4.60407	10.3738	8.66576	7.17852	6.60475	6.47624	3.0586	2.23758	7.47242	5.64606	11.0553	5.35309	8.46707	K01887	arginyl-tRNA synthetase [EC:6.1.1.19] | (RefSeq) syrc; Arginyl-tRNA synthetase, cytoplasmic
MSTRG.12617	0.949232	0.805933	0.918791	9.54401	LOC106603486	106603486	ADP-ribosylation factor-like protein 9	7.8659	13.262	6.39293	3.77245	12.0071	11.4753	14.3766	13.3807	7.29706	4.59054	9.96574	13.2204	9.27918	10.4906	11.3111	8.75411	7.01212	7.69969	0.111205	7.95178	11.568	14.9836	6.12138	15.962	16.7971	10.7923	10.0331	7.1151	12.6334	0.0979234	K07958	ADP-ribosylation factor-like protein 10 | (RefSeq) ADP-ribosylation factor-like protein 9
MSTRG.12618	1.24216	0.0991841	0.320871	13.2387	LOC106603487	106603487	nucleolar protein 16-like	10.1976	13.0579	2.79858	13.8906	11.0631	12.4072	15.1101	14.2223	7.75342	18.4361	15.3414	20.6483	11.9664	7.2798	15.8394	10.583	11.3752	10.8868	2.84662	12.6321	17.7411	23.3717	7.43107	12.818	23.6563	20.6857	14.9582	12.8256	23.4885	1.84982	no KO	assigned | (RefSeq) nucleolar protein 16-like
MSTRG.12619	0.630017	0.000191521	0.005599	8.83669	LOC106603485	106603485	G protein-coupled receptor kinase 6-like	11.2676	13.1241	9.4021	11.1575	14.1193	15.4055	11.4472	6.42665	5.70788	11.6435	6.81661	8.50277	10.2126	5.86918	11.5612	6.80989	9.60718	4.91253	1.73473	6.72114	8.21449	10.8047	4.9969	5.69136	16.0272	8.22917	7.53629	8.07035	9.00485	4.07636	K08291	G protein-coupled receptor kinase [EC:2.7.11.16] | (RefSeq) G protein-coupled receptor kinase
MSTRG.12620	0.897575	0.487583	0.74212	1.8522	LOC106603483	106603483	drebrin-like	2.37348	2.40865	0.203608	1.51219	3.34897	2.81151	2.22662	1.57535	1.55002	2.10048	1.63058	0.07842	2.41405	1.4748	1.85754	1.9704	2.34379	1.21819	0.891032	1.13456	1.6265	3.75258	0.69277	3.04655	4.02606	1.27347	2.47872	0	2.57277	0.972318	no KO	assigned | (RefSeq) drebrin-like
MSTRG.12621	1.03811	0.643387	0.836874	1.05663	LOC106603482	106603482	AT-rich interactive domain-containing protein 5B-like	1.40394	0.881474	0.79851	0.980829	0.918005	0.796337	0.615215	1.37514	0.350472	1.2926	1.10796	0.620384	1.23791	1.29194	0.865741	1.09279	1.08459	1.33383	0.231168	1.00967	0.98518	1.55706	0.97256	1.35656	2.01042	1.37354	1.59542	0.552248	1.49799	0.509379	no KO	assigned | (RefSeq) AT-rich interactive domain-containing protein 5B-like
MSTRG.12625	0.875874	0.276536	0.566771	2.23756	LOC106603421	106603421	BRCA1-A complex subunit RAP80-like	3.59826	3.07466	1.75629	2.59538	1.34423	2.84489	2.38966	2.07561	1.87533	1.66559	1.92622	2.31237	2.33998	2.00302	3.19244	1.97097	2.05137	1.58152	1.51209	2.00896	1.7849	3.49881	1.88984	2.73018	0.359515	3.50942	1.87316	1.35702	5.23249	0.772621	K20775	BRCA1-A complex subunit RAP80 | (RefSeq) BRCA1-A complex subunit RAP80-like
MSTRG.12626	0.930798	0.511396	0.757183	1.52663	LOC106603481	106603481	zinc finger protein 346-like	1.47185	2.45138	1.20645	1.18525	2.12674	1.37657	0.732212	1.45252	1.63589	2.2598	1.79029	1.60132	2.18744	1.37602	3.04494	1.18617	0.908606	1.028	0.19431	1.481	1.90412	1.10277	1.27019	1.43221	2.54047	0.78874	1.40858	0.944955	1.7389	1.97122	no KO	assigned | (RefSeq) zinc finger protein 346-like
MSTRG.12627	0.879663	0.0302918	0.154511	5.28844	LOC106603476	106603476	membrane-associated progesterone receptor component 1-like	5.09281	7.27418	3.73055	6.19954	6.50012	6.34338	7.44444	5.88806	3.3511	5.0615	4.14867	5.54734	6.28801	4.41883	6.51159	5.2421	4.23236	3.94849	2.83508	4.68424	5.5829	8.48691	2.81002	5.85868	7.35536	4.22268	4.66827	4.54026	7.09063	3.29517	K17278	membrane-associated progesterone receptor component | (RefSeq) membrane-associated progestero
MSTRG.12630	0.763268	0.133659	0.380486	2.43271	LOC106603479	106603479	ras-related protein Rab-24-like	2.75796	3.24367	2.43033	3.03067	3.01843	3.80124	2.08294	3.67021	2.04713	1.23542	1.07713	1.61362	3.16151	1.47192	0	0	3.10219	2.79337	2.21418	2.55685	2.4055	1.36239	2.6864	3.23052	3.58899	2.85702	3.28628	2.84816	2.66457	2.74284	K07912	Ras-related protein Rab-24 | (RefSeq) ras-related protein Rab-24-like
MSTRG.12631	0.916585	0.465735	0.727098	32.4024	LOC106603475	106603475	cytochrome c oxidase subunit 7B2, mitochondrial-like	36.6529	26.7209	46.5265	32.5948	34.2826	26.5217	17.9455	27.2276	43.2696	31.9434	26.7836	32.4092	31.3085	21.7492	27.3428	51.9172	39.4925	32.6185	55.879	37.4232	27.5955	19.7196	38.5539	24.1428	11.0005	37.9083	28.0014	36.9139	20.3368	47.2901	K02271	cytochrome c oxidase subunit 7b | (RefSeq) CX7B2; cytochrome c oxidase subunit 7B2, mitochond
MSTRG.12634	1.01713	0.843574	0.936046	9.90534	pgk	100194765	Phosphoglycerate kinase	9.33375	9.83796	9.44014	10.2156	9.41352	9.00559	11.6028	9.32577	8.01747	10.7798	9.34768	15.6581	10.272	7.2665	11.8625	10.7935	8.97393	8.92604	7.72071	10.5231	11.357	17.0875	7.35176	8.4318	5.96077	11.2944	7.97931	12.0496	9.22089	8.11078	K00927	phosphoglycerate kinase [EC:2.7.2.3] | (RefSeq) pgk; Phosphoglycerate kinase
MSTRG.1264	1.21033	0.132957	0.379473	12.7692	LOC106603280	106603280	dnaJ homolog subfamily C member 5B-like	8.47617	13.9655	4.64737	9.04768	12.2703	12.5974	16.7467	18.6694	8.2058	16.2388	15.44	15.7121	8.66096	14.5505	17.6634	7.47844	6.57027	9.63015	3.15331	9.58024	15.6014	19.0972	6.20913	15.9897	33.9785	13.9597	15.3896	10.3693	18.6824	4.49512	K09525	DnaJ homolog subfamily C member 5 | (RefSeq) dnaJ homolog subfamily C member 5B-like
MSTRG.12643	1.04672	0.904703	0.962298	2.27	LOC106603472	106603472	mitochondrial fission factor-like	4.20031	0.25441	0.042035	1.2411	0.557577	5.7924	0.026258	0.022284	3.22547	0.119438	3.66545	0.645144	0.03503	4.72206	0.054227	2.7366	0.498585	6.14566	0.012741	0.877535	4.87578	0	0.417489	0.257711	7.63666	3.46882	5.38072	0	4.63018	6.55822	K22076	mitochondrial fission factor | (RefSeq) mitochondrial fission factor-like
MSTRG.12644	1.03132	0.510849	0.756698	1.23197	LOC106603419	106603419	homeobox protein cut-like 1	1.32818	1.23842	1.0062	1.11177	1.23105	1.06031	1.27409	1.5335	1.07808	1.22315	0.928746	0.867197	1.44777	1.21657	1.36202	1.87653	1.06629	1.06334	1.13702	0.788601	1.23796	1.37322	1.01891	1.33232	2.09055	1.12588	1.50884	1.07415	1.39177	0.966795	K09313	homeobox protein cut-like | (RefSeq) homeobox protein cut-like 1
MSTRG.12648	1.10104	0.122402	0.361275	1.39478	LOC106603469	106603469	BTB/POZ domain-containing protein KCTD7	1.4174	1.57132	0.572846	1.57485	0.859676	1.21246	1.77001	1.77634	0.924131	2.00207	1.33939	1.34598	0.988806	1.34653	2.40591	1.12808	1.0139	1.2228	1.00178	0.934524	1.87178	1.66231	0.735908	1.4525	2.58807	1.60781	1.69815	1.14541	1.96095	0.711709	K21917	BTB/POZ domain-containing protein KCTD7/14 | (RefSeq) BTB/POZ domain-containing protein KCTD7
MSTRG.1265	0.85974	0.123383	0.362608	1.14405	shprh	106603412	SNF2 histone linker PHD RING helicase	1.85554	1.77471	0.75511	1.37591	1.27492	1.32563	0.989553	1.28593	0	1.09646	1.31897	1.12946	1.43768	1.28307	1.46697	1.02098	1.20696	0.999717	0.722311	0.984212	0.912097	1.46742	1.45719	1.57521	0.39546	1.59577	1.22265	1.24644	0.404592	0.740667	K15710	E3 ubiquitin-protein ligase SHPRH [EC:3.6.4.- 2.3.2.27] | (RefSeq) shprh; SNF2 histone linker
MSTRG.12654	0.913085	0.229924	0.515159	1.4146	trim37	106603466	tripartite motif containing 37	1.7331	1.74211	1.16182	1.37075	1.6395	1.7562	0.405347	1.77516	1.2756	1.4261	1.00809	0.973057	1.78304	1.03768	1.57509	1.69146	1.45875	1.03359	1.29283	1.0268	1.10714	2.2634	1.42893	1.88186	2.21234	1.21775	1.26825	1.06314	1.72093	1.10832	K10608	tripartite motif-containing protein 37 [EC:2.3.2.27] | (RefSeq) trim37; tripartite motif cont
MSTRG.12655	1.15579	0.254981	0.54398	3.39551	rad51c	106603463	RAD51 paralog C	2.13802	2.32817	4.42308	1.99473	1.86899	5.06773	3.57393	3.41549	2.96022	3.52217	2.68582	4.20678	5.73449	4.08711	4.45622	4.22507	3.88131	4.38798	2.98944	4.01164	5.24291	2.39154	3.71373	2.40167	0.953449	3.35877	2.80821	4.14453	2.6088	2.28346	K10870	RAD51-like protein 2 | (RefSeq) rad51c; RAD51 paralog C
MSTRG.12657	1.31542	0.000812446	0.014877	14.8728	ska2	106603464	spindle and kinetochore associated complex subunit 2	11.3698	10.2906	9.11135	13.6445	15.003	10.694	12.3046	17.0689	16.4212	16.9278	16.9656	20.0608	15.1141	16.0231	15.3547	17.3455	12.6347	12.3466	13.1042	17.1899	17.3232	16.4198	15.016	17.7659	9.79344	19.4398	14.5216	15.6516	13.76	17.5188	no KO	assigned | (RefSeq) ska2; spindle and kinetochore associated complex subunit 2
MSTRG.12657	1.31542	0.000812446	0.014877	14.8728	ska2	100195579	Spindle and kinetochore-associated protein 2	11.3698	10.2906	9.11135	13.6445	15.003	10.694	12.3046	17.0689	16.4212	16.9278	16.9656	20.0608	15.1141	16.0231	15.3547	17.3455	12.6347	12.3466	13.1042	17.1899	17.3232	16.4198	15.016	17.7659	9.79344	19.4398	14.5216	15.6516	13.76	17.5188	no KO	assigned | (RefSeq) ska2, fam33a; Spindle and kinetochore-associated protein 2
MSTRG.12658	0.995243	0.964298	0.986483	31.1527	LOC100196673	100196673	malate dehydrogenase 2-1, NAD (mitochondrial)	25.0606	24.8591	32.2863	40.4785	34.8121	28.7844	34.6022	25.9519	31.3402	28.6567	31.097	48.1915	29.156	27.9318	35.4406	33.2588	29.9053	34.5466	30.7628	38.6429	37.0323	29.1187	29.5304	26.7102	12.2836	32.5492	28.3382	41.9167	23.8283	27.5076	K00026	malate dehydrogenase [EC:1.1.1.37] | (RefSeq) MDHM; malate dehydrogenase 2-1, NAD (mitochondr
MSTRG.12662	1.036	0.849685	0.939507	1.78425	LOC106603460	106603460	uncharacterized LOC106603460	2.27574	1.20846	0.239728	0.900429	4.09351	1.88335	0.673301	3.43304	2.29913	2.25608	2.00847	0	2.41158	1.67734	0.550673	2.24089	2.15614	0.660031	0.823034	1.02313	0.85895	2.99977	2.63087	1.03674	3.43906	1.94018	0.93504	3.2956	1.45922	2.11796	no KO	assigned | (RefSeq) uncharacterized LOC106603460
MSTRG.12664	1.03878	0.813041	0.921962	3.99418	LOC106603458	106603458	AP-2 complex subunit beta-like	0.884498	5.15293	4.12425	4.46108	5.45718	3.71345	4.47886	5.15874	3.36037	4.40941	3.16017	3.51399	1.63301	3.73571	4.7278	5.36986	4.26928	0.463067	3.66916	4.29553	3.32248	5.21441	4.02776	4.41149	5.63812	3.64256	4.51794	4.7398	3.85176	4.4206	K11825	AP-2 complex subunit beta-1 | (RefSeq) AP-2 complex subunit beta-like
MSTRG.12665	0.715359	0.00747973	0.0619263	1.2082	pex12	100380513	peroxisomal biogenesis factor 12	2.27438	1.96599	1.44707	1.99705	1.149	2.04449	1.61576	1.44636	0.335096	0.608555	1.39006	1.27828	1.09746	0.866179	1.54042	1.3475	1.33405	1.24606	1.28242	0.970023	1.1959	1.44715	0.405996	0	1.75717	0.992927	0.342765	1.59631	0.375179	0.896313	K13345	peroxin-12 | (RefSeq) pex12; peroxisomal biogenesis factor 12
MSTRG.12666	2.58027	7.37761e-10	9.29695e-07	15.5976	LOC106603456	106603456	3-methyl-2-oxobutanoate dehydrogenase [lipoamide] kinase, mitochondrial-like	6.69034	5.64948	3.81877	4.49636	7.28995	9.99512	23.4817	16.8438	15.4728	21.5509	20.5725	24.6063	12.0784	19.2944	20.8688	16.1692	8.37699	22.2012	12.0202	11.6035	15.0789	22.5723	14.5478	23.6749	25.2265	17.7507	18.2326	17.5422	19.3961	10.8242	K00905	[3-methyl-2-oxobutanoate dehydrogenase (acetyl-transferring)] kinase [EC:2.7.11.4] | (RefSeq)
MSTRG.12667	1.1297	0.638249	0.834302	6.10371	LOC106603416	106603416	E3 ubiquitin-protein ligase CBL-like	4.98172	8.1821	1.90933	5.31196	3.08017	6.10545	4.81233	11.6907	2.10343	1.65568	5.31721	5.24955	5.64457	12.9037	2.15244	8.51017	2.34823	8.12559	4.26069	3.01992	11.1851	9.20673	2.34435	10.3491	17.8719	1.54387	5.9113	8.15594	1.87834	7.29989	K04707	E3 ubiquitin-protein ligase CBL [EC:2.3.2.27] | (RefSeq) E3 ubiquitin-protein ligase CBL-like
MSTRG.12668	0.836699	0.0093248	0.0708773	2.13138	lrwd1	106603455	leucine rich repeats and WD repeat domain containing 1	2.16207	3.29044	1.29665	3.02356	3.25515	2.66098	2.68674	2.29017	2.03382	1.77787	1.70535	3.21841	1.72533	1.87554	2.45501	1.54705	1.24965	1.81909	1.09675	2.00587	1.91829	2.82554	1.85899	2.32218	1.40133	2.56263	2.27588	2.20022	2.09185	1.3091	no KO	assigned | (RefSeq) lrwd1; leucine rich repeats and WD repeat domain containing 1
MSTRG.12669	1.21208	0.201465	0.479985	4.1113	alkbh4	100195578	alkB homolog 4, lysine demethylase	3.18669	2.86255	4.28798	4.2485	1.10255	4.44707	5.27573	4.82378	4.5195	4.00457	5.82021	4.49567	4.01864	4.65306	4.54282	3.33515	4.53243	4.73696	0.262958	4.50443	3.35416	4.28819	3.51716	5.09673	6.40444	5.129	4.8113	3.59092	5.86075	1.62507	K10766	alkylated DNA repair protein alkB homolog 4 [EC:1.14.11.-] | (RefSeq) alkbh4, alkb4; alkB hom
MSTRG.1267	1.05331	0.405459	0.682549	2.29786	LOC106603398	106603398	F-box only protein 30-like	2.17868	2.73231	1.27138	1.58635	2.11659	3.14172	2.27897	2.84191	1.87605	2.41972	2.75565	2.2084	1.76715	1.91395	2.74499	2.244	2.145	2.13747	1.35099	1.6478	1.78978	2.96906	2.28934	2.40462	4.09835	2.67348	2.39855	1.77901	3.20501	1.96937	K10307	F-box protein 30 | (RefSeq) F-box only protein 30-like
MSTRG.12672	1.04736	0.737338	0.886714	3.43186	prkrip1	100196452	PRKR interacting protein 1	3.26912	4.36501	1.4871	3.97157	3.52646	2.04738	4.55092	4.67131	2.52512	3.8785	2.84494	4.5136	3.00591	2.68609	3.60108	3.44332	3.89983	3.37758	0	4.03675	6.01126	3.96207	3.1334	2.79803	4.91269	4.07375	3.75711	3.61192	4.90338	0.090486	no KO	assigned | (RefSeq) prkrip1, pkri1; PRKR interacting protein 1 (IL11 inducible)
MSTRG.12674	1.10903	0.169826	0.437515	11.614	psmg1	100195386	proteasome (prosome, macropain) assembly chaperone 1	11.9259	10.9457	7.24655	9.31982	13.8843	10.1294	13.7123	11.373	9.65245	8.64703	12.0212	16.7622	9.24371	8.55656	11.8121	13.0949	8.24946	11.3563	10.8849	10.4975	12.5728	16.8432	10.3182	12.0764	12.4419	13.837	10.8459	12.7644	16.8389	10.5654	K11875	proteasome assembly chaperone 1 | (RefSeq) psmg1; proteasome (prosome, macropain) assembly ch
MSTRG.12677	3.81969	2.0568e-06	0.000225167	32.2421	ets2	100195060	v-ets erythroblastosis virus E26 oncogene homolog 2 (avian)	7.82115	9.21103	4.38768	7.88779	8.3286	10.7752	50.0046	30.2145	29.5988	50.8685	49.0599	51.9933	10.6891	46.4818	68.8563	32.2918	5.05892	30.3439	17.7727	16.4998	41.1295	31.8333	21.5153	42.1803	84.9317	27.6395	39.8955	58.9834	61.4923	19.5155	K21932	C-ets-2 | (RefSeq) ets2; v-ets erythroblastosis virus E26 oncogene homolog 2 (avian)
MSTRG.12678	1.07922	0.129897	0.374083	5.24658	LOC106603453	106603453	derlin-2-like	4.63042	4.85058	4.46343	4.62806	5.41982	4.96553	6.39716	6.22014	4.56342	4.92589	5.11712	5.19573	6.5235	4.99854	5.90487	4.53035	4.78667	5.39048	3.17652	4.56935	4.11056	6.04266	4.82804	6.18965	6.13457	5.74187	4.79193	6.00581	6.49577	5.79907	K13989	Derlin-2/3 | (RefSeq) derlin-2-like
MSTRG.12679	2.23077	8.33944e-07	0.000119564	6.55904	LOC106603452	106603452	uncharacterized LOC106603452	3.6275	3.36745	0.518493	2.13369	3.43339	3.46259	6.77268	6.87097	5.89484	7.57955	10.0798	9.91385	4.62118	5.3349	5.47581	6.1772	3.80065	7.90923	4.14453	3.49575	5.88763	14.0816	4.57462	11.1466	14.2981	9.7724	10.139	8.29287	11.5976	2.36671	no KO	assigned | (RefSeq) uncharacterized LOC106603452
MSTRG.1268	0.938518	0.64368	0.836997	1.93026	LOC106603381	106603381	coiled-coil domain containing 162, pseudogene	1.28509	2.7403	0.630726	1.73091	3.13257	3.24238	2.05615	4.04332	1.88657	1.18143	2.06711	1.3837	1.79699	2.69117	2.61894	1.93623	1.30091	2.02806	1.76827	1.63262	1.91367	1.56662	1.25083	0.029684	3.06779	1.99055	1.92505	1.4028	2.02685	1.58049	no KO	assigned | (RefSeq) uncharacterized LOC106603381
MSTRG.12680	0.85872	0.26446	0.553478	2.33994	LOC106603450	106603450	rab GTPase-binding effector protein 1-like	3.51308	3.643	0.128165	2.65512	3.1767	3.01364	1.76246	3.82275	1.49685	1.93702	1.81654	2.6438	3.0711	1.70824	4.88443	2.1432	2.23423	0.040265	0.173883	0.384985	2.12643	3.03648	0.93255	3.44984	5.70768	3.18445	2.75339	2.95488	1.72584	0.077344	K12480	Rab GTPase-binding effector protein 1 | (RefSeq) rab GTPase-binding effector protein 1-like
MSTRG.12681	1.03668	0.809857	0.920809	1.98164	LOC106603451	106603451	nuclear pore complex protein Nup88-like	1.90591	2.51444	3.21143	1.3399	0.589429	1.82779	1.86266	2.61554	1.73072	2.74493	1.62269	0.750764	1.47887	1.96617	1.9054	3.01174	3.48718	1.61681	3.64782	2.33013	1.76178	1.52501	0.728552	1.99083	2.51177	0.579645	2.06585	0.387657	3.17664	2.56117	K14318	nuclear pore complex protein Nup88 | (RefSeq) nuclear pore complex protein Nup88-like
MSTRG.12683	1.27057	0.00177586	0.0247494	1.16358	vps37d	106603449	VPS37D subunit of ESCRT-I	0.711136	0.54116	0.904329	0.692488	0.809985	0.932931	0.665714	0.685393	1.84365	1.02413	1.34802	1.48825	1.19713	1.28226	1.11456	1.15173	1.07163	0.956167	1.58387	0.919031	0.951241	1.47451	1.49862	1.24635	1.40594	1.86807	2.10655	1.55049	1.00106	0.881046	K12185	ESCRT-I complex subunit VPS37 | (RefSeq) vps37d; VPS37D, ESCRT-I subunit
MSTRG.12686	1.07669	0.706893	0.871684	12.5024	erg	100194969	v-ets erythroblastosis virus E26 oncogene like (avian)	8.03214	13.171	8.65915	11.3207	11.3	12.8042	18.8993	2.00524	11.1242	20.3394	18.0884	18.1024	9.25454	15.0719	18.9356	9.90026	5.77062	7.6172	9.10204	9.07911	17.2774	16.4569	5.98273	10.5709	25.0077	15.9014	10.8873	11.6419	14.9605	7.80628	K09435	transcriptional regulator ERG | (RefSeq) erg; v-ets erythroblastosis virus E26 oncogene like
MSTRG.12689	0.89964	0.507131	0.754378	3.44834	LOC106603446	106603446	dual specificity tyrosine-phosphorylation-regulated kinase 1A-like	3.46085	4.4056	2.30575	3.53304	3.7189	3.97367	3.96856	5.31443	2.76511	3.21646	0	2.68577	3.35931	3.23937	4.56333	3.51747	3.67491	3.74543	2.35328	2.75504	3.25396	5.45317	2.86349	3.11091	6.33256	3.55606	4.16024	3.29595	4.7865	0.081115	K08825	dual specificity tyrosine-phosphorylation-regulated kinase 1 [EC:2.7.12.1] | (RefSeq) dual sp
MSTRG.1269	0.917505	0.735768	0.886036	7.32167	LOC100194722	100194722	uncharacterized LOC100194722	2.98279	3.68212	3.74392	11.8811	15.5453	9.8459	2.50913	3.53409	4.62978	9.61219	9.61615	4.81445	5.79665	5.14754	2.22237	20.9187	12.2837	6.64967	2.98999	2.00382	3.55399	11.8336	6.31151	9.7389	5.21603	5.38938	6.64599	20.3824	5.4455	4.7236	no KO	assigned | (RefSeq) uncharacterized LOC100194722
MSTRG.12695	1.15715	0.133281	0.379899	1.88082	LOC106603441	106603441	B-cell CLL/lymphoma 7 protein family member B-A-like	1.22771	2.01377	0.69054	1.46342	1.5095	1.94625	3.17285	2.34011	1.00203	2.01146	2.63896	2.4618	1.02871	1.62897	2.89186	1.07149	0.954036	1.68452	0.395044	2.23856	2.71904	2.73639	0.967214	1.87275	3.17264	2.94553	2.17593	1.76386	3.37121	0.328488	no KO	assigned | (RefSeq) B-cell CLL/lymphoma 7 protein family member B-A-like
MSTRG.12696	0.636848	0.00919679	0.0703352	3.187	LOC106603445	106603445	E3 ubiquitin-protein ligase TTC3-like	2.43504	5.64751	3.47275	4.75763	5.73952	6.86758	2.02405	4.5075	3.31781	0.600166	3.22285	2.03151	1.36738	3.43105	2.66255	3.3524	3.00219	2.4043	3.18386	2.21654	4.79156	5.20795	2.10582	3.40662	4.02997	1.34693	1.63574	0.829389	1.8053	4.20661	K15712	E3 ubiquitin-protein ligase TTC3 [EC:2.3.2.27] | (RefSeq) E3 ubiquitin-protein ligase TTC3-li
MSTRG.12697	1.24556	0.00316516	0.0358484	20.0986	pigp	100196862	phosphatidylinositol glycan anchor biosynthesis class P	15.5283	20.8172	12.5397	12.197	18.2639	20.0875	25.8947	23.8734	18.1853	20.0792	19.1372	23.4225	19.016	19.144	18.0171	21.4085	16.5436	20.7434	13.9545	16.8174	23.4709	27.5522	12.9164	27.4943	31.3664	18.4205	24.2704	18.9482	24.8672	17.9807	K03861	phosphatidylinositol glycan, class P | (RefSeq) pigp; phosphatidylinositol glycan anchor bios
MSTRG.12698	1.05711	0.362146	0.647079	2.08995	LOC106603440	106603440	transducin beta-like protein 2	1.58226	1.98277	2.44227	1.69742	1.91362	2.05275	2.43176	2.16636	1.88291	1.87801	2.1828	2.96363	2.15987	1.35947	2.73268	2.22935	1.70575	2.28911	2.86613	2.5816	1.79589	1.63746	1.94091	1.54157	1.51953	2.11815	1.93579	2.70659	2.19752	2.20465	no KO	assigned | (RefSeq) transducin beta-like protein 2
MSTRG.127	0.848196	0.334272	0.622839	1.80931	LOC106581429	106581429	presenilin-1-like	8.35387	2.93926	0.544156	0.665212	1.03382	1.77928	3.67405	3.32096	1.02894	2.81133	1.30517	1.06185	1.08126	0.854302	3.89964	0.490437	0.826075	0.748471	0.946687	1.06686	0.656102	1.46796	0.370971	1.17376	3.74414	2.18946	1.37409	0.916516	2.71618	1.23853	no KO	assigned | (RefSeq) presenilin-1-like
MSTRG.1270	1.19532	0.38247	0.664741	1.1537	scml4	106603366	Scm polycomb group protein like 4	0.966186	0	0	1.41645	1.76752	0.75473	1.93853	2.40937	1.50699	1.25769	1.30663	1.96019	0.887995	1.75217	0	0	0.955165	1.88738	0	1.74936	1.62433	1.73019	0	1.84465	3.15539	0	1.80489	0.101141	1.83396	0	K11466	sex comb on midleg-like protein 4 | (RefSeq) scml4; sex comb on midleg-like 4 (Drosophila)
MSTRG.12700	1.0164	0.774098	0.905169	5.24322	LOC106603439	106603439	nuclear envelope pore membrane protein POM 121-like	5.42515	6.16426	3.61952	5.62688	5.4249	4.53454	5.38918	7.3353	4.08378	4.87509	3.32409	5.14301	4.91784	5.55826	6.48655	4.41014	4.42897	4.91721	4.25121	5.15787	5.33705	6.22981	4.78883	6.13756	7.94189	4.72906	5.73995	4.54238	6.32193	4.45445	K14316	nuclear pore complex protein Nup121 | (RefSeq) nuclear envelope pore membrane protein POM 121
MSTRG.12703	1.00465	0.940387	0.977227	1.23598	LOC106603437	106603437	protein SMG8-like	1.54541	1.23442	0.920466	0.928078	1.59181	1.12773	1.16811	1.08905	1.02932	1.04102	1.06568	1.71926	1.41868	0.709096	1.06964	1.27846	1.3577	1.0077	1.11983	1.57324	1.15051	1.87194	1.69779	0.905785	0.871601	1.27354	0.960637	1.68931	1.1944	1.46918	K18734	protein SMG8 | (RefSeq) protein SMG8-like
MSTRG.12705	0.749287	0.134767	0.382768	6.1465	prr11	100380509	Proline-rich protein 11	3.24647	9.43441	9.0308	8.84019	7.97419	7.46023	7.08598	5.22613	3.88913	6.57381	3.2037	7.90662	5.32264	4.64173	13.5568	3.67801	6.56785	6.07122	0	6.70945	7.28032	6.83028	5.08655	6.81282	5.51508	4.22531	5.02446	6.20872	5.1687	5.82348	no KO	assigned | (RefSeq) prr11; Proline-rich protein 11
MSTRG.12706	0.880654	0.468858	0.729587	4.83279	t120a	100196226	Transmembrane protein 120A	4.88177	5.7053	3.79961	3.98111	4.21528	7.07577	4.89467	2.58299	4.37225	4.78711	3.51845	4.23286	5.23587	4.90032	9.27509	4.17701	5.66476	5.75257	0	5.3049	4.1377	8.33389	3.05747	5.58936	9.49854	4.26404	5.13987	4.80473	5.80051	0	no KO	assigned | (RefSeq) t120a; Transmembrane protein 120A
MSTRG.12710	0.919346	0.614295	0.82089	2.16285	LOC106603431	106603431	rhomboid domain-containing protein 2-like	2.30648	2.70145	1.37007	1.23479	2.45903	2.95392	2.97375	4.18351	1.27103	1.88516	2.02496	2.6011	2.21507	2.35201	3.97343	1.89394	1.89656	2.0399	0	1.66372	2.66797	5.15171	1.25164	2.47137	3.92005	2.20752	2.09001	1.12523	0	0	K09652	rhomboid domain-containing protein 2 | (RefSeq) rhomboid domain-containing protein 2-like
MSTRG.12722	0.851173	0.0744193	0.270933	13.587	rfc2	100196285	replication factor C (activator 1) 2	12.5506	16.5878	12.2365	21.0916	16.7517	13.6803	15.5743	15.2606	9.36323	15.2166	8.51435	17.5732	12.1774	9.60044	13.4644	11.1106	12.6327	13.568	10.4105	16.5998	18.3704	16.4499	13.0377	14.2077	9.44599	13.5534	10.8139	11.4881	16.3173	9.9615	K10755	replication factor C subunit 2/4 | (RefSeq) rfc2; replication factor C (activator 1) 2
MSTRG.12723	0.902976	0.398084	0.677118	7.47858	LOC106603630	106603630	uncharacterized LOC106603630	7.97341	7.1227	6.91044	7.25105	8.5721	9.96378	10.1945	9.53987	7.53789	8.8852	4.79849	5.11244	7.6341	3.9742	5.92506	8.98301	8.78093	4.56505	10.3971	5.10043	3.93115	6.38617	8.48792	9.40688	10.2323	10.147	7.82015	7.44149	7.12473	4.15792	no KO	assigned | (RefSeq) uncharacterized LOC106603630
MSTRG.12730	1.18644	0.0893742	0.301875	6.30963	LOC106603631	106603631	myb-binding protein 1A-like protein	6.09439	4.61431	4.16099	7.74321	5.90166	3.54502	6.13637	7.96389	6.52881	4.34617	5.54165	11.0246	5.95169	5.36608	5.92958	7.48226	3.79074	5.76374	4.45789	7.86118	8.0167	7.99029	6.53909	6.96197	5.03702	8.17833	7.59987	5.9059	8.8711	3.98456	K02331	DNA polymerase phi [EC:2.7.7.7] | (RefSeq) myb-binding protein 1A-like protein
MSTRG.12731	1.28178	0.0221321	0.125156	1.65273	LOC106603633	106603633	thread biopolymer filament subunit alpha-like	1.52146	1.1179	1.91432	1.37339	0.385122	0.773077	1.00266	2.67374	1.95055	1.07781	1.78265	1.93411	1.40762	1.88897	1.51054	2.51374	0.947995	1.67704	1.57571	1.78707	1.48249	2.29051	2.34691	2.41986	0.559954	1.86614	2.6799	1.75932	1.43901	1.92243
MSTRG.12733	1.2897	0.379563	0.662366	1.41938	LOC106603635	106603635	centromere/kinetochore protein zw10 homolog	3.3844	0	3.16391	0.035376	0	9.3e-05	1.96243	3.43197	2.68816	2.46286	0.037985	2.91071	4e-05	2.13878	0	3.0207	2.58492	1.57499	4.56127	0.014538	0.334368	0	0	1.8336	2.31784	0	1.31402	0	0	2.8085	K11578	protein transport protein DSL1/ZW10 | (RefSeq) centromere/kinetochore protein zw10 homolog
MSTRG.1276	1.1385	0.0977989	0.317798	7.66613	LOC106603272	106603272	putative deoxyribonuclease TATDN3	4.21775	8.93681	4.41515	6.81514	8.31081	8.40859	10.9142	8.81242	7.38155	8.14143	7.43257	8.41225	7.56491	8.70459	8.11717	7.19112	6.7565	7.4844	4.18597	7.64853	7.61604	10.7028	5.50488	10.7567	11.6256	6.95645	8.43877	6.09847	7.57578	4.85638	K03424	TatD DNase family protein [EC:3.1.21.-] | (RefSeq) putative deoxyribonuclease TATDN3
MSTRG.1277	0.993455	0.92167	0.96898	23.2987	LOC106603269	106603269	plasma alpha-L-fucosidase-like	25.003	28.2733	12.2275	22.4511	23.3298	27.8061	28.2996	25.2629	19.4561	23.6989	25.6306	29.4314	23.8902	19.4355	26.4279	18.9331	19.5279	21.881	10.7428	18.5904	24.75	31.7206	16.0891	32.5482	36.9992	22.6444	21.5049	25.2169	27.1612	10.0273	K01206	alpha-L-fucosidase [EC:3.2.1.51] | (RefSeq) plasma alpha-L-fucosidase-like
MSTRG.12792	1.07754	0.563412	0.790432	1.05033	LOC106603667	106603667	roundabout homolog 1-like	0.868268	0.439004	0.952712	1.13423	1.49534	0.493917	1.19375	0.560499	1.53434	1.13507	0.347154	1.16596	1.85764	0.553461	0.664513	1.69855	0.546971	0.49131	0.435033	0.925514	2.35579	0.76521	1.60139	0.469748	1.50072	2.09895	0.318652	1.93435	0.847298	1.12455	K06784	roundabout, axon guidance receptor 4 | (RefSeq) roundabout homolog 1-like
MSTRG.12795	1.08791	0.497951	0.748901	3.18868	LOC106603674	106603674	junctional adhesion molecule C-like	3.67081	3.49156	1.91247	1.77661	2.5417	2.9352	5.78487	6.50592	2.12584	1.58823	2.87015	2.60567	4.43553	2.06796	2.48883	4.80184	2.7971	1.51269	1.0774	4.82323	2.91878	5.05976	1.61983	4.06567	5.2096	4.1338	2.67913	2.96127	4.69757	0.501495	K06785	junctional adhesion molecule 3 | (RefSeq) junctional adhesion molecule C-like
MSTRG.12796	0.842291	0.314116	0.605649	4.9656	ncapd3	106603673	non-SMC condensin II complex subunit D3	6.00375	7.04157	3.95891	5.03929	5.72869	5.73381	4.38528	6.89878	5.42917	5.90576	4.09214	5.40311	5.92566	3.56861	4.54872	5.00926	5.00518	5.76629	4.14381	4.53541	0.0744483	4.66224	4.09702	6.96619	7.64689	2.52332	5.78543	4.63428	4.8135	3.64155	K11491	condensin-2 complex subunit D3 | (RefSeq) ncapd3; non-SMC condensin II complex subunit D3
MSTRG.12798	0.880508	0.0676272	0.255595	3.04324	vps26b	106603672	VPS26, retromer complex component B	3.00987	3.57857	2.51021	3.82302	3.6433	4.01693	3.43079	4.02063	2.3023	3.65618	2.06736	2.3499	2.74575	2.46115	3.23186	2.90688	2.75717	3.40072	1.73551	3.39965	2.42363	3.35851	2.32945	4.20698	4.82661	2.64042	3.19707	2.2429	2.42598	2.59781	K18466	vacuolar protein sorting-associated protein 26 | (RefSeq) vps26b; VPS26, retromer complex com
MSTRG.12806	1.51118	0.00133394	0.0204341	9.61563	LOC106603660	106603660	78 kDa glucose-regulated protein homolog	9.52343	4.58911	5.56305	7.56518	8.08727	4.17365	10.3627	15.1263	11.4344	9.12307	6.27081	14.7459	8.90408	13.3499	11.0367	10.262	6.15524	8.01884	10.4395	10.3037	7.96374	11.0551	13.085	12.1417	5.12615	10.4632	10.437	9.71816	11.2581	12.1858	K03283	heat shock 70kDa protein 1/2/6/8 | (RefSeq) 78 kDa glucose-regulated protein homolog
MSTRG.12809	1.21689	0.0925762	0.307684	2.68266	LOC106603659	106603659	heat shock cognate 70 kDa protein	1.51797	1.28025	1.21318	2.43093	3.97169	2.61869	3.57102	2.52059	2.44314	2.83978	2.5222	4.17614	3.00841	2.67677	3.12477	2.01454	2.10515	1.14624	2.19816	2.8979	2.95334	5.25607	2.88261	1.57289	1.30446	3.08438	3.35309	3.36328	4.02792	2.40436	K03283	heat shock 70kDa protein 1/2/6/8 | (RefSeq) HSP70; heat shock cognate 70 kDa protein
MSTRG.12810	1.14501	0.184985	0.459163	5.72806	LOC100195904	100195904	zinc finger protein ZPR1	3.32485	6.46716	2.20132	5.46019	6.1691	6.57222	5.72856	7.09796	4.12488	5.03221	2.91501	5.76383	7.32839	6.73824	5.14552	4.52685	4.15426	5.21435	2.73125	5.94059	6.8635	9.05051	4.77138	9.09055	10.4826	5.89621	8.07142	4.48181	7.29239	3.20475	K06874	zinc finger protein | (RefSeq) zpr1; zinc finger protein ZPR1
MSTRG.12814	2.09074	0.0364723	0.174298	12.2168	LOC100380749	100380749	hypoxia up-regulated protein 1	4.46204	9.19183	0.031709	5.55075	4.5402	9.50227	8.36571	1.4564	16.2816	7.38925	10.2236	15.356	4.45556	15.7355	9.87861	18.491	9.99834	19.858	0	17.4779	10.028	23.806	5.22486	28.263	26.7561	19.9846	21.2029	19.0645	23.9278	0	K09486	hypoxia up-regulated 1 | (RefSeq) hyou1; hypoxia up-regulated protein 1
MSTRG.12815	0.585409	0.037734	0.177882	1.12882	LOC106603649	106603649	vacuolar protein sorting-associated protein 11 homolog	5.03863	2.01425	0.973711	2.10698	2.0782	0.127771	1.08783	2.9973	0	0	2.48373	0.133774	1.20437	0	0.07827	0	0	0	0	1.23261	0.223164	0.885265	0.0418	3.47128	4.40393	0.055402	0	2.31807	0.90836	0
MSTRG.12818	0.929032	0.790366	0.912402	1.69686	LOC106603655	106603655	HMG box transcription factor BBX-like	2.28389	3.73351	2.15644	0.195337	2.49558	0.096492	0.408239	3.37921	0.15039	2.55823	0.09516	0	0.095198	2.66861	2.64289	2.74867	0.207467	2.94512	2.43378	1.59475	2.48005	3.12466	0.191689	3.62132	0.233454	2.72519	0.073767	0.406115	2.82049	2.34016	K21643	HMG box transcription factor BBX | (RefSeq) HMG box transcription factor BBX-like
MSTRG.12822	1.02609	0.696196	0.866193	3.42777	micu2	106603652	mitochondrial calcium uptake 2	4.32962	3.35474	2.53268	2.40892	3.73569	3.53817	3.28044	3.72655	2.86465	3.08285	3.02625	2.69001	4.78359	2.33753	3.62097	4.49072	4.06971	4.13016	2.00244	2.84834	3.77337	4.47796	2.75216	4.52139	4.41416	3.51119	2.51935	3.3558	3.97378	2.67994	no KO	assigned | (RefSeq) micu2; mitochondrial calcium uptake 2
MSTRG.12823	1.22918	0.0127526	0.0872811	3.40416	i2bp1	100380315	Interferon regulatory factor 2-binding protein 1	3.35652	3.15709	2.17432	1.64576	2.90259	2.92842	3.74509	5.36376	3.01792	3.729	3.25855	4.34201	3.18431	4.35105	2.30171	3.06193	2.72925	3.06774	1.72088	3.26729	4.07136	3.23832	2.57935	4.62685	5.57075	3.81207	4.48428	3.99664	3.84896	2.59093	K22383	interferon regulatory factor 2-binding protein | (RefSeq) i2bp1; Interferon regulatory factor
MSTRG.12826	0.961214	0.529111	0.76922	7.1437	hnrpl	100196019	heterogeneous nuclear ribonucleoprotein L	6.86629	7.1643	8.4396	7.84421	7.67592	6.19346	6.65839	6.74861	6.90327	7.5894	6.941	8.82532	7.03913	7.02277	7.47077	6.42982	6.28842	6.32922	8.19855	9.39655	7.93247	6.10151	7.45071	6.30549	3.8051	7.33277	6.53987	8.6218	5.35904	8.83709	K13159	heterogeneous nuclear ribonucleoprotein L | (RefSeq) hnrpl; heterogeneous nuclear ribonucleop
MSTRG.12833	0.757165	0.023792	0.131468	132.57	nccrp1	100286415	non-specific cytotoxic cell receptor protein 1 homolog (zebrafish)	139.852	148.115	204.317	160.414	152.429	164.41	157.92	88.6082	127.976	163.968	199.061	162.528	116.693	147.815	122.854	121.659	99.5849	95.6432	105.608	149.811	143.103	89.0461	89.9702	78.2408	62.1851	155.922	120.175	145.595	119.787	143.814	no KO	assigned | (RefSeq) nccrp1, nccrp-1; non-specific cytotoxic cell receptor protein 1 homolog (z
MSTRG.12834	0.929957	0.687631	0.861641	17.6196	LOC106603690	106603690	serine/arginine-rich splicing factor 7-like	13.765	26.6489	19.9034	19.7308	19.678	9.80665	18.4798	11.4479	4.78775	24.5896	19.9343	35.2612	13.5022	20.3168	14.2982	12.7118	14.6049	11.7284	8.12912	18.9755	17.6524	18.8985	18.6445	22.6859	7.66838	23.2731	19.5952	26.6876	20.2505	14.9324	K12896	splicing factor, arginine/serine-rich 7 | (RefSeq) SFRS7; serine/arginine-rich splicing facto
MSTRG.12835	0.236193	0.00071795	0.0135781	11.3918	ckm2	100194631	creatine kinase-2	42.067	29.0961	14.2979	12.2254	18.7008	26.9766	1.36947	6.78142	2.9752	5.91239	75.0275	3.96832	5.52016	2.50827	0.950817	2.7274	3.78099	1.30846	0	4.49011	6.39102	30.5459	4.27246	10.0171	11.6369	5.68778	2.42203	3.65444	0.987851	5.45356	K00933	creatine kinase [EC:2.7.3.2] | (RefSeq) ckm2; creatine kinase-2
MSTRG.12838	0.741315	0.0107083	0.0778114	1.20527	LOC106603701	106603701	myb-related transcription factor, partner of profilin-like	2.39553	2.0781	1.86348	0.932014	2.35847	1.02529	0.458775	1.21101	1.85889	1.12405	1.37244	1.24408	1.25981	0.594958	1.15913	1.51816	0.909812	0.482886	0.238696	1.84418	1.0751	0.997028	1.43955	0.543545	0.950374	2.01245	0.915762	1.15194	0.771918	0.370556	no KO	assigned | (RefSeq) myb-related transcription factor, partner of profilin-like
MSTRG.12839	0.786519	0.182798	0.456202	1.30966	kptn	100195834	kaptin, actin binding protein	2.08075	1.05564	1.87578	1.48511	2.23111	1.22768	2.36113	1.19794	0.318946	2.43707	1.20011	0.080589	1.87582	1.69681	0.534079	1.6873	2.39662	0	1.72077	0.184569	0.759169	1.59729	0.882914	0.064921	1.13684	1.91987	0.271919	0.889514	2.3468	1.77287	no KO	assigned | (RefSeq) kptn; kaptin, actin binding protein
MSTRG.12841	0.971413	0.69742	0.867028	116.671	LOC106603705	106603705	histone H3.3	94.7559	142.752	78.5118	112.855	137.181	148.931	143.119	129.751	91.7707	108.705	141.018	125	119.24	150.532	128.395	90.1934	87.094	100.585	67.4754	105.033	139.974	138.009	78.319	150.908	149.903	111.677	120.598	103.116	126.086	78.6445	K11253	histone H3 | (RefSeq) H33; histone H3.3
MSTRG.12846	1.03282	0.694413	0.865324	1.06253	fam168a	106603706	family with sequence similarity 168 member A	1.30414	1.023	0.800234	0.692038	0.727249	1.3355	1.43121	0.945362	1.19375	1.10499	0.72122	0.581657	1.94626	0.66889	0.583397	2.18993	0.995852	0.792209	0.512871	0.776682	1.41721	1.9382	0.377926	1.10139	1.4617	1.09495	0.950586	1.15005	1.39986	0.657692	no KO	assigned | (RefSeq) fam168a; family with sequence similarity 168 member A
MSTRG.1285	1.00202	0.979412	0.991756	4.11236	txnd1	100306860	Thioredoxin domain-containing protein 1	4.69745	4.36913	2.04989	3.63158	5.07556	4.52704	4.5911	5.24869	2.33307	4.41986	3.96954	4.24257	3.92353	2.03836	3.29566	4.52736	2.9223	3.98935	3.16872	3.11144	3.96788	7.07775	2.53198	4.93327	6.23692	4.61384	3.48517	5.29699	6.2914	2.80344	no KO	assigned | (RefSeq) txnd1; Thioredoxin domain-containing protein 1
MSTRG.12851	1.15504	0.213419	0.495432	47.9754	LOC106603708	106603708	40S ribosomal protein S3	40.2055	31.7206	49.175	42.4886	39.8356	47.3174	43.7767	28.137	59.7896	39.887	65.4803	71.0225	53.0005	37.9672	59.489	39.3474	46.3376	45.2677	66.682	55.6249	55.913	42.0476	50.4494	35.2001	23.6217	68.0782	45.134	53.875	61.4257	40.9656	K02985	small subunit ribosomal protein S3e | (RefSeq) RS3; 40S ribosomal protein S3
MSTRG.12852	0.88784	0.0409039	0.186777	2.30538	LOC106603709	106603709	remodeling and spacing factor 1-like	3.13244	3.09354	2.03555	2.45267	2.33098	2.54768	2.37723	2.94793	1.6369	2.27626	2.18389	1.62374	2.69357	2.05043	2.18718	2.29614	2.45719	1.65447	1.37719	1.66471	1.91263	3.12349	1.91176	2.93973	3.71023	2.06927	2.29293	1.56471	2.81066	1.80628	K11657	remodeling and spacing factor 1 | (RefSeq) remodeling and spacing factor 1-like
MSTRG.12869	1.01399	0.89662	0.959711	1.09427	LOC106603716	106603716	cullin-5-like	1.76889	0.060555	1.1056	1.20445	1.37173	1.13482	1.51814	1.19842	1.1912	0.963506	0.668169	1.01595	0.898002	1.00569	0.03423	1.16858	1.67202	0.964023	1.34841	1.42575	0.825832	0.923659	1.83538	1.13583	0.85986	1.16924	1.37401	0.353624	1.2529	1.37965	K10612	cullin 5 | (RefSeq) cullin-5-like
MSTRG.12872	0.933407	0.332811	0.621704	33.5863	LOC106603720	106603720	14-3-3 protein epsilon	33.3686	34.9997	36.4286	35.6194	40.4518	30.8107	33.2687	22.6508	28.7187	34.8993	31.5204	38.8218	26.7041	37.0302	27.4278	42.7661	28.2865	32.068	31.1973	38.7093	34.8564	31.9234	37.6202	38.8788	22.4356	29.358	36.06	35.7463	31.9038	43.0595	K06630	14-3-3 protein epsilon | (RefSeq) 1433E; 14-3-3 protein epsilon
MSTRG.12877	1.18907	0.0610958	0.240476	1.57114	LOC106603723	106603723	polymerase delta-interacting protein 2-like	0.674304	2.11676	1.00281	1.41963	1.42248	0.801505	2.14755	2.39955	1.39941	1.49058	1.3387	2.21219	1.64983	1.80274	2.42582	2.14661	1.34031	1.32096	1.52821	1.51576	1.59565	2.45859	1.42982	2.14811	0.891312	0.718758	0.918512	1.3281	2.08591	1.40374	K17809	polymerase delta-interacting protein 2 | (RefSeq) polymerase delta-interacting protein 2-like
MSTRG.12879	0.862937	0.421705	0.695876	1.5278	LOC106603725	106603725	protein FAM57B-like	2.92964	3.92921	0.670629	2.23947	1.69982	0.081623	1.81811	2.64935	0.961831	2.36105	0.047973	1.02646	0.105303	1.65505	2.28331	0.995827	1.62067	1.84508	0.233851	1.33512	0	1.81532	1.78441	2.68966	1.12283	2.06906	1.83328	1.34865	2.57832	0.102982	no KO	assigned | (RefSeq) protein FAM57B-like
MSTRG.1288	1.21131	0.0284968	0.14858	56.7663	catb	100195493	Cathepsin B	46.616	60.7114	39.1132	36.8364	45.8919	58.088	73.0839	63.0392	55.0948	42.6413	62.4564	73.5486	56.4265	63.3446	72.0988	49.801	40.4705	62.0625	32.6279	68.8371	68.8362	63.1171	40.0379	79.1982	47.4415	71.965	62.0112	57.2717	71.7312	38.5884	K01363	cathepsin B [EC:3.4.22.1] | (RefSeq) catb; Cathepsin B
MSTRG.12885	0.943153	0.870051	0.948092	1.50085	LOC106603729	106603729	tubulin-specific chaperone cofactor E-like protein	0	1.271	2.47184	0.035325	4.86717	0.03195	0.018835	2.99414	0.010179	0.100888	0.037444	0	0.024689	2.46616	5.45128	0	0	0.037101	0	0	0.192308	5.22305	0	3.18312	5.7655	0	5.72413	0.179149	0.651851	4.28848	no KO	assigned | (RefSeq) tubulin-specific chaperone cofactor E-like protein
MSTRG.12886	1.20116	0.0765319	0.275316	8.40426	LOC106603734	106603734	uncharacterized LOC106603734	4.2111	11.4176	6.07225	4.93179	6.66399	10.6328	11.6491	8.06383	8.65622	9.79315	8.20466	12.0489	8.94818	7.23106	10.7345	7.22921	7.29327	7.39931	8.40397	6.02898	7.98045	8.23976	5.29324	8.99384	11.9977	7.50088	10.0455	6.35493	11.4242	8.6834	no KO	assigned | (RefSeq) uncharacterized LOC106603734
MSTRG.12887	1.05903	0.599458	0.812317	9.86673	mina	106603730	ribosomal oxygenase 2	9.83692	6.55077	12.8713	9.17704	10.1628	7.07904	7.94678	7.66719	11.4833	8.71689	8.92524	13.249	10.0157	8.4333	6.81785	10.7418	8.4755	7.97611	16.3576	10.7684	11.1985	9.37248	13.983	7.99707	2.96124	12.7602	9.52419	11.9687	9.21624	13.7678	K21760	bifunctional lysine-specific demethylase and histidyl-hydroxylase MINA [EC:1.14.11.-] | (RefS
MSTRG.12888	1.11046	0.289766	0.581479	3.92022	LOC106603731	106603731	TIP41-like protein	2.09104	3.40426	4.1681	2.54837	5.49192	3.68921	3.01519	3.38804	3.11831	5.2464	3.4012	4.58741	3.01683	3.78615	4.21999	4.40838	3.04073	3.96656	6.31711	3.82502	4.35293	5.21937	4.75153	3.59702	4.51907	1.66215	3.98312	4.72516	3.93172	4.13423	K17607	type 2A phosphatase activator TIP41 | (RefSeq) TIP41-like protein
MSTRG.1289	0.991435	0.963973	0.986483	3.89077	LOC106603195	106603195	XK-related protein 5-like	4.28625	4.1776	2.08138	7.37395	1.8146	3.16709	3.25474	9.63532	3.72625	2.65531	1.79042	2.25971	2.76642	3.80316	3.30116	2.30176	7.58698	8.17838	0.892062	3.86882	2.67752	6.9739	4.05134	6.67149	4.58452	1.78637	2.04161	1.8213	4.27636	2.91736	no KO	assigned | (RefSeq) XK-related protein 5-like
MSTRG.12890	1.09896	0.35202	0.638515	1.15829	LOC106603733	106603733	uncharacterized LOC106603733	1.33749	0.988824	0.244623	1.04303	0.71155	1.40648	1.36438	0.840819	0.736538	0.473037	1.37738	0.980013	2.35858	1.04152	1.56728	0.47631	0.937776	1.2536	0.038772	0.823911	1.28206	2.3215	0.85171	0.884668	1.94653	1.59211	1.65661	0.613992	3.03367	0.563798	no KO	assigned | (RefSeq) uncharacterized LOC106603733
MSTRG.12893	1.05932	0.440547	0.708491	1.56744	ccdc15	106603735	coiled-coil domain containing 15	2.81377	2.0562	0.611227	0.818843	0.93126	1.6408	1.52122	1.73027	0.803468	1.58885	1.6824	1.24619	1.68983	0.932909	2.50821	1.66855	1.80029	1.59505	0.353747	1.08284	1.80793	2.51466	1.13312	1.71945	3.31973	1.55013	1.69647	1.4903	2.01136	0.704168	K16752	coiled-coil domain-containing protein 15 | (RefSeq) ccdc15; coiled-coil domain containing 15
MSTRG.12898	0.731652	0.00946718	0.071557	50.955	spd2b	100306811	SH3 and PX domain-containing protein 2B	61.4953	79.7527	55.0132	57.2918	62.5961	62.8766	67.4893	40.7389	37.7078	41.818	54.7828	68.9609	38.9274	29.3503	72.9224	50.2894	20.6876	39.4626	40.8204	41.0749	50.2196	70.9064	30.8165	47.7993	65.9182	35.2992	46.837	66.0232	52.9895	37.7826	K08011	neutrophil cytosolic factor 1 | (RefSeq) spd2b; SH3 and PX domain-containing protein 2B
MSTRG.1290	0.750088	0.115486	0.349984	1.48394	tdp1	106603130	tyrosyl-DNA phosphodiesterase 1	2.45514	0.799556	2.97386	1.68192	2.46794	1.60016	0.827768	1.27334	0.713941	2.22645	0.697325	0.035263	2.05319	0.508133	1.84285	3.02516	0.843971	0.395599	4.0495	1.16822	0.20867	1.349	1.87673	1.60215	1.25747	0.005303	1.08485	2.04133	0.775475	2.67792	K10862	tyrosyl-DNA phosphodiesterase 1 [EC:3.1.4.-] | (RefSeq) tdp1; tyrosyl-DNA phosphodiesterase 1
MSTRG.12900	0.741842	0.00742736	0.0617477	5.86513	wbscr16	100195316	RCC1 like	8.0776	5.67058	11.7699	9.00776	5.58491	5.93585	3.80902	4.84548	4.08013	3.68886	3.5285	7.14028	4.34894	3.30356	6.71256	6.02861	6.75003	4.93138	6.93839	8.56668	6.6555	3.82496	6.69267	3.96042	3.23795	6.91162	5.1879	4.88914	5.18356	8.69103	no KO	assigned | (RefSeq) rcc1l, wbs16; RCC1 like
MSTRG.12902	1.2967	0.00201302	0.0270015	13.4781	LOC106603751	106603751	uncharacterized LOC106603751	11.6667	10.4554	8.67588	10.3488	15.5415	8.03991	14.7513	16.9419	13.6095	15.3883	12.8801	15.8303	10.2028	14.0965	15.3676	16.3837	10.9786	11.6031	15.7	12.4682	11.4944	12.729	15.424	18.8399	13.1389	13.9846	14.9277	11.2721	13.3504	18.2521	no KO	assigned | (RefSeq) uncharacterized LOC106603751
MSTRG.12916	0.983434	0.856398	0.942635	2.91425	LOC106603775	106603775	myelin protein zero-like protein 1	2.64137	4.07048	0.894404	2.94275	3.81603	3.11552	6.01942	4.2045	1.82018	3.40749	2.63057	2.73428	3.5533	1.81751	3.66417	2.23924	1.88296	3.43319	1.2787	1.73317	3.14253	5.82282	1.51618	3.34674	1.43908	2.21085	3.01523	2.4703	5.39112	1.17325	K06770	myelin protein zero | (RefSeq) myelin protein zero-like protein 1
MSTRG.12921	0.993822	0.939074	0.976599	1.04272	LOC106603780	106603780	probable E3 ubiquitin-protein ligase DTX2	0.807026	1.17828	0.831343	0.760876	1.44345	1.17111	1.64529	1.35764	1.00609	0.834157	0.782303	0.874801	1.35971	0.833952	1.1909	1.04226	1.13668	0.55284	1.13069	0	0.697128	1.27771	1.18561	1.20055	1.31011	1.25873	1.17639	1.09446	1.5775	0.563999	K06058	deltex [EC:2.3.2.27] | (RefSeq) probable E3 ubiquitin-protein ligase DTX2
MSTRG.12924	1.00069	0.996072	0.998742	6.50294	tmem248	106603783	transmembrane protein 248	4.88957	8.03818	4.40387	5.18688	7.00386	6.48347	8.456	10.0154	4.9004	6.50549	5.1936	7.43421	6.53419	5.04172	7.53836	1.98359	5.75483	6.17353	1.38078	6.07984	6.20334	11.549	5.11805	9.2969	11.9493	6.06792	8.86036	5.92557	10.3616	0.758226	no KO	assigned | (RefSeq) tmem248; transmembrane protein 248
MSTRG.12925	1.13303	0.372031	0.656635	3.45525	LOC106603753	106603753	protein NLRC3-like	5.02529	3.45429	1.77683	1.39005	3.97187	2.2348	3.7087	2.62108	1.27262	3.09086	4.13706	2.23217	3.44723	4.63334	3.80564	3.11209	1.94206	4.90421	0.802566	2.47081	4.97569	3.69619	2.17669	2.3242	6.98991	5.35934	6.71267	5.04679	4.5057	1.8369	no KO	assigned | (RefSeq) protein NLRC3-like
MSTRG.12933	0.964555	0.736878	0.886608	1.41751	LOC106603685	106603685	tripartite motif-containing protein 16-like	1.63438	1.35533	0.235231	1.79656	1.81232	1.84342	1.1447	0.758663	0.643237	1.55403	2.01144	1.66293	1.49027	0.770785	1.37806	2.7594	1.10248	1.12149	0.378435	0.493251	1.09642	3.41262	0.92172	0.951232	1.10579	1.32791	1.61783	2.17625	3.55152	0.417587	no KO	assigned | (RefSeq) tripartite motif-containing protein 16-like
MSTRG.12940	0.931175	0.493298	0.745579	3.81764	rad51d	106603782	RAD51 paralog D	4.68818	4.73738	2.42323	4.4374	3.54305	4.00921	4.83463	3.71841	3.85682	3.34914	3.24189	4.92833	3.91538	3.03206	4.89571	2.87794	3.2626	2.68271	1.58017	5.97488	4.26804	5.00259	3.2734	4.47817	2.0142	6.15321	4.19394	3.76096	4.58967	0.805952	K10871	RAD51-like protein 3 | (RefSeq) rad51d; RAD51 paralog D
MSTRG.12941	0.626299	0.0734645	0.268921	1.5197	lig3	100194680	DNA ligase 3	0.945676	3.35504	2.99349	2.0146	3.22413	1.0058	0.082352	0.130484	0.482286	1.91678	0.98644	0.486131	0.575773	1.32368	0.795145	5.18873	2.42514	0.039969	1.12607	1.87486	1.54371	1.075	0.235412	0.02775	8.37709	0.982008	1.99088	0.091832	0.060661	0.234123	K10776	DNA ligase 3 [EC:6.5.1.1] | (RefSeq) lig3; DNA ligase 3
MSTRG.12945	0.908832	0.290082	0.581988	1.29891	LOC106603772	106603772	protein EMSY-like	1.75063	1.21859	1.6329	1.85241	1.78331	0.655129	0.817756	1.31988	1.62105	1.54828	1.32541	1.20083	1.6442	1.23744	1.23308	1.67886	0.365504	1.20753	1.81791	0.43507	0.995709	1.12041	1.68866	1.03681	0.70604	1.26979	1.50345	1.23626	1.07137	1.99294	no KO	assigned | (RefSeq) protein EMSY-like
MSTRG.12948	1.11447	0.420745	0.695077	7.46072	nhlrc3	106603770	NHL repeat containing 3	6.91178	4.05694	4.03787	5.09952	9.10614	10.0032	10.3327	11.3049	4.84708	8.92529	8.43657	9.19671	8.62151	4.68424	11.856	6.28452	2.5392	7.88728	3.60377	2.99906	3.75355	10.044	5.22586	8.86964	15.2698	7.1553	9.37009	8.57325	11.0838	3.74209	no KO	assigned | (RefSeq) nhlrc3, NHLC3; NHL repeat containing 3
MSTRG.12956	1.02953	0.588773	0.804623	13.5022	dcps	106603769	decapping enzyme, scavenger	12.0945	14.0782	9.69073	11.3006	15.9777	15.097	16.2061	15.805	11.6454	14.069	10.4153	15.6534	12.8268	12.7724	15.0624	13.7404	11.4982	14.0621	8.30034	11.4496	13.0892	17.6803	11.7346	17.8149	18.4812	11.9271	12.6181	15.7824	16.5674	7.62597	K12584	m7GpppX diphosphatase [EC:3.6.1.59] | (RefSeq) dcps; decapping enzyme, scavenger
MSTRG.12962	2.07363	0.00214609	0.0282018	1.52578	ets1	106603766	ETS proto-oncogene 1, transcription factor	0	0	0	0	0	2.26168	2.06141	0.768957	3.41598	1.23129	2.15389	1.46816	2.31512	3.30673	1.92408	0	2.36897	1.70399	0	1.22303	2.23781	3.0772	1.52687	3.78257	1.50094	1.18761	3.87187	0	2.38524	0	K02678	C-ets-1 | (RefSeq) ets1; ETS proto-oncogene 1, transcription factor
MSTRG.12967	1.03087	0.746628	0.891064	9.59138	rexo2	106603764	RNA exonuclease 2	7.32763	11.0307	7.03784	9.4407	13.6451	7.32512	16.4377	13.6323	6.72487	8.15041	6.18164	12.8439	8.67827	7.49747	9.9731	11.8447	6.84215	6.6002	7.25033	9.2145	8.86753	11.5162	9.9817	12.655	9.58254	10.296	9.72856	7.19594	11.4877	8.75177	K13288	oligoribonuclease [EC:3.1.-.-] | (RefSeq) rexo2, ORN; RNA exonuclease 2
MSTRG.12987	1.04336	0.578297	0.799524	102.031	LOC106603799	106603799	small nuclear ribonucleoprotein Sm D2-like	86.8095	115.788	70.4317	104.227	109.05	95.5097	116.743	135.689	76.3282	97.8624	87.786	134.696	85.3198	84.4518	135.476	99.267	71.0223	105.686	72.7443	103.305	125.107	111.995	61.219	141.818	150.163	104.409	108.256	84.8496	113.724	71.1843	K11096	small nuclear ribonucleoprotein D2 | (RefSeq) SMD2; small nuclear ribonucleoprotein Sm D2-lik
MSTRG.12991	0.805314	0.486407	0.741148	7.63032	LOC106603798	106603798	vasodilator-stimulated phosphoprotein-like	8.14429	5.19066	2.68181	4.13188	19.0873	8.84914	15.4989	1.46055	1.74436	4.09162	23.6154	7.21749	3.28706	1.95912	13.8916	8.84657	12.241	10.9579	1.09472	2.37736	7.59745	30.1876	1.92488	1.28724	4.04362	4.78114	4.16544	7.9629	9.21168	1.37874	K06274	vasodilator-stimulated phosphoprotein | (RefSeq) vasodilator-stimulated phosphoprotein-like
MSTRG.12999	0.954077	0.56242	0.790121	11.3575	LOC106603806	106603806	CREB/ATF bZIP transcription factor-like	17.3059	11.7346	6.46921	11.8859	14.4261	9.8208	12.9078	14.7578	10.673	11.1443	12.8087	9.94346	12.441	13.0711	17.7454	9.90935	10.0318	9.53745	9.86532	7.49997	10.7097	12.723	7.35723	10.5561	15.6213	8.53679	13.5475	8.27692	12.1128	7.30342	K21548	ATF/CREB family transcription factor | (RefSeq) ZHANG; CREB/ATF bZIP transcription factor-lik
MSTRG.1300	0.921223	0.682769	0.858951	1.44389	ston2	106603089	stonin 2	1.47975	0.52045	1.56698	0	2.58668	3.43267	3.70332	1.57409	1.25075	1.746	0.293813	0.978492	2.99837	1.38421	2.63702	0	0.109121	0.848462	0	0.911257	2.53577	2.92062	0.409988	1.50286	2.9232	0	1.41027	1.5424	2.05022	0	K20067	stonin-1/2 | (RefSeq) ston2; stonin 2
MSTRG.13000	1.21389	0.292583	0.584738	2.40285	sytl2	106603807	synaptotagmin like 2	2.7835	2.36603	1.50097	1.16442	0.890259	2.04153	1.07003	4.02341	3.1282	2.39136	1.24805	0.865631	2.41339	2.20806	3.10358	3.68691	3.11113	2.04558	3.73328	2.19797	0.417465	3.7557	3.45683	3.95886	4.63277	2.69619	3.6433	0.913363	2.45019	0.187525	K17598	synaptotagmin-like protein | (RefSeq) sytl2; synaptotagmin like 2
MSTRG.13003	0.849851	0.679575	0.857365	3.99889	LOC106603809	106603809	protein transport protein Sec24A-like	4.38891	4.06888	0.445985	4.21443	4.84431	4.44144	6.84415	0.826698	0	0.918316	6.40411	0	0	7.93732	6.90904	0.877924	4.41365	8.53802	7.1866	0.831007	6.49342	2.13859	4.48676	9.85761	9.60046	1.12339	0	0.16585	6.95017	5.05967	K14007	protein transport protein SEC24 | (RefSeq) protein transport protein Sec24A-like
MSTRG.13004	1.23679	0.0352156	0.170337	34.321	sar1a	100196767	SAR1 gene homolog A (S. cerevisiae)	22.1164	32.5069	21.3718	26.0744	31.9346	32.0136	47.7932	39.7579	26.8604	35.5033	34.9821	41.0816	25.9604	31.1763	35.8017	39.3166	20.9715	31.6504	18.2299	29.2009	40.0515	44.7144	20.9109	40.3789	76.9973	35.8719	31.8042	38.8818	55.0354	20.6786	K07953	GTP-binding protein SAR1 [EC:3.6.5.-] | (RefSeq) sar1a; SAR1 gene homolog A (S. cerevisiae)
MSTRG.13005	1.05467	0.565333	0.791427	59.2669	LOC106603813	106603813	CDKN2AIP N-terminal-like protein	51.3792	60.9783	48.6868	60.781	64.834	48.6377	73.7052	79.6621	59.8651	49.3827	42.1061	77.0776	43.1116	41.2775	57.344	80.0012	45.8025	57.1006	58.2646	60.3802	55.091	54.162	50.7596	87.917	86.5181	61.6174	59.2104	46.3918	60.4339	55.5262	no KO	assigned | (RefSeq) CDKN2AIP N-terminal-like protein
MSTRG.13006	1.19269	0.0536984	0.221704	20.7001	ube2b	100286422	ubiquitin-conjugating enzyme E2B (RAD6 homolog)	13.621	23.4337	11.5019	17.2495	18.0782	22.1448	23.2366	26.0902	16.9993	21.045	21.7908	19.9437	16.6645	22.9816	19.9673	21.3481	16.9266	24.8499	12.7286	19.2183	21.3232	25.3173	15.517	32.5658	40.7171	19.1009	22.4055	16.8335	24.562	12.8421	K10574	ubiquitin-conjugating enzyme E2 B [EC:2.3.2.23] | (RefSeq) ube2b; ubiquitin-conjugating enzym
MSTRG.13008	1.32459	0.0069408	0.0592666	9.40278	LOC106603816	106603816	serine/threonine-protein phosphatase 2A catalytic subunit alpha isoform-like	7.00511	7.67219	4.57011	6.7687	8.97518	7.59899	13.2253	14.001	8.03797	14.0301	11.7907	9.33661	7.3855	10.538	8.08742	7.96946	6.76718	8.07281	3.74404	12.107	11.0837	13.1983	10.0668	9.86274	12.4495	12.3179	6.58501	11.2992	10.8091	6.72762	K04382	serine/threonine-protein phosphatase 2A catalytic subunit [EC:3.1.3.16] | (RefSeq) serine/thr
MSTRG.13009	1.20483	0.0700466	0.260799	1.54719	LOC106603811	106603811	protein Jade-1-like	0.286788	1.60203	0.881319	1.37595	1.86268	1.27671	1.77126	2.52127	1.76693	1.46947	1.28906	1.29167	1.58604	2.01237	1.6133	1.50256	2.03247	1.91138	1.21396	1.25281	1.62961	1.68424	1.72316	1.98971	2.20625	1.25088	1.64641	0.259191	2.07876	1.42758	K22155	E3 ubiquitin-protein ligase Jade-2 [EC:2.3.2.27] | (RefSeq) protein Jade-1-like
MSTRG.1301	0.789048	0.344113	0.630673	1.02124	LOC106603155	106603155	GC-rich sequence DNA-binding factor 2-like	1.10499	1.44757	4.35038	2.19335	0.025713	0	0.437927	0	2.71534	2.78554	1.97659	0	1.6136	1.59729	1.09069	0	3.80359	0.662868	0	0	0	1.1678	0	0.591885	0.042288	1.29637	0.676123	0.443416	0.613802	0	K09061	GC-rich sequence DNA-binding factor | (RefSeq) GC-rich sequence DNA-binding factor 2-like
MSTRG.13016	0.956361	0.406735	0.683736	21.0103	LOC106603817	106603817	voltage-dependent anion-selective channel protein 1	19.0024	22.0327	21.8979	18.845	24.4891	24.152	23.4017	21.8564	21.1751	18.9179	19.6218	23.4083	23.4349	19.6759	21.0042	27.2784	16.9085	18.5642	19.7731	20.4632	23.2362	22.0492	14.2795	24.6132	21.5442	20.1607	18.7942	20.9066	20.2926	18.5307	K05862	voltage-dependent anion channel protein 1 | (RefSeq) VDAC1; voltage-dependent anion-selective
MSTRG.13017	0.922682	0.384601	0.666569	13.5141	LOC106603818	106603818	trans-Golgi network integral membrane protein 1-like	16.0268	18.7855	5.29752	15.9499	16.025	17.5543	21.5933	9.85296	11.2491	15.9185	14.1721	12.9685	12.2496	13.0254	17.7376	12.7431	12.2437	12.9926	9.12106	12.1146	10.1361	16.0284	9.90554	15.7383	13.9277	8.58328	13.2501	13.2186	13.978	13.0365	no KO	assigned | (RefSeq) trans-Golgi network integral membrane protein 1-like
MSTRG.13019	1.11319	0.0978096	0.317798	68.8131	skp1	100195936	S-phase kinase-associated protein 1	48.6347	77.6067	47.1267	66.5744	70.8092	67.1847	72.8002	83.6223	61.8944	67.9545	63.5492	72.3196	61.9576	66.015	61.8268	67.9661	70.4952	80.5348	40.7162	76.5534	76.3333	84.842	57.4624	92.7895	86.3911	67.9127	71.9413	61.6578	83.7905	55.1295	K03094	S-phase kinase-associated protein 1 | (RefSeq) skp1; S-phase kinase-associated protein 1
MSTRG.1302	0.821226	0.0158861	0.100598	3.81586	LOC106603151	106603151	intersectin-2-like	5.2685	6.33529	4.07443	2.93847	4.24531	4.64706	3.90987	4.68317	3.08496	3.03192	3.70241	3.96798	3.63049	1.61386	6.03824	3.81871	3.59351	3.12269	2.83379	3.40907	3.91522	4.53927	2.65256	4.64651	4.17397	2.82541	4.19525	2.99746	4.72499	1.85547	K20045	intersectin | (RefSeq) intersectin-2-like
MSTRG.13020	1.29026	0.26495	0.554083	2.27433	LOC106603814	106603814	transcription factor 7-like 2	1.38552	1.64196	1.27176	1.40763	1.84238	0.972394	0	0	1.65762	2.04198	2.11702	3.07516	1.82768	3.21265	1.00835	2.3294	1.10887	4.70172	2.04863	3.00436	2.57136	2.84488	2.68168	0.049254	2.88437	4.77709	2.83596	3.77647	7.33797	1.81587	no KO	assigned | (RefSeq) transcription factor 7-like 2
MSTRG.13023	1.07621	0.475104	0.73334	1.03848	LOC106603825	106603825	rap guanine nucleotide exchange factor 6-like	1.45973	0.89518	0.406545	0.720644	1.013	0.839011	1.4704	1.09632	1.08591	0.959817	1.5777	1.03718	0.190948	1.20686	1.40287	1.22391	0.825962	1.13624	0.664305	0.565568	0.973688	2.10151	0.733496	0.187978	1.94281	1.08444	1.83166	0.418028	1.61903	0.483747	K08020	Rap guanine nucleotide exchange factor 6 | (RefSeq) rap guanine nucleotide exchange factor 6-
MSTRG.13031	0.727548	0.207348	0.487658	2.0932	LOC106603828	106603828	uncharacterized LOC106603828	1.99274	4.92332	5.43683	0.866753	0.924613	3.23449	0	2.74193	2.13064	1.28121	0.730001	1.22674	0.656524	3.11317	2.03161	0	0	2.45542	6.28278	1.16783	0.993319	0.917817	0.499218	0.389611	1.86104	3.26153	4.28785	2.30991	2.98656	4.09254	no KO	assigned | (RefSeq) uncharacterized LOC106603828
MSTRG.13032	0.947315	0.835059	0.932896	4.34012	LOC106603829	106603829	long-chain-fatty-acid--CoA ligase 6-like	5.44128	6.15709	0	4.98093	6.17968	6.73889	5.09826	4.68171	0	2.18078	3.34641	5.52251	5.57831	4.98944	4.19383	0.595774	4.97427	5.09344	5.70259	5.00523	4.54025	6.79726	4.30043	3.09691	1.65278	4.81414	5.43635	5.21941	1.55456	6.33119	K01897	long-chain acyl-CoA synthetase [EC:6.2.1.3] | (RefSeq) long-chain-fatty-acid--CoA ligase 6-li
MSTRG.13033	1.07192	0.538291	0.774677	40.2227	irf1-2	100846970	interferon regulatory factor 1 isoform 2	37.3462	43.0854	29.7975	28.9872	42.7684	42.2033	27.5987	46.7796	46.6291	28.4276	35.3158	29.278	42.4394	33.4904	24.6835	44.3209	44.7226	46.6359	44.7846	28.4233	33.4624	63.2418	50.403	60.7044	42.751	41.8301	49.7486	43.2139	47.8412	25.7677	K09444	interferon regulatory factor 1 | (RefSeq) irf1-2; interferon regulatory factor 1 isoform 2
MSTRG.13035	0.839958	0.101454	0.3252	1.0002	LOC106603832	106603832	solute carrier family 22 member 5-like	1.59099	1.44805	0.516961	1.32326	1.01014	1.70781	1.27851	1.31781	0.698134	1.29503	0.891756	1.0869	0.04468	1.06393	2.14243	1.12755	0.789642	0.904325	0.891308	0.661073	0.844914	0.371053	0.425189	0.670649	0.471716	0.600622	1.24998	0.893824	2.23221	0.455483	K08202	MFS transporter, OCT family, solute carrier family 22 (organic cation transporter), member 4/
MSTRG.13038	1.76475	0.00058923	0.0118754	8.14922	pdli4	100196889	PDZ and LIM domain protein 4	4.23919	5.06669	2.17378	3.47984	5.70921	6.60993	7.28004	7.54925	10.6444	5.05949	8.60855	7.29406	6.46224	7.18726	6.75993	11.4836	4.31861	16.4021	8.81191	6.62213	7.90622	15.3989	6.08525	18.4613	11.0779	8.27481	10.2664	11.2778	10.5423	3.42341	no KO	assigned | (RefSeq) pdli4; PDZ and LIM domain protein 4
MSTRG.13042	1.09197	0.421841	0.695951	1.55345	LOC106603838	106603838	prolyl 4-hydroxylase subunit alpha-2-like	1.07727	1.32655	1.21681	1.56968	0.961233	1.67294	2.40532	1.87085	1.78134	0.733189	1.67551	2.01195	0.697914	1.96468	1.72385	1.95348	2.11322	1.25734	0	1.29745	0.891857	2.08629	0.709391	2.52325	2.15172	1.8851	2.23926	2.04363	2.14325	0.619167	K00472	prolyl 4-hydroxylase [EC:1.14.11.2] | (RefSeq) prolyl 4-hydroxylase subunit alpha-2-like
MSTRG.13045	0.878841	0.0561103	0.228556	12.5858	LOC106603843	106603843	serine/threonine-protein kinase 10-like	14.7026	18.0548	8.99935	11.2922	14.3842	15.8412	16.4696	15.3789	9.34778	13.567	10.9094	12.5001	12.9679	8.55517	15.7535	11.9949	9.5788	9.77425	8.87089	8.46379	10.0211	16.9765	9.01004	14.2355	21.7055	9.38241	14.1471	10.8097	15.5451	8.33341	K08837	serine/threonine kinase 10 [EC:2.7.11.1] | (RefSeq) serine/threonine-protein kinase 10-like
MSTRG.13046	1.12644	0.366012	0.6508	1.10121	LOC106603845	106603845	SH3 and PX domain-containing protein 2B-like	0.077719	1.48694	0.751257	0.901667	0.710191	1.46019	1.41067	1.82425	1.20701	1.23482	1.06933	1.28965	1.84615	0.702226	1.47059	1.68666	1.19009	1.0727	0.453992	0.06903	1.12249	2.29875	0.790826	0.201257	1.74744	1.58077	0.118945	1.0131	1.58915	0.658574	no KO	assigned | (RefSeq) SH3 and PX domain-containing protein 2B-like
MSTRG.1305	0.987096	0.943534	0.978769	2.40717	slirp	106603017	SRA stem-loop interacting RNA binding protein	1.59245	2.64443	1.17684	3.3078	4.76832	1.18317	1.49997	0.168028	3.41938	1.01311	1.0296	1.4865	3.38174	1.42885	0.616195	3.03336	1.63484	1.6174	3.7817	2.67376	2.50737	3.29114	3.49029	4.40345	3.21113	1.41816	3.12048	1.93913	3.35751	4.01896	no KO	assigned | (RefSeq) slirp; SRA stem-loop interacting RNA binding protein
MSTRG.13050	1.07522	0.299324	0.591314	5.32217	sept8	100380478	Septin-8	4.77828	5.99601	2.59717	5.14541	5.31113	5.27735	8.66141	6.60849	3.52297	5.83358	5.36058	7.82459	4.38047	5.20247	8.14461	5.0998	3.77134	4.50509	2.52164	5.10464	7.22887	5.95878	3.06187	5.96461	5.97918	5.84693	5.06347	5.39964	7.45204	2.06274	K16939	septin 6/8/11 | (RefSeq) sept8; Septin-8
MSTRG.13056	1.23747	0.0123352	0.0852603	8.90007	LOC106603852	106603852	zinc finger CCHC domain-containing protein 10-like	6.3785	8.83213	4.62282	6.95945	9.08269	7.55813	11.6932	11.1402	6.68906	10.2047	8.77462	10.9165	6.76613	9.39408	11.004	11.3407	5.09087	8.10979	6.39593	6.9055	11.3147	10.3382	6.96265	12.177	14.6616	7.10027	9.22865	7.91502	11.668	7.77696	no KO	assigned | (RefSeq) ZCH10; zinc finger CCHC domain-containing protein 10-like
MSTRG.13057	1.03095	0.899557	0.96037	1.8002	LOC106603851	106603851	AF4/FMR2 family member 4-like	0.123856	2.54761	0.899869	1.95853	1.85494	2.18646	2.8729	3.17974	1.76189	2.21704	0.017826	1.35913	0.007435	2.58827	2.98481	1.58024	1.56233	2.27659	0.730337	0	2.58375	0.007348	1.25897	4.05715	4.69	2.25059	2.68562	0	2.79922	0.963601	K15185	AF4/FMR2 family member 4 | (RefSeq) AF4/FMR2 family member 4-like
MSTRG.13059	1.2973	0.00222525	0.0288307	15.6534	LOC106603853	106603853	heat shock 70 kDa protein 4-like	13.6486	14.0616	9.20304	15.8168	13.4092	8.48772	17.1904	20.981	16.3099	17.8208	16.084	19.7289	11.5122	17.1848	14.2827	16.0337	10.6971	16.7715	9.97745	16.493	18.0303	18.5826	13.184	21.1521	21.5779	16.2802	18.8479	14.6937	20.4963	11.0639	K09489	heat shock 70kDa protein 4 | (RefSeq) heat shock 70 kDa protein 4-like
MSTRG.1306	1.03935	0.611917	0.819115	1.11327	adck1	106603018	aarF domain containing kinase 1	1.66771	0.944283	0.884999	1.03534	0.782949	0.944142	0.87508	1.41968	1.34494	0.818654	1.10045	1.52034	0.967272	1.37335	1.31184	0.786308	0.772411	0.817201	1.0326	1.43062	0.24166	1.01395	1.3932	1.36108	1.33586	1.51656	1.18745	0.827071	1.18881	1.50229	K08869	aarF domain-containing kinase | (RefSeq) adck1; aarF domain containing kinase 1
MSTRG.13065	1.11228	0.100002	0.322471	43.931	LOC106603856	106603856	NEDD4 family-interacting protein 1-like	37.2666	51.5958	24.9304	33.3684	47.4909	44.3056	63.3449	43.4623	34.359	46.3493	49.4453	60.9524	40.2162	40.5829	49.5972	42.1893	34.3071	38.6082	23.3737	37.1875	48.505	73.9121	27.4955	44.9179	52.0187	47.9517	47.0092	42.5654	62.1235	28.4976	no KO	assigned | (RefSeq) NFIP1; NEDD4 family-interacting protein 1-like
MSTRG.13077	1.12337	0.475279	0.733407	3.60412	LOC100380779	100380779	glucocorticoid receptor	3.79823	4.15155	1.56056	0.955388	3.5367	5.15976	4.21176	0.858479	0.874217	3.41112	3.93809	3.22893	2.20549	4.26721	5.03003	3.34728	2.93767	4.00682	1.62744	3.0264	4.31029	5.19247	2.51438	6.88642	8.7203	4.43248	4.6601	3.1406	4.19626	1.93709	K05771	glucocorticoid receptor | (RefSeq) glucocorticoid receptor
MSTRG.13079	1.01855	0.951554	0.98187	3.62049	LOC106603860	106603860	protein YIPF5-like	2.78678	6.17101	5.4127	0.457834	7.90788	0.38614	9.30307	0.295197	0.430644	5.34487	1.05666	1.47801	1.02765	6.84186	5.89773	4.73905	2.21976	3.15651	5.59833	2.96475	0.670588	6.22923	0.826168	3.4098	1.67295	2.66346	4.10855	6.07809	3.95756	5.52173	K20363	protein transport protein YIP1 | (RefSeq) protein YIPF5-like
MSTRG.13084	1.1049	0.467345	0.728167	3.39066	LOC106603865	106603865	RNA-binding protein 27-like	3.15932	3.85271	1.67775	2.97211	3.04983	2.83371	3.73183	5.15615	2.89246	3.25959	0	3.81503	2.77626	3.2326	4.52139	3.48949	2.49507	3.54894	2.12463	3.63029	3.37865	4.26714	3.36406	5.11363	5.35288	3.20668	4.4974	2.92762	5.07622	2.31636	K13193	RNA-binding protein 27 | (RefSeq) RNA-binding protein 27-like
MSTRG.13087	1.07077	0.748911	0.892375	1.19999	LOC106603870	106603870	cytoplasmic polyadenylation element-binding protein 4-like	0.68262	2.16019	1.51204	2.41975	0	0	0.454178	2.01674	0	2.07331	0	1.25364	2.20378	0.815278	2.13856	1.87587	1.16394	1.97447	0.810642	1.0173	1.05775	1.737	1.09375	1.25172	3.65177	1.77419	0	0	0.861147	0	K02602	cytoplasmic polyadenylation element-binding protein | (RefSeq) cytoplasmic polyadenylation el
MSTRG.13088	1.2012	0.0176359	0.107609	5.47165	LOC106603873	106603873	biorientation of chromosomes in cell division protein 1-like	4.84822	3.79365	2.87219	4.8172	4.9006	5.93383	6.66065	6.25811	4.37786	5.24772	6.54996	7.18682	6.06101	4.55678	7.26751	5.07095	3.90594	5.42674	4.44477	6.70044	6.31148	8.89891	4.64888	6.04993	4.77653	6.85459	5.29836	4.51042	7.45125	2.46814	no KO	assigned | (RefSeq) FA44B, FAM44B; biorientation of chromosomes in cell division protein 1-lik
MSTRG.1309	1.16588	0.282085	0.572629	3.11365	sptlc2	100196073	serine palmitoyltransferase long chain base subunit 2	2.34318	3.33705	1.13557	1.53814	3.42166	3.52638	5.07652	4.59622	1.83012	3.65815	3.3077	1.08912	1.00317	3.78749	3.14253	3.7676	1.42037	3.13766	2.32067	2.26946	3.70097	5.37996	1.60346	4.38892	6.22787	3.35291	1.5687	4.31076	5.18962	1.97758	K00654	serine palmitoyltransferase [EC:2.3.1.50] | (RefSeq) sptlc2, lcb2; serine palmitoyltransferas
MSTRG.13093	1.03415	0.678255	0.856617	5.39764	LOC106603874	106603874	vesicle transport protein SEC20-like	4.45897	6.17177	2.47025	6.2514	5.85229	6.25618	6.1934	6.65916	4.01727	5.14658	6.17401	6.64975	5.8916	5.78255	6.01076	4.54378	4.92839	5.05168	2.11412	5.64316	5.60874	6.11235	4.02948	6.15874	9.34537	5.43378	4.21656	3.70812	6.65877	4.39013	K08497	protein transport protein SEC20 | (RefSeq) vesicle transport protein SEC20-like
MSTRG.13094	1.40783	0.0196163	0.115445	1.44984	LOC106603875	106603875	CREB3 regulatory factor-like	0.0338166	1.56652	0.0371485	0.104648	2.02345	2.09569	2.12264	2.25179	1.31363	1.57938	0.136284	1.07498	2.43626	1.64345	1.1173	1.52082	1.41273	1.10755	0.434137	0.638516	1.24847	2.32363	1.41224	2.15818	3.30526	1.38637	1.77935	1.5996	2.21826	1.41319	K21554	CREB3 regulatory factor | (RefSeq) CREB3 regulatory factor-like
MSTRG.13095	2.66021	7.11153e-07	0.00010642	4.87204	LOC106603882	106603882	uncharacterized LOC106603882	1.32896	0.729079	2.17349	0.794405	1.17647	2.80419	4.02891	4.84146	8.37946	3.34092	5.03212	5.53851	2.15959	6.57	7.48317	7.65812	2.89228	9.42078	4.4388	3.70067	3.27556	6.32731	5.38819	9.29197	4.9262	4.09119	5.60488	10.7628	5.44569	6.55591	no KO	assigned | (RefSeq) uncharacterized LOC106603882
MSTRG.13098	0.611292	0.0769223	0.275968	2.95525	epn4	100380411	Clathrin interactor 1	4.89986	5.83896	4.48063	0.755171	6.17636	5.19329	0.072057	4.82764	3.77327	1.98634	2.2864	3.93192	4.60652	0.179734	1.51096	0.061273	3.0652	2.0912	2.22636	3.88427	3.00149	4.17118	0.224477	2.80388	0.03499	4.17826	3.42407	2.95387	1.73352	4.28441	no KO	assigned | (RefSeq) epn4; Clathrin interactor 1
MSTRG.13100	1.33573	0.26961	0.558917	1.02571	LOC106603877	106603877	transcription elongation regulator 1-like	3.07907	0.035685	0.090742	0.01373	0.11037	0.202839	2.47177	0.148906	0.160746	5.15529	0.347045	0.057619	0.251942	3.12297	0.177623	3.13578	1.61211	0.068505	0.386062	0.649822	2.30048	0.371429	0.237298	0.737665	1.6193	0.6262	0.021269	0.124674	0.185332	3.26891	K12824	transcription elongation regulator 1 | (RefSeq) transcription elongation regulator 1-like
MSTRG.13109	1.12274	0.290472	0.582241	1.1585	LOC106603880	106603880	transcription factor COE1-like	1.26958	1.09076	0.560527	0.495333	0.986431	0.975825	1.42835	0.397004	1.0878	1.43694	1.87882	0.750006	0.723976	0.908071	1.03336	0.727922	1.003	0.872396	0	0.894035	0.842235	2.54674	0.85693	2.01824	2.71385	1.41291	2.10491	1.22829	2.29255	0.218256	K09103	early B-cell factor | (RefSeq) transcription factor COE1-like
MSTRG.13136	1.03744	0.829469	0.929469	4.22932	LOC106603890	106603890	RING finger protein 145-like	0.879289	3.32111	4.5373	5.17978	5.65189	5.87532	4.44022	4.00489	4.23463	4.69221	5.04947	4.2026	5.15112	3.39099	6.81721	5.84685	0.480649	4.69152	4.90003	2.73121	5.68405	3.0425	4.26784	4.2009	3.09202	4.03629	3.69699	5.21167	2.11912	5.44985	no KO	assigned | (RefSeq) RING finger protein 145-like
MSTRG.13138	0.962151	0.654473	0.843201	1.02417	LOC106603889	106603889	ubiquitin-like domain-containing CTD phosphatase 1	1.83673	1.19955	0.299861	0.901357	0.85514	1.23553	2.12514	0.471219	0.316424	0.777755	0.542098	0.984912	1.24859	1.06708	2.04769	0.608506	0.629857	1.29485	0.306194	0.788322	1.43502	2.66417	0.454614	0.946983	1.00635	1.20459	0.855402	0.926318	1.56246	0.132485	K17618	ubiquitin-like domain-containing CTD phosphatase 1 [EC:3.1.3.16] | (RefSeq) ubiquitin-like do
MSTRG.13141	1.28896	0.182379	0.455671	2.35128	LOC106603884	106603884	octapeptide-repeat protein T2-like	0.788344	1.90386	1.35143	1.63174	1.84948	1.96161	2.25478	3.81566	4.58574	2.20546	1.30693	2.20078	3.1563	2.47966	1.89997	6.84582	1.93053	2.17397	2.56913	2.72372	2.26667	0.00294612	2.91008	3.6147	2.58178	0.000739251	2.25771	2.9106	1.84666	2.51175	no KO	assigned | (RefSeq) octapeptide-repeat protein T2-like
MSTRG.13146	1.04859	0.809163	0.920501	2.09385	LOC106603896	106603896	grpE protein homolog 2, mitochondrial-like	0.775684	3.26234	0.33586	1.33813	2.64223	3.28882	3.07574	1.8115	3.68299	2.36012	4.44006	6.20825	1.11577	3.27877	3.8133	0.660484	1.09807	2.42911	0.266708	0.895273	1.66264	2.31656	1.35488	0.974621	1.02132	1.76431	1.1182	3.22885	2.56182	0.0332185	K03687	molecular chaperone GrpE | (RefSeq) grpE protein homolog 2, mitochondrial-like
MSTRG.13148	1.37378	0.00117661	0.0188645	39.9018	LOC106603897	106603897	H/ACA ribonucleoprotein complex subunit 2-like protein	27.1898	31.8161	24.6267	33.7724	41.6368	23.6228	40.8823	58.199	39.5251	34.3646	32.2174	47.4457	31.0724	42.9276	39.1921	48.5823	29.3078	39.8497	35.2111	38.3415	42.5929	47.0673	41.3397	59.4996	50.5654	41.7298	47.2216	27.8191	52.8267	46.6076	K11129	H/ACA ribonucleoprotein complex subunit 2 | (RefSeq) H/ACA ribonucleoprotein complex subunit
MSTRG.13151	1.10225	0.521067	0.764127	7.91078	LOC106603899	106603899	lymphocyte cytosolic protein 2-like	5.0171	10.688	2.90607	6.83928	11.5344	5.86608	11.4796	10.8866	10.3464	8.08277	14.2295	6.48545	8.04302	3.79653	7.81099	10.1559	4.37251	4.56417	2.56225	8.46472	10.1712	9.7026	6.04941	5.15032	5.12661	6.3326	8.78019	9.9768	19.0277	2.87458	K07361	lymphocyte cytosolic protein 2 | (RefSeq) LCP2; lymphocyte cytosolic protein 2-like
MSTRG.13153	1.06232	0.639961	0.834894	17.698	zmat2	106603901	zinc finger matrin-type 2	7.15699	20.2774	13.3793	20.1775	21.7526	20.0031	12.7357	22.987	15.4199	20.7794	15.4298	22.735	16.9845	20.3103	14.6968	18.4982	10.9929	14.3475	5.84493	21.6352	18.9084	20.4782	15.5391	17.8041	23.2596	21.3159	19.7576	17.8911	21.881	17.9598	K12848	U4/U6.U5 tri-snRNP component SNU23 | (RefSeq) zmat2; zinc finger matrin-type 2
MSTRG.13154	2.46155	1.69793e-06	0.000196393	4.80261	LOC106603906	106603906	early growth response protein 1-like	1.19853	1.55715	1.26031	1.39918	1.629	2.05269	4.72742	7.73376	5.98854	4.72441	4.12154	6.06035	1.88522	5.41426	4.92673	2.94932	1.89753	6.79085	4.18044	3.1656	6.62594	9.31939	3.27395	9.54037	10.2448	5.17705	9.67022	5.34001	7.97929	3.24433	K09203	early growth response protein 1 | (RefSeq) early growth response protein 1-like
MSTRG.13156	0.848771	0.310853	0.602603	10.6977	LOC106603908	106603908	hepatitis A virus cellular receptor 1 homolog	15.4588	21.3864	8.4159	4.39414	9.24992	16.0733	15.4505	15.7035	5.63746	6.54004	13.2406	17.4716	9.53216	8.42261	11.7836	6.98199	10.0125	12.2282	2.32764	6.16277	13.0963	13.1642	3.90783	11.9177	15.3084	15.083	8.28661	7.61894	9.5475	6.52609	no KO	assigned | (RefSeq) hepatitis A virus cellular receptor 1 homolog
MSTRG.13157	0.713578	0.0527605	0.219056	1.93567	LOC106603902	106603902	protein FAM53C-like	3.29358	3.05948	2.1736	2.07686	2.77189	2.43105	2.12381	3.26601	2.10949	1.56235	1.26742	1.81249	0.761554	2.06071	0.110529	0.363795	3.33698	2.17707	0	1.8791	2.01396	2.49782	1.58396	3.09296	2.84014	0.510838	2.35698	1.54938	1.47274	1.51345	no KO	assigned | (RefSeq) protein FAM53C-like
MSTRG.13158	0.808062	0.555845	0.786049	1.94738	LOC106603903	106603903	C-terminal-binding protein 2-like	2.63795	6.15134	0	1.49679	0	4.05655	2.78684	0	0	3.53664	0.7478	3.85152	3.5198	5.02452	5.89541	0	2.46566	4.68656	0	4.55012	0	0	0	0.321621	3.04626	3.56601	0	0.079999	0	0	K04496	C-terminal binding protein | (RefSeq) C-terminal-binding protein 2-like
MSTRG.13165	1.0061	0.97375	0.989896	2.67688	LOC106603910	106603910	tetratricopeptide repeat protein 1-like	6.27922	1.51727	1.01984	2.49644	2.59295	2.18711	2.61281	4.16085	2.70979	3.32633	3.09213	0.854193	3.8952	1.96231	3.25004	1.7843	4.14422	1.41596	0.860973	1.74349	1.40243	4.57836	3.13848	1.77251	5.79101	0.021628	2.38403	3.27176	3.19073	2.8501	no KO	assigned | (RefSeq) tetratricopeptide repeat protein 1-like
MSTRG.13176	1.86079	0.000497015	0.0106345	1.54587	LOC106603916	106603916	proheparin-binding EGF-like growth factor	0.360929	0.309978	0.271888	0.514837	0.673945	0.257395	1.50192	1.90796	1.62825	1.86577	1.33822	2.71905	0.393382	1.88579	1.80317	0.952791	0	1.84918	0.385835	0.738792	1.73462	2.48663	0.740856	2.94552	4.80269	1.05736	3.0322	4.02663	3.32584	0.864776	K08523	heparin-binding EGF-like growth factor | (RefSeq) proheparin-binding EGF-like growth factor
[truncated: 17,985 more rows]
