# Supplementary material for: Interaction between dietary fatty acids and genotype on immune response in Atlantic salmon (Salmo salar) after vaccination: A transcriptome study
Source: PLoS One. 2019 Jul 31;14(7):e0219625. doi: 10.1371/journal.pone.0219625 (PMC6668776; doi:10.1371/journal.pone.0219625)
Supplement: S2 Table — (XLSX) [file pone.0219625.s005.xlsx]

## Sheet: Sheet 1
S2 Table. DEGs in response to vaccine in head kidney (control n = 6; vaccinated n = 24)
id	fc	pval	qval	mean	gene_name	GeneID	description	K1CD1	K2CD1	K3CD1	K1CHi1	K2CHi1	K3CHi1	K1DN1	K2DN1	K3DN1	K1HiN1	K2HiN1	K3HiN1	K1DE1	K2DE1	K3DE1	K1HiE1	K2HiE1	K3HiE1	K1DD1	K2DD1	K3DD1	K1HiD1	K2HiD1	K3HiD1	K1DED1	K2DED1	K3DED1	K1HiED1	K2HiED1	K3HiED1	ko_number	name
MSTRG.10022	0.83	0.00271141	0.0324527	11.84	LOC106601515	106601515	mitogen-activated protein kinase kinase kinase 3-like	13.4742	16.5899	9.47008	12.1384	13.9305	16.1267	13.6906	13.3273	9.04304	11.624	10.1833	11.1727	14.4066	9.60247	13.3778	9.98534	11.1346	7.30502	8.13845	9.06176	10.9936	18.69	7.54649	11.9878	17.0679	10.4047	12.596	10.1615	15.0727	6.97274	K04421	mitogen-activated protein kinase kinase kinase 3 [EC:2.7.11.25] | (RefSeq) mitogen-activated
MSTRG.10059	2.52	3.27964e-06	0.000311069	2.29	hsd3b7	106601564	hydroxy-delta-5-steroid dehydrogenase, 3 beta- and steroid delta-isomerase 7	0.604008	0.383533	0.164275	0.413055	0.377877	0.305563	3.29676	2.0645	2.68055	3.38782	5.39575	1.84632	0.615615	5.01797	3.33074	1.96948	1.32111	2.41714	0.746464	1.27983	3.81633	3.44471	1.67201	1.68086	5.58428	4.00047	3.95936	2.88349	3.77713	0.274657	K12408	cholest-5-ene-3beta,7alpha-diol 3beta-dehydrogenase [EC:1.1.1.181] | (RefSeq) hsd3b7; hydroxy
MSTRG.10062	1.75	3.96088e-06	0.000353863	4.48	LOC106601563	106601563	3 beta-hydroxysteroid dehydrogenase type 7-like	2.75163	3.04619	2.11214	1.76937	2.01658	2.38156	5.62144	5.01083	5.35959	3.96028	5.779	4.64767	2.78001	5.76346	5.24096	5.76733	2.29532	4.19882	2.87375	3.86637	5.14307	5.92945	3.81338	7.7957	9.0014	5.47637	6.23571	3.9575	6.33063	3.34233	K12408	cholest-5-ene-3beta,7alpha-diol 3beta-dehydrogenase [EC:1.1.1.181] | (RefSeq) 3 beta-hydroxys
MSTRG.10065	0.72	0.00104705	0.017568	1.74	LOC106601561	106601561	uncharacterized LOC106601561	2.3079	2.3781	1.57495	2.32515	2.93917	3.35611	1.16592	1.51562	0.781037	2.06962	2.49764	1.81627	1.91244	1.41883	1.28568	2.2313	1.70065	0.688141	0.470852	1.15902	1.37026	2.09806	0.891361	1.33877	1.67185	2.39716	1.32093	2.71264	2.52997	0.382464
MSTRG.1008	1.88	2.98699e-05	0.00146812	14.89	LOC106601178	106601178	NF-kappa-B inhibitor alpha-like	8.02109	7.76746	7.90419	6.70292	9.5289	8.37654	12.835	12.8372	24.9787	16.2694	16.0795	16.8667	13.2689	16.3956	12.3801	19.5119	8.72894	14.4057	21.6369	8.04096	13.839	17.8408	22.7035	19.7012	9.81683	14.7738	20.6517	28.9188	20.4028	15.5645	K04734	NF-kappa-B inhibitor alpha | (RefSeq) IKBA; NF-kappa-B inhibitor alpha-like
MSTRG.10099	1.19	0.0152239	0.0979853	19.86	LOC106601579	106601579	serine/threonine-protein phosphatase alpha-2 isoform-like	17.3277	21.1299	11.7421	14.5754	17.8936	18.7845	34.6018	21.8105	21.2949	17.802	18.4342	21.8781	19.1356	22.2969	20.9276	18.302	15.5796	15.3711	13.9255	16.5774	21.7947	24.695	12.9043	20.3402	25.5937	24.7143	28.5615	20.7952	25.0935	11.8939	K06269	serine/threonine-protein phosphatase PP1 catalytic subunit [EC:3.1.3.16] | (RefSeq) serine/th
MSTRG.10105	0.83	0.0105677	0.0772118	1.27	LOC106601587	106601587	uncharacterized LOC106601587	1.42918	2.1746	1.01871	1.4472	1.43748	2.16518	1.34919	1.41437	0.683571	0.594517	1.04269	0.749087	1.54956	1.24735	1.20825	0.840537	1.39552	1.07819	0.814089	1.05454	1.07651	2.00559	0.98503	2.11982	1.20725	0.978824	1.42484	0.874988	1.79332	0.920502	no KO	assigned | (RefSeq) uncharacterized LOC106601587
MSTRG.10110	0.09	0.000285126	0.00730919	21.76	mlc-2	100137048	myosin regulatory light chain 2	91.3662	79.511	21.9366	23.6907	17.5129	81.4252	1.1959	3.56547	3.01185	5.5077	162.814	1.87837	0.282956	0.187299	0.53044	0.186862	2.4458	0.828353	1.02599	0	13.9113	97.9275	1.61985	14.8217	16.4769	5.45574	0.234545	0.758638	0.987656	1.73211	K12758	fast skeletal myosin light chain 2 | (RefSeq) mlc-2; myosin regulatory light chain 2
MSTRG.10111	1.5	0.00050749	0.010734	1.46	LOC106601591	106601591	sesquipedalian-1-like	1.34839	0.469681	0	0.582838	1.4521	0.635534	2.54533	1.81113	1.47525	1.78429	2.65682	1.92248	1.36268	1.18891	1.89484	1.57173	1.5229	0.459366	0.866723	1.09284	1.60772	2.68359	0.263659	2.04002	1.22858	2.78981	2.44547	1.99831	2.0562	0.10805	no KO	assigned | (RefSeq) sesquipedalian-1-like
MSTRG.10125	1.35	0.00367764	0.0394329	7.45	s35b1	100195377	Solute carrier family 35 member B1	4.59058	6.17459	4.10059	5.03561	7.25621	5.14114	8.54509	7.08406	5.95019	6.39287	5.62216	8.83887	8.61099	5.51405	9.99454	11.7433	4.15999	9.68436	2.90454	6.71243	7.53717	11.6724	7.24001	8.48444	10.0532	9.93024	6.76645	8.15004	14.8172	4.92683	K15275	solute carrier family 35 (UDP-galactose transporter), member B1 | (RefSeq) s35b1; Solute carr
MSTRG.10148	1.42	0.000614413	0.012188	13.23	LOC106601640	106601640	eukaryotic peptide chain release factor GTP-binding subunit ERF3A	9.75435	9.75608	7.20469	10.9897	10.7261	8.39135	15.1502	13.0422	12.2932	12.9903	17.6032	21.0625	10.5662	14.5152	17.2771	12.473	7.43407	14.459	7.58882	16.6868	18.78	14.4019	11.961	14.6263	11.1235	17.8226	15.9873	13.8896	16.7558	11.4381	K03267	peptide chain release factor subunit 3 | (RefSeq) eukaryotic peptide chain release factor GTP
MSTRG.10149	0.8	0.00164878	0.0235541	1.26	LOC106601642	106601642	long-chain fatty acid transport protein 1-like	1.57774	1.5446	1.62357	1.65654	1.84256	1.77391	0.842664	1.17236	1.08579	0.808439	0.801573	0.523559	1.41704	0.819114	1.23146	1.42012	1.21822	0.929458	1.01338	1.136	0.687515	1.77391	1.40691	1.54991	1.50107	1.1364	1.48757	1.00135	1.1809	1.60697	K08745	solute carrier family 27 (fatty acid transporter), member 1/4 [EC:6.2.1.-] | (RefSeq) long-ch
MSTRG.10188	0.76	0.00914329	0.070174	6.44	LOC100380774	100380774	CD97 antigen	7.3058	10.3932	4.47972	6.45959	8.63766	10.7579	8.99475	6.52467	2.82247	7.04079	8.18023	6.89906	7.86358	6.00625	8.94294	3.71682	4.48922	3.29983	1.72752	4.82355	6.39384	7.327	3.632	5.1079	8.86454	7.68531	7.86421	4.4186	8.55384	3.94733	K08446	CD97 antigen | (RefSeq) cd97; CD97 antigen
MSTRG.1019	1.4	0.00572495	0.0519017	4.93	LOC106601134	106601134	cTAGE family member 5-like	5.45829	5.87938	0.430611	3.28405	6.4983	2.20463	5.54129	6.21317	3.74097	5.76635	5.44382	4.19396	5.84287	5.05205	5.03476	5.74189	4.92637	5.37193	3.17452	5.7832	5.39595	7.00455	4.47294	2.73926	5.79257	5.69573	5.62225	5.40995	6.68188	3.48348	no KO	assigned | (RefSeq) cTAGE family member 5-like
MSTRG.10190	0.79	0.00188293	0.0257469	1.76	LOC106601672	106601672	decapping and exoribonuclease protein-like	2.97107	2.18987	1.5674	2.36573	2.66806	2.04736	1.94517	2.43933	1.44463	1.51297	1.14966	1.62684	2.40715	0.932286	1.41259	1.97042	1.83226	1.45852	1.59936	2.10528	1.358	2.05455	1.67346	1.52122	1.3698	2.20629	1.30052	1.01919	1.51134	1.22124	K14845	RAT1-interacting protein | (RefSeq) decapping and exoribonuclease protein-like
MSTRG.10234	1.67	0.00101047	0.0171344	12.5	LOC106601700	106601700	eukaryotic peptide chain release factor GTP-binding subunit ERF3A-like	9.54287	8.38746	1.64664	8.06402	8.12078	9.01314	23.5409	10.4158	6.84249	16.3482	16.4294	23.8984	10.04	8.94908	19.4746	10.3843	7.12736	10.5877	1.86697	13.3691	16.6805	15.7401	8.87324	11.0781	17.276	19.8423	15.0849	14.8215	28.9233	2.66222	K03267	peptide chain release factor subunit 3 | (RefSeq) eukaryotic peptide chain release factor GTP
MSTRG.10277	0.82	0.00202297	0.0270743	2.25	tm180	100195189	Transmembrane protein 180	2.45532	3.11077	2.4158	2.46879	3.44932	2.85752	2.49345	2.53258	2.14895	1.97585	2.01174	2.01328	2.50797	2.45069	2.48877	2.40824	1.6408	2.03862	2.23673	1.72801	1.84087	2.16471	1.03603	2.76886	1.83402	1.57686	2.2222	2.5522	1.79154	2.32348	no KO	assigned | (RefSeq) tm180; Transmembrane protein 180
MSTRG.10295	1.59	6.95815e-07	0.000105378	9.35	LOC106601744	106601744	ras-related C3 botulinum toxin substrate 1-like	6.01695	6.03021	4.66798	5.24964	6.91325	6.61804	14.5729	10.0226	8.539	10.1757	13.0053	12.4057	6.95352	12.1237	10.1191	10.3938	6.18577	8.09579	6.09487	7.72687	11.0481	13.3348	8.44886	12.5602	11.6263	9.94862	11.4179	10.3088	12.251	7.6053	K04392	Ras-related C3 botulinum toxin substrate 1 | (RefSeq) ras-related C3 botulinum toxin substrat
MSTRG.10296	1.33	0.00072199	0.013633	6.82	LOC106601745	106601745	uncharacterized LOC106601745	4.21398	4.94915	4.81591	5.16779	5.7753	5.50887	10.7924	8.87187	5.73199	9.43298	7.81788	7.51622	4.88456	7.23372	8.97813	6.47739	5.58307	6.32822	4.5195	6.10938	8.75769	9.17408	6.72291	8.48449	9.79709	7.50964	6.15238	5.12925	7.6617	4.62318	no KO	assigned | (RefSeq) uncharacterized LOC106601745
MSTRG.10342	1.32	0.0142482	0.0937193	5.87	LOC106601790	106601790	aminoacyl tRNA synthase complex-interacting multifunctional protein 2-like	3.97665	4.52024	1.34493	5.88835	4.6831	6.43556	8.26109	5.57526	3.90239	5.15167	6.30818	8.82941	6.38015	4.47488	7.71483	6.58443	4.27592	5.23735	1.10987	6.33857	8.0092	8.70106	6.10484	6.60922	5.04505	7.60927	5.94201	9.21315	9.294	2.43126	K15438	aminoacyl tRNA synthase complex-interacting multifunctional protein 2 | (RefSeq) aminoacyl tR
MSTRG.10350	0.15	0.000432215	0.00968057	7.24	LOC106601787	106601787	parvalbumin beta 1	40.6352	24.3507	2.57329	6.55764	7.93399	26.3476	1.50085	1.30743	0.121449	0.306398	62.4609	0	0	0	0	0	0	0	0.726888	0	5.46986	24.7908	0.964174	5.27316	2.11916	2.556	0	0.20557	0.379877	0.563928	no KO	assigned | (RefSeq) parvalbumin beta 1
MSTRG.10369	1.59	0.00261113	0.0317351	2.27	LOC106601800	106601800	uncharacterized LOC106601800	0.930981	1.24447	0.968433	1.17995	0.470332	1.76675	4.29643	2.59814	3.09525	2.18455	3.37694	1.4989	2.81119	2.20843	5.00212	1.65376	1.90107	3.1283	0	1.50119	2.76692	2.95038	0.681604	2.62911	2.01601	3.09704	4.19828	1.52353	6.04626	0.511833	no KO	assigned | (RefSeq) uncharacterized LOC106601800
MSTRG.10376	0.86	0.000355185	0.00854694	1.21	LOC106601817	106601817	glucose-induced degradation protein 4 homolog	1.27651	1.92479	1.21934	1.45563	1.55043	1.48333	1.14821	1.41587	0.891833	0.971969	0.960002	0.884373	1.09579	1.18977	1.28173	1.35487	1.28725	1.11324	0.940141	1.20646	0.991215	1.38649	1.32301	1.18033	1.46372	0.878836	1.09593	0.979429	1.26204	1.06442	no KO	assigned | (RefSeq) glucose-induced degradation protein 4 homolog
MSTRG.1038	1.29	0.000502201	0.0106897	5.89	LOC106600978	106600978	REST corepressor 1-like	5.0209	5.51397	1.94013	4.315	6.43821	4.41895	6.55788	8.7434	5.24763	6.459	5.21729	6.15783	5.68006	5.28417	8.8407	6.41339	5.41929	4.07111	4.39062	4.65239	6.22443	8.65116	5.69497	4.73952	9.70699	6.64428	8.10685	5.73631	7.51861	2.83194	K11829	REST corepressor 1 | (RefSeq) REST corepressor 1-like
MSTRG.10383	0.13	0.000727965	0.0136851	12.74	LOC106601823	106601823	parvalbumin beta 1	47.8819	41.4942	6.92085	12.2302	12.3334	42.6802	0.185203	1.68547	0.928034	3.13175	130.827	2.57405	0.208854	0.0870075	0.274261	0.36482	2.17883	0.018932	2.43651	0	9.81906	45.1995	0.039454	8.16611	4.83684	4.65401	0	0.193959	0.413644	0.47161	no KO	assigned | (RefSeq) parvalbumin beta 1
MSTRG.1040	1.46	0.00744873	0.0617786	1.09	LOC106600975	106600975	TNF receptor-associated factor 3-like	0.461635	0.511626	0.222885	0.539262	0.313862	0.567979	0.941216	0.788836	0.742493	0.910708	1.28754	1.36535	0.419253	0.44821	1.05159	0.913565	0.310862	0.858907	0.419595	0.397972	1.02866	2.6438	1.14319	1.59315	2.03328	1.85008	2.33024	3.72809	2.90074	0.014853	K03174	TNF receptor-associated factor 3 | (RefSeq) TNF receptor-associated factor 3-like
MSTRG.10440	0.5	0.000531684	0.0110793	6.63	LOC106601856	106601856	uncharacterized LOC106601856	7.37098	15.6471	13.8851	8.0651	7.85612	13.9123	7.74048	5.69177	3.03777	9.40337	3.71336	5.73422	12.3216	5.75761	10.5525	4.54414	6.82182	3.47296	1.7359	3.38694	4.53748	4.32913	3.09781	3.36361	14.9166	3.50148	3.61696	3.43559	4.98207	2.47918	no KO	assigned | (RefSeq) uncharacterized LOC106601856
MSTRG.1051	1.15	0.0134058	0.0902122	12.12	scfd1	100380743	sec1 family domain containing 1	8.24052	12.5853	9.2702	9.96931	13.0632	11.1541	15.4865	14.287	11.0686	10.56	10.3662	13.8864	12.0407	12.7513	13.0181	12.6929	10.1653	12.922	9.09485	12.2368	13.325	16.9142	9.9367	15.002	13.2773	10.4079	13.9157	11.9547	14.1194	9.99748	K19998	sec1 family domain-containing protein 1 | (RefSeq) scfd1; sec1 family domain containing 1
MSTRG.10510	1.67	0.00420039	0.0425783	10.39	LOC106601901	106601901	Ig lambda-2 chain C region-like	5.89423	5.95803	6.42091	4.99398	6.24606	6.44911	7.99213	13.3958	11.3564	10.6162	19.8809	13.9609	12.9102	9.75258	3.14053	8.61543	9.07429	11.6073	8.5341	8.45912	9.76373	8.32585	7.0931	16.1727	13.2805	17.4088	14.6811	20.6357	14.8713	4.1917
MSTRG.10520	1.55	0.00928283	0.070738	14.18	LOC106601904	106601904	immunoglobulin lambda-like polypeptide 1	8.87487	11.6657	6.33396	4.24995	12.4109	11.2499	13.203	21.7334	14.4983	14.5423	19.0009	17.22	16.0203	11.9047	9.31202	8.62436	9.41339	12.7656	6.77107	11.1951	14.0991	23.9625	6.13051	28.253	16.8421	21.3565	20.712	28.5687	21.0327	3.54071
MSTRG.10525	2.01	0.0022332	0.0288712	4.23	LOC106601909	106601909	mannose-binding protein C-like	1.66846	1.1305	2.59223	1.64515	1.20423	2.03885	4.118	5.16966	3.72329	4.85138	5.57015	6.05989	2.13449	3.13711	7.00585	7.0313	2.36388	5.72923	5.64518	3.07236	2.61283	2.69717	5.6618	6.54395	6.45861	3.43655	9.13778	0.00997809	7.48547	6.98084	K03991	mannose-binding lectin | (RefSeq) mannose-binding protein C-like
MSTRG.10527	11.82	2.78606e-10	4.76476e-07	30.93	LOC106601915	106601915	suppressor of cytokine signaling 3-like	3.05535	2.71448	1.04414	1.32776	0.967772	1.61445	39.9083	29.1115	24.3945	66.27	49.709	62.3181	6.85144	39.7977	68.1171	26.0466	5.49666	28.3122	8.94203	17.5456	54.4677	50.3993	25.5786	25.0419	61.43	49.49	48.856	60.6331	61.6529	6.78704	K04696	suppressor of cytokine signaling 3 | (RefSeq) suppressor of cytokine signaling 3-like
MSTRG.1054	0.75	0.00139125	0.021003	7.36	dtd2	100286471	D-tyrosyl-tRNA deacylase 2 (putative)	8.37828	10.0083	8.74664	8.7932	11.682	8.2634	10.2673	7.74205	5.51381	6.28859	4.77405	7.48125	7.43547	4.45907	9.81705	8.69863	5.7869	5.09657	8.14574	6.28369	6.10238	6.53468	5.66865	6.10944	8.01854	6.93706	6.20907	7.53678	6.08875	7.86635	no KO	assigned | (RefSeq) dtd2; D-tyrosyl-tRNA deacylase 2 (putative)
MSTRG.10542	1.41	1.51995e-06	0.000182875	3.68	LOC106601924	106601924	ubiquitin carboxyl-terminal hydrolase 36-like	3.50196	2.48256	1.46656	2.50759	3.2084	2.0517	4.78957	4.78653	3.74931	3.69946	3.61953	3.99318	2.945	3.29927	4.82908	4.23107	2.37296	2.90174	3.5038	3.53906	3.87313	5.23231	3.37948	4.561	5.3241	4.09781	4.63236	3.7534	5.19596	2.84413	K11855	ubiquitin carboxyl-terminal hydrolase 36/42 [EC:3.4.19.12] | (RefSeq) ubiquitin carboxyl-term
MSTRG.10550	2.2	2.94166e-05	0.00145521	37.19	timp2	100196250	Metalloproteinase inhibitor 2	15.0614	16.0114	14.2637	11.8214	24.6254	21.6462	51.9609	47.3811	34.4919	33.7434	41.8313	48.0593	22.1419	29.0329	34.9797	39.031	17.3848	45.6514	17.2103	55.1041	33.0896	114.67	18.8776	59.7622	73.9502	38.8074	31.7698	36.0107	56.6247	30.7613	no KO	assigned | (RefSeq) timp2; Metalloproteinase inhibitor 2
MSTRG.1056	1.25	0.000279029	0.0072018	1.9	arhgap5	106601912	Rho GTPase activating protein 5	1.6317	1.49216	0.707397	1.32691	1.41166	1.69453	2.54654	2.44958	1.48504	1.78894	1.9995	2.01965	1.79885	1.51965	2.29323	1.92664	1.32627	2.59752	0.655428	1.79246	2.0653	2.93283	1.1563	2.34001	3.61447	2.08731	2.02436	2.50531	2.81293	0.948648	K13709	Rho GTPase-activating protein 5 | (RefSeq) arhgap5; Rho GTPase activating protein 5
MSTRG.1061	1.19	0.00407798	0.0419052	2.2	LOC106601852	106601852	striatin-3-like	2.01415	2.07058	0.843775	1.965	1.71915	1.94052	2.83377	3.19289	1.92261	1.91726	2.75375	2.76179	1.60995	2.59429	2.65243	2.41101	1.40214	2.0638	1.0519	1.62334	2.19709	3.00855	1.93202	3.03946	3.54945	2.23476	2.39844	2.32125	2.6368	1.39702	K17608	striatin 1/3/4 | (RefSeq) striatin-3-like
MSTRG.10647	2.18	0.0102207	0.0753665	2.4	LOC106601989	106601989	monocarboxylate transporter 4-like	0	0	0	1.08342	2.81153	0	3.60149	2.00382	0	0	8.74038	5.50831	2.10654	1.71512	3.76604	1.88997	1.75647	2.85473	0	0	6.29121	2.57022	1.18947	2.39411	1.90903	7.39898	2.66673	4.88609	4.76665	0	K08180	MFS transporter, MCP family, solute carrier family 16 (monocarboxylic acid transporters), mem
MSTRG.10651	1.48	0.00384242	0.0404037	4.6	LOC106601995	106601995	uncharacterized LOC106601995	2.23801	3.67121	1.55862	2.49965	2.76543	4.16725	5.8415	4.97847	3.19881	7.86217	6.34586	5.41155	2.64158	4.56484	6.94707	3.83096	2.92582	4.17318	1.53992	2.39728	5.39174	5.86378	2.30875	4.70259	15.2074	4.94555	5.89688	4.76346	7.43356	1.81833	K21595	calcium-responsive transcription factor | (RefSeq) uncharacterized LOC106601995
MSTRG.10663	1.92	0.00102624	0.0172794	2.33	LOC106602000	106602000	nuclear distribution protein nudE-like 1-B	1.74451	0.628267	0.391208	0.556937	0.445033	0.963951	4.48532	0.92834	1.44136	5.91087	4.32814	2.99729	0.685738	2.17248	3.83877	2.85147	1.05339	1.81945	1.25773	1.47002	4.9773	4.0612	2.15143	0.835271	2.12794	4.20002	2.82519	3.69052	4.83259	0.187717	K16739	nuclear distribution protein NudE-like 1 | (RefSeq) nuclear distribution protein nudE-like 1-
MSTRG.10687	1.38	0.00605832	0.0538718	2.68	LOC106602032	106602032	mannose-binding protein C-like	1.76971	1.75957	3.47096	0.878308	1.06368	2.29068	1.93798	3.15476	3.02665	2.98619	3.5279	2.55282	1.86643	2.85942	3.47647	2.8814	2.45512	3.17707	4.33001	1.89537	1.70072	2.84468	3.39912	3.8338	3.33196	1.74265	5.47027	2.39084	2.33346	2.12973	no KO	assigned | (RefSeq) mannose-binding protein C-like
MSTRG.10700	1.24	0.00585512	0.0527703	3.78	LOC106602039	106602039	uncharacterized LOC106602039	2.39928	3.62473	1.2966	3.07625	3.22024	4.09601	4.49764	4.83201	3.14366	4.63838	3.30676	4.02398	3.15681	3.97383	5.25673	2.8934	2.83656	3.6169	1.31318	2.65561	4.17894	5.24537	2.83937	4.76165	8.659	3.86284	4.39992	3.73347	5.71628	2.14164	K21595	calcium-responsive transcription factor | (RefSeq) uncharacterized LOC106602039
MSTRG.10706	0.67	0.01354	0.0908345	1.1	LOC106602037	106602037	GRB2-related adapter protein-like	1.95612	1.44292	1.31887	1.39717	1.6492	2.73283	2.09938	0.260483	0.265395	0.300896	1.09347	2.09389	0.323246	2.15732	1.50148	0.273142	0.51129	1.12463	0.207847	1.993	0.424892	1.59431	1.10767	0.390252	0.365993	1.73353	0.268441	1.33476	0.743388	0.411868	no KO	assigned | (RefSeq) GRB2-related adapter protein-like
MSTRG.10711	1.6	2.89111e-05	0.00143912	7.67	LOC106602042	106602042	UPF0472 protein C16orf72 homolog	6.98661	2.18919	2.00222	6.04376	7.74227	6.54742	9.17755	10.342	8.0528	8.30944	7.83354	7.6574	6.80414	8.2684	10.3682	8.69544	7.40566	8.43233	6.50857	7.23428	7.78739	9.10415	7.00007	11.2651	9.06116	7.7307	8.53437	6.81691	8.57792	7.64869	no KO	assigned | (RefSeq) UPF0472 protein C16orf72 homolog
MSTRG.1079	0.67	0.0021534	0.0282233	1.87	fbxo34	106602232	F-box protein 34	3.05217	2.03124	2.67445	2.19495	2.85661	4.50714	1.85102	2.37454	1.41465	1.2545	1.0798	1.63916	2.58777	1.87754	1.59978	1.54397	2.39308	1.55601	1.41765	2.44807	1.71713	1.76844	1.82945	2.09938	2.14154	0.102895	1.34552	1.31329	1.16437	0.354913	K10311	F-box protein 34 | (RefSeq) fbxo34; F-box protein 34
MSTRG.10821	0.62	0.00238872	0.0299597	3.45	LOC106602123	106602123	ras-related protein Rab-33B-like	4.35017	7.31422	1.32489	5.18932	5.49373	8.1709	4.81624	2.05893	1.53385	6.23374	4.28628	2.34984	4.6218	1.68805	5.92896	1.86514	2.83896	1.17526	0.813353	2.80682	3.76111	3.82045	1.04147	1.6761	3.12779	5.34521	2.84012	3.6997	3.25447	0.057369	K07920	Ras-related protein Rab-33B | (RefSeq) ras-related protein Rab-33B-like
MSTRG.10837	0.84	0.00269201	0.0323119	1.82	LOC106602135	106602135	recombining binding protein suppressor of hairless-like	2.31855	2.97732	1.38798	1.68344	2.70723	2.36912	2.072	2.11264	1.36274	1.52133	1.14688	1.2625	1.51737	1.41369	2.52568	1.81644	1.86573	1.62388	1.27127	1.1471	1.46224	2.83627	1.44864	1.88962	2.10303	1.72229	1.99506	1.21339	2.00158	1.67536	K06053	recombining binding protein suppressor of hairless | (RefSeq) recombining binding protein sup
MSTRG.10919	2.06	0.000421669	0.00950661	8.24	nrt1	100196106	NADP+--arginine ADP-ribosyltransferase 1	4.91613	6.23043	1.41447	2.69537	2.5163	4.40186	9.38097	7.79138	9.27198	5.1239	6.83096	8.78149	12.3464	10.7253	6.68368	5.41201	3.44725	6.72493	5.40296	4.97131	11.8639	9.88431	3.75862	12.6313	17.9494	18.2759	17.7523	6.24937	22.2265	1.40332	no KO	assigned | (RefSeq) nrt1; NADP+--arginine ADP-ribosyltransferase 1
MSTRG.11101	0.61	6.73669e-05	0.00265319	3.33	bcl10	100196227	B-cell lymphoma/leukemia 10	5.03579	6.76457	5.26099	4.47341	4.64085	5.02008	3.36002	2.59776	2.36998	3.91033	3.95998	3.78503	3.49302	2.66968	4.38835	2.23012	3.31971	0.876739	2.61791	3.527	3.10072	2.75773	1.48391	1.6531	1.97122	4.18948	2.79822	2.99674	2.64359	2.08337	K07368	B-cell CLL/lymphoma 10 | (RefSeq) bcl10; B-cell lymphoma/leukemia 10
MSTRG.1111	0.71	0.00880136	0.0681977	1.66	LOC106602337	106602337	histone-lysine N-methyltransferase setd3-like	2.29053	2.66518	1.583	2.817	1.96017	2.99125	2.84613	2.60239	0.975751	1.92485	0.667101	1.90263	2.4873	2.26196	1.16508	1.24327	0.408289	1.31521	1.64756	0.635374	1.11385	2.04749	1.2061	1.38004	2.18093	0.384753	0.976392	0.637534	2.24666	1.25374	K19199	histone-lysine N-methyltransferase SETD3 [EC:2.1.1.43] | (RefSeq) histone-lysine N-methyltran
MSTRG.1128	1.41	0.00157112	0.0227669	1.07	LOC106602440	106602440	calmin-like	0.457955	0.381445	0.294046	0.793903	0.434874	0.841097	0.977042	1.60411	1.3197	1.24751	1.59322	1.11079	0.872215	1.61082	1.11321	0.640802	1.38776	2.03424	0.25926	1.46088	0.969449	0.813871	1.04565	2.60464	1.76346	1.16541	1.08189	0.82108	0.971175	0.376765	no KO	assigned | (RefSeq) calmin-like
MSTRG.11283	1.45	0.00237231	0.0299212	15.06	LOC106602587	106602587	uncharacterized LOC106602587	11.0782	11.4474	13.0704	8.02082	6.37715	15.476	23.5424	14.3575	19.1273	8.93764	16.1492	15.9534	21.389	14.2708	13.0447	24.4289	14.8397	13.7505	12.8015	13.675	19.3601	18.1658	9.86238	11.9682	16.8933	17.4993	18.7038	14.6454	17.3121	15.537	K22190	membrane-spanning 4-domains subfamily A member 3/4/8/12/15/18 | (RefSeq) uncharacterized LOC1
MSTRG.11290	0.79	0.00800237	0.0646863	3.63	tm187	100286646	Transmembrane protein 187	4.37946	4.29015	3.33414	4.0569	5.92073	4.7333	5.18667	3.50209	2.56368	2.80653	2.34844	4.0894	5.55729	3.43575	4.50545	3.0235	3.51649	2.04943	1.95026	2.99047	3.61327	3.77306	1.6621	4.80392	5.85201	2.71543	2.91722	3.67781	3.58315	1.99876	no KO	assigned | (RefSeq) tm187; Transmembrane protein 187
MSTRG.1131	1.41	0.000996926	0.0169768	1.37	LOC106602463	106602463	ras-related GTP-binding protein D-like	0.875625	0.961947	0.100699	0.738788	1.15194	0.597342	1.60693	1.79465	0.853283	1.3733	1.67057	2.60603	0.860982	1.57812	2.50687	1.55303	0.459797	1.2678	0.185846	1.37632	1.83281	2.31366	1.02838	1.46527	3.24236	1.53841	1.16051	1.47466	2.97773	0.091813	K16186	Ras-related GTP-binding protein C/D | (RefSeq) ras-related GTP-binding protein D-like
MSTRG.1134	1.14	0.00672471	0.0581262	1.85	LOC106602535	106602535	MAGUK p55 subfamily member 5-A-like	1.71413	1.52956	1.1758	1.40453	1.70393	1.67189	2.34178	2.39027	1.38097	2.05135	1.91991	2.40851	1.59033	1.89926	2.67527	1.73466	1.52903	1.51433	0.887646	1.37719	2.23033	2.3778	1.51859	2.14019	3.03156	1.6498	2.10649	1.8151	2.23569	1.53819	K06091	MAGUK p55 subfamily member 5 | (RefSeq) MAGUK p55 subfamily member 5-A-like
MSTRG.11384	0.78	0.01007	0.0745635	1.14	LOC106602419	106602419	zinc finger protein with KRAB and SCAN domains 3-like	1.55532	2.33679	0.62208	1.91598	1.97031	1.28463	0.519661	1.44188	1.17306	0.600438	1.49239	0.437161	0.946594	1.19248	1.55021	1.50592	0.999942	1.05933	0.367377	1.06784	0.74299	1.34756	0.44339	1.40728	1.3254	1.20858	1.07656	0.420587	0.862801	1.33767	no KO	assigned | (RefSeq) zinc finger protein with KRAB and SCAN domains 3-like
MSTRG.11388	1.38	0.00462234	0.0453068	1.6	LOC106602448	106602448	oocyte zinc finger protein XlCOF8.4-like	0.934541	1.29397	1.03709	0.857124	1.07828	0.585514	2.01079	2.17656	2.24548	2.02368	1.92266	1.50907	1.00666	2.5401	0.988736	1.90034	0.67146	0.439647	1.51484	1.13653	1.79602	1.86051	1.44288	2.57735	3.08128	1.64107	1.79196	1.86863	1.99286	2.14508	no KO	assigned | (RefSeq) oocyte zinc finger protein XlCOF8.4-like
MSTRG.11438	0.69	0.00700099	0.0595184	1.14	LOC106602412	106602412	uncharacterized LOC106602412	2.22588	1.22067	2.50008	1.03668	2.6611	1.24682	1.68736	0.703993	1.61949	1.25047	0.690476	1.00675	0.889497	1.53814	0.428769	1.60188	1.27966	0.786303	1.37377	0.469971	1.11322	0.682217	1.48269	0	0	1.14739	0	0.739439	0.761217	2.04103	no KO	assigned | (RefSeq) uncharacterized LOC106602412
MSTRG.11458	0.86	0.00445384	0.0442482	1.05	LOC106602492	106602492	zinc finger protein 205-like	1.60725	1.31967	0.794081	1.33139	1.41874	1.39673	1.11728	1.33188	1.05631	1.41531	0.761248	0.940679	1.24972	0.637601	1.02998	0.599892	0.952661	0.905227	1.09082	1.25021	0.899049	0.995014	0.734774	0.855138	0.891779	0.922663	1.08746	1.02169	0.713889	1.1039	no KO	assigned | (RefSeq) zinc finger protein 205-like
MSTRG.11487	0.71	0.000466064	0.0102095	4.02	LOC106602551	106602551	uncharacterized LOC106602551	6.88232	5.94004	4.32643	5.96466	5.16189	4.46574	4.66515	4.96146	2.98708	2.50496	2.46072	4.03323	5.06789	4.98982	3.1618	3.45111	4.89085	3.82135	1.77457	3.85428	4.51992	4.0864	3.40361	4.12288	4.13502	2.95294	3.62798	2.34048	3.04224	3.02396	no KO	assigned | (RefSeq) uncharacterized LOC106602551
MSTRG.11505	0.77	6.4689e-05	0.00257512	1.02	LOC106602678	106602678	uncharacterized LOC106602678	2.03451	1.60902	1.36595	1.46939	1.20008	1.16442	0.890477	0.904528	0.897053	0.816721	0.961166	0.563692	1.22628	0.854829	0.954161	0.901778	0.547767	1.2143	1.09104	0.670995	0.60805	1.1296	1.20876	1.00607	0.900987	0.629491	0.752505	1.4047	0.742216	0.858181	no KO	assigned | (RefSeq) uncharacterized LOC106602678
MSTRG.11519	1.39	0.000333628	0.00819287	32.27	LOC106602548	106602548	coiled-coil domain-containing protein 86-like	23.6535	23.7532	29.174	30.2695	24.9324	15.6039	32.4828	34.727	35.3266	28.9853	29.9335	42.1716	24.3706	34.1867	25.6883	38.0925	25.1073	33.7125	42.5219	35.5515	34.8449	30.3094	44.6437	42.3871	23.7117	31.1864	38.2585	31.1241	39.1662	42.2358	K14822	rRNA-processing protein CGR1 | (RefSeq) coiled-coil domain-containing protein 86-like
MSTRG.1152	0.65	0.00437283	0.0438026	95.37	crip1	100195556	cysteine-rich protein 1	138.17	132.72	171.667	118.707	92.9218	124.167	62.9341	71.6557	78.2616	79.1448	97.8249	127.579	80.7239	61.3872	58.7302	74.2563	113.86	114.309	72.2736	117.881	92.8474	81.9381	86.3269	95.1423	27.8372	129.866	118.505	72.1511	70.0334	97.275	no KO	assigned | (RefSeq) crip1; cysteine-rich protein 1
MSTRG.11520	0.87	0.00826058	0.0657978	2.63	glb1	106602547	galactosidase beta 1	3.39292	3.6854	2.11806	2.96044	2.63313	3.30457	2.84529	2.67342	2.04366	2.97851	1.996	3.44259	2.90532	2.01331	3.25439	2.40354	2.17795	2.22568	1.20044	3.37265	2.55572	3.18262	1.93332	3.07993	2.36743	2.57196	2.18856	2.73195	2.97374	1.75374	K12309	beta-galactosidase [EC:3.2.1.23] | (RefSeq) glb1; galactosidase beta 1
MSTRG.11522	0.74	0.0106481	0.0776093	131.38	LOC106602544	106602544	endonuclease domain-containing 1 protein-like	155.9	216.504	121.682	127.886	145.759	209.197	201.848	135.844	81.7844	115.23	195.097	177.092	129.816	125.702	160.031	102.764	76.8593	86.4938	63.2726	119.114	156.96	116.4	62.0759	123.702	154.538	148.84	116.64	116.927	114.742	82.6463	no KO	assigned | (RefSeq) ENDD1; endonuclease domain-containing 1 protein-like
MSTRG.11556	2.74	1.00716e-07	2.83698e-05	22.42	LOC106602706	106602706	uncharacterized LOC106602706	9.04821	8.73524	7.36212	6.49211	7.71563	10.3399	22.8085	23.3302	26.0959	22.2451	30.4403	37.0498	18.8339	17.1997	15.3594	21.3951	15.0039	29.7953	20.4429	21.0561	18.9024	34.2071	24.4644	50.0934	33.2111	17.7809	40.3348	22.2128	48.8879	11.7128	no KO	assigned | (RefSeq) uncharacterized LOC106602706
MSTRG.11587	0.75	0.0072205	0.0607664	1.73	LOC106602764	106602764	spermine oxidase-like	3.48943	2.9365	2.24657	1.02575	1.71703	3.24037	1.70606	1.55498	0.708191	1.45903	1.71481	2.24824	3.05596	1.61159	1.67086	0.911759	1.70528	0.573132	1.28409	1.69375	1.61033	1.91232	1.17588	1.45697	1.69212	1.46041	1.26389	2.33286	1.69369	0.601985	K12259	spermine oxidase [EC:1.5.3.16 1.5.3.-] | (RefSeq) spermine oxidase-like
MSTRG.11602	0.77	0.00209597	0.0277322	1.37	LOC106602751	106602751	zinc finger protein RFP-like	2.06088	2.60074	1.21241	1.14216	1.74549	2.54133	1.71143	1.2293	0.705006	1.76738	1.61302	1.23642	1.83695	1.02731	1.23621	2.03259	1.37368	0.946464	0.355828	0.79121	1.31312	1.86224	0.614351	0.927376	1.51819	1.8964	1.30205	1.07846	1.33852	0	K12015	tripartite motif-containing protein 39 [EC:2.3.2.27] | (RefSeq) zinc finger protein RFP-like
MSTRG.11612	3.14	0.00025569	0.00684022	5.29	tnip2	100306806	TNFAIP3-interacting protein 2	2.09701	0	0	1.01874	3.04171	1.268	4.67036	7.82937	1.63872	6.3715	6.89539	7.57657	2.97084	7.54725	8.84371	6.52338	0	6.13432	6.51333	1.34335	5.9395	6.68718	7.32255	1.50214	20.3073	7.66469	7.12436	6.17009	11.3316	2.46392	no KO	assigned | (RefSeq) tnip2; TNFAIP3-interacting protein 2
MSTRG.11627	0.78	0.000735017	0.0137703	7.82	ufsp2	100286526	UFM1 specific peptidase 2	10.1533	8.00605	10.269	10.7758	9.79691	9.11881	7.6192	4.80668	7.19229	9.283	8.44531	8.69366	7.11364	5.86218	8.18127	6.10698	6.60702	7.22089	7.88351	9.17241	8.95122	7.35117	6.95599	5.57941	5.57939	8.5685	7.27461	8.69731	6.62172	6.82035	K01376	UFM1-specific protease 2 [EC:3.4.22.-] | (RefSeq) ufsp2; UFM1 specific peptidase 2
MSTRG.11628	0.64	0.00437685	0.0438106	5.22	ankrd37	106602728	ankyrin repeat domain 37	8.15758	10.4268	7.14464	4.83322	5.5401	9.57268	6.37771	7.06378	4.33558	4.9264	8.93305	3.25859	5.73113	3.3238	4.25914	3.81584	2.74813	2.33761	3.4737	6.96504	7.18367	3.47053	1.43372	3.72172	3.22142	6.6337	5.82563	3.64348	3.37198	4.87594	no KO	assigned | (RefSeq) ankrd37; ankyrin repeat domain 37
MSTRG.1163	1.68	0.000121249	0.0040489	13.04	LOC106602708	106602708	zinc finger protein 36, C3H1 type-like 1	7.73706	10.2467	6.07408	5.43149	7.7114	9.12138	17.6779	16.9542	14.2108	9.6697	14.7094	15.9648	12.7468	14.7975	10.2212	10.7831	8.17715	12.9878	6.33796	8.40724	13.5333	22.9908	8.75615	20.8968	28.2015	12.4282	21.1887	11.8991	22.5625	8.75297	K18753	butyrate response factor | (RefSeq) zinc finger protein 36, C3H1 type-like 1
MSTRG.11650	1.35	0.000663841	0.0128284	2.62	LOC106602713	106602713	tetraspanin-5-like	1.88182	1.98394	0.977598	1.46147	1.79932	2.35389	3.29633	3.55598	2.07328	2.66028	2.52689	2.87778	3.06569	1.85761	2.3929	2.54374	2.37423	2.67771	1.16612	2.41034	2.38358	5.04741	1.59034	4.96805	5.72682	2.62426	3.241	1.807	4.07681	1.12562	K17345	tetraspanin-5 | (RefSeq) tetraspanin-5-like
MSTRG.11782	1.46	1.14522e-05	0.000751236	13.58	copd	100195075	Coatomer subunit delta	8.49975	8.10639	8.16751	9.89761	12.2278	10.1633	16.5845	19.703	13.5248	12.4843	16.797	17.8403	12.5351	14.8649	13.1115	13.8903	9.03153	14.0624	8.26395	14.1784	16.4703	17.1125	11.566	15.737	18.7863	15.812	16.6169	13.8034	17.8929	9.70392	K20471	coatomer subunit delta | (RefSeq) copd; Coatomer subunit delta
MSTRG.11807	0.65	0.000157896	0.00485927	6.83	LOC106602883	106602883	ubiquitin-associated and SH3 domain-containing protein B-like	8.57597	13.5362	4.15539	8.32713	9.61825	13.284	9.38441	8.8495	2.71972	8.18759	6.93806	6.54479	6.48785	5.56734	11.1324	4.5291	4.19526	3.68573	1.71602	4.78145	7.00722	9.8345	2.74508	6.75082	12.8342	4.941	5.19906	4.06101	7.19177	2.13469	K18993	ubiquitin-associated and SH3 domain-containing protein [EC:3.1.3.48] | (RefSeq) ubiquitin-ass
MSTRG.11834	1.29	0.0100521	0.0744901	1.3	slc25a35	106602904	solute carrier family 25 member 35	0.874341	0.953835	0.577987	0.803141	1.01475	0.689835	0.993857	1.59777	1.15023	1.10051	1.51498	1.66869	0.734421	0.932883	1.3198	1.22403	0.920572	1.34709	1.08919	1.15587	1.3565	3.32707	1.4517	3.02459	1.30039	1.14819	1.15434	2.6926	1.23123	0.625641	K15117	solute carrier family 25, member 34/35 | (RefSeq) slc25a35; solute carrier family 25 member 3
MSTRG.11843	1.26	0.0029911	0.0345971	3.62	LOC106602908	106602908	stromal cell-derived factor 2-like	2.39022	3.38956	2.22995	2.49394	3.20867	3.02731	3.4149	4.70795	3.48878	3.03084	2.95501	3.58539	3.1003	3.87675	3.45814	4.14504	2.37699	3.72605	3.0963	4.47116	3.74956	5.87238	2.67077	5.19049	6.16605	4.35391	3.44255	3.54648	4.79286	2.7546	no KO	assigned | (RefSeq) stromal cell-derived factor 2-like
MSTRG.11844	1.14	0.00545805	0.0501274	5.34	LOC106602915	106602915	RAC-beta serine/threonine-protein kinase-like	4.20203	5.20388	4.11238	4.07304	5.54627	4.94251	6.00884	7.30759	5.3376	4.9065	4.3119	5.70843	5.17669	4.97019	5.72029	6.92087	4.4621	5.00858	4.96953	4.89102	5.22751	5.47203	5.63949	5.8663	5.19666	5.32942	5.507	6.25849	6.43363	5.54917	K04456	RAC serine/threonine-protein kinase [EC:2.7.11.1] | (RefSeq) RAC-beta serine/threonine-protei
MSTRG.11857	1.19	0.000981545	0.0168105	1.13	LOC106602927	106602927	bifunctional heparan sulfate N-deacetylase/N-sulfotransferase 1-like	0.834375	1.27412	0.294579	0.66242	0.909061	1.15422	1.58911	1.56418	0.918149	1.09134	0.974395	1.08662	1.30107	0.944692	1.3477	1.4419	1.08128	0.791428	1.16405	0.788265	1.30733	1.61266	1.08326	1.49006	1.46987	0.985958	1.37328	0.878167	1.29528	1.17858	K02576	heparan sulfate N-deacetylase/N-sulfotransferase NDST1 [EC:3.1.1.- 2.8.2.-] | (RefSeq) bifunc
MSTRG.11865	1.26	0.0133008	0.0896821	1.29	LOC106602932	106602932	vascular endothelial growth factor C-like	1.1011	0.795884	0.446001	0.52352	1.37485	0.955816	1.12167	1.78412	1.17631	1.17586	1.50894	1.26138	1.0438	0.674051	1.20396	1.55748	0.740441	0.645656	0.497602	1.30643	1.08946	2.66879	0.877471	0.903477	2.53103	1.86542	1.7524	2.17547	2.42854	1.41335	K05449	vascular endothelial growth factor C/D | (RefSeq) vascular endothelial growth factor C-like
MSTRG.11915	1.45	7.77181e-05	0.00294898	1.25	fhl1	106602962	four and a half LIM domains 1	1.29143	0.427697	0.456693	0.50309	0.373671	0.851278	1.3046	1.19216	1.34972	1.57396	1.84731	1.83192	2.03585	1.12129	0.783046	0.931008	1.76563	1.29272	0.676875	1.40233	1.15544	1.90386	0.930144	1.45947	1.02733	1.65137	2.44994	1.32916	1.84426	0.696766	K14365	four and a half LIM domains protein 1 | (RefSeq) fhl1; four and a half LIM domains 1
MSTRG.11923	1.23	0.00933888	0.0709185	4.55	LOC106602977	106602977	dipeptidyl peptidase 3-like	4.11792	3.76207	3.17761	4.50739	3.89643	2.60807	4.23642	5.27526	4.40088	4.33581	4.36171	7.80242	3.65728	3.64727	4.85978	4.95678	3.23331	4.15752	3.93983	6.08707	5.60214	5.20794	4.5373	4.68879	3.64677	5.72289	5.00838	5.55924	5.83698	3.736	K01277	dipeptidyl-peptidase III [EC:3.4.14.4] | (RefSeq) dipeptidyl peptidase 3-like
MSTRG.11945	0.3	0.00573462	0.0519698	3.42	pygma	100194564	phosphorylase, glycogen (muscle) A	11.57	10.9181	2.6855	2.22343	3.09762	7.50606	0.305065	0.468338	0.462351	0.793953	23.6494	0.30554	0.160583	0.079529	0.056121	0.210795	0.419733	0.098767	0.835579	0.049354	1.35451	21.1047	0.321496	3.14826	9.3476	0.563037	0.039518	0.140858	0.054003	0.487017	K00688	glycogen phosphorylase [EC:2.4.1.1] | (RefSeq) pygma; phosphorylase, glycogen (muscle) A
MSTRG.11953	1.95	5.93433e-06	0.000465855	64.87	LOC106603036	106603036	ubiquitin-conjugating enzyme E2 D2	31.5893	41.2289	23.5725	32.5742	38.1047	41.6251	88.351	71.8314	63.8336	78.731	99.5326	75.9291	32.6351	87.8862	77.4919	59.5747	37.223	71.1021	32.5287	55.4991	80.4135	95.1594	41.4246	92.8551	125.806	73.4772	84.9584	72.509	100.185	38.4797	K06689	ubiquitin-conjugating enzyme E2 D [EC:2.3.2.23] | (RefSeq) UB2D2; ubiquitin-conjugating enzym
MSTRG.11976	0.79	0.0113813	0.0806622	1.2	LOC106603045	106603045	zinc finger and BTB domain-containing protein 20-like	3.25227	1.11261	1.20157	1.76927	1.03232	1.696	1.11962	1.04205	1.07218	1.59724	1.59475	1.06248	1.39304	1.03192	1.6603	0.948765	0.819098	0.763645	0.254687	1.06619	1.06801	0.557368	0.996161	0.861207	1.02303	1.90706	0.700891	1.16649	1.63624	0.622298	K10501	zinc finger and BTB domain-containing protein 20 | (RefSeq) zinc finger and BTB domain-contai
MSTRG.11979	0.7	0.00876815	0.0680799	7.83	LOC106603047	106603047	beta-1,4-galactosyltransferase 4-like	8.74316	15.0217	6.95319	8.8348	8.20913	14.5362	10.5655	5.74055	3.83938	8.70603	11.7137	7.48744	10.4283	10.9457	12.4403	5.58819	4.19326	5.65269	2.61361	7.45253	7.14004	6.54642	3.87982	5.85749	9.64666	7.6053	8.46576	4.62937	8.95107	2.59549	K07969	beta-1,4-galactosyltransferase 4 [EC:2.4.1.90 2.4.1.275 2.4.1.-] | (RefSeq) beta-1,4-galactos
MSTRG.11982	1.58	8.47606e-06	0.000602203	9.4	LOC106603051	106603051	mycophenolic acid acyl-glucuronide esterase, mitochondrial-like	4.95122	8.12341	4.25066	6.00143	5.75272	6.50907	15.0198	10.4954	8.67317	12.5406	10.945	11.5936	6.14955	10.0412	12.3262	9.70206	6.02508	8.55852	5.26604	7.73514	11.4439	13.2527	7.29012	11.4373	17.1728	10.747	10.9656	11.0659	13.2735	4.70132	K13702	abhydrolase domain-containing protein 10 [EC:3.1.1.93] | (RefSeq) ABHDA; mycophenolic acid ac
MSTRG.11987	1.21	0.0117597	0.0823531	19.32	LOC106603049	106603049	matrin-3-like	14.8276	20.7947	11.5612	16.761	16.4833	17.0568	20.1491	22.8912	16.8655	19.4419	21.5813	17.0017	19.3587	21.9469	26.5186	18.6396	15.9589	18.8852	10.8726	19.5569	23.9122	17.1851	16.4475	28.0472	31.2651	20.9709	18.7322	17.0857	22.9646	15.7426	no KO	assigned | (RefSeq) matrin-3-like
MSTRG.12005	1.75	0.00511909	0.0481596	419.29	sat1	106603062	spermidine/spermine N1-acetyltransferase 1	162.872	309.635	317.301	256.692	205.45	247.854	693.081	478.947	380.908	508.412	562.48	618.089	127.616	613.451	632.783	399.075	195.929	379.065	242.4	497.418	603.087	328.943	253.125	454.7	890.525	475.31	445.058	394.045	482.438	422.099	K00657	diamine N-acetyltransferase [EC:2.3.1.57] | (RefSeq) sat1; spermidine/spermine N1-acetyltrans
MSTRG.12007	1.3	0.00410239	0.0419938	118.73	LOC106603066	106603066	eukaryotic translation initiation factor 1A, X-chromosomal-like	81.4718	103.255	105.103	95.5844	101.447	80.9698	123.067	135.405	138.395	104.565	94.9524	125.353	92.6476	112.223	101.774	151.986	94.8695	144.228	111.066	125.721	121.831	134.076	110.542	165.476	201.986	108.361	119.967	97.3184	144.64	133.539	K03236	translation initiation factor 1A | (RefSeq) IF1AX; eukaryotic translation initiation factor 1
MSTRG.12027	1.36	0.00878143	0.0681094	4.02	LOC106603082	106603082	spermine synthase-like	3.09748	3.55811	1.36498	3.45952	1.65506	3.78133	6.53414	4.58558	3.80231	3.74505	4.73196	7.62622	3.12237	3.58617	4.6269	4.14571	2.20983	3.00357	0.976003	4.3923	5.57889	6.45696	3.77861	3.97568	3.55578	6.6448	5.68359	3.09034	6.41577	1.55337	K00802	spermine synthase [EC:2.5.1.22] | (RefSeq) spermine synthase-like
MSTRG.12060	1.75	7.09923e-05	0.00276688	5.16	LOC106603109	106603109	interleukin-13 receptor subunit alpha-2-like	3.57604	2.25501	2.18448	1.65361	2.98388	4.15335	3.78066	4.56917	6.08031	5.47454	6.30013	5.00547	4.86255	7.48691	3.77238	6.4331	6.93338	8.30839	4.44182	3.07199	6.89386	9.26739	4.09556	8.44297	4.35981	4.14038	6.44959	6.21101	8.67381	2.79466	K05077	interleukin 13 receptor alpha-2 | (RefSeq) interleukin-13 receptor subunit alpha-2-like
MSTRG.12087	1.51	0.0041875	0.0425354	4.36	LOC106603132	106603132	zinc finger protein-like 1	2.37661	5.1786	1.39318	2.57436	2.34738	2.38223	6.96598	5.65067	2.94716	4.66833	5.9196	6.92492	3.39684	4.90504	5.56667	1.23623	3.17857	2.08845	2.13775	3.40934	4.86562	8.17942	3.09547	7.73689	9.43606	4.24524	5.04637	4.40767	6.09523	2.39689	no KO	assigned | (RefSeq) zinc finger protein-like 1
MSTRG.12091	1.32	0.00149892	0.022004	9.54	mrpl49	106603136	mitochondrial ribosomal protein L49	6.78916	9.05705	4.12443	8.40455	8.09669	7.76849	12.421	10.0706	8.76155	10.2675	10.6013	13.5337	7.36887	8.54941	9.23083	12.3873	6.08133	10.5468	5.76249	10.7724	11.8733	10.5174	8.4932	15.4806	10.0147	11.5964	10.8718	8.60464	11.5427	6.66768	K17430	large subunit ribosomal protein L49 | (RefSeq) mrpl49, RM49; mitochondrial ribosomal protein
MSTRG.12119	2.35	1.89294e-09	1.90923e-06	13.89	LOC106603161	106603161	4F2 cell-surface antigen heavy chain-like	7.23646	6.02506	4.01159	5.52668	6.65511	6.86281	15.9702	15.8092	16.1001	13.2691	13.3943	19.7312	9.54299	17.0407	16.68	16.6463	6.94288	16.261	10.6114	15.4238	14.7551	16.1654	15.2449	22.1873	13.7532	16.2522	20.0233	21.1601	23.3363	14.0372	K06519	solute carrier family 3, member 2 | (RefSeq) 4F2 cell-surface antigen heavy chain-like
MSTRG.12158	0.68	0.00636633	0.0558553	2.22	LOC106603205	106603205	PERQ amino acid-rich with GYF domain-containing protein 1-like	5.13499	2.4065	3.52978	1.94013	2.5818	4.2374	2.37945	2.04568	1.9756	2.36943	1.91376	0.87658	2.44867	1.431	1.59359	2.72868	3.25551	1.30932	1.82161	2.12176	2.61035	1.41382	2.91003	1.36352	0.921147	3.61165	2.50114	0.498285	1.00933	1.56018	K18730	PERQ amino acid-rich with GYF domain-containing protein | (RefSeq) PERQ amino acid-rich with
MSTRG.12160	1.48	0.000557657	0.0114905	149.02	LOC106603211	106603211	nucleophosmin-like	96.7799	100.003	70.614	125.798	138.443	102.455	183.646	179.086	144.597	127.448	151.226	261.468	124.446	164.497	133.776	176.886	82.9916	152.356	103.212	165.373	182.749	213.654	142.49	208.808	119.717	171.101	171.934	140.247	231.314	103.408	K11276	nucleophosmin 1 | (RefSeq) NPM; nucleophosmin-like
MSTRG.12197	0.71	0.0154415	0.0988809	1.58	LOC106603276	106603276	dehydrogenase/reductase SDR family member 13-like	1.76682	2.14543	1.9251	1.95014	2.5683	3.37044	1.96782	1.10823	0.300265	0.785733	1.32318	1.5161	2.14998	0.600407	0.921159	2.21304	1.82576	1.29285	1.98826	0.011723	0.82385	1.75947	2.3087	1.44942	1.59941	0.640361	1.71329	1.5328	1.61347	2.13722	K11169	dehydrogenase/reductase SDR family member 13 [EC:1.1.-.-] | (RefSeq) DHR13; dehydrogenase/red
MSTRG.12252	0.64	0.00238135	0.0299494	64.24	LOC106603312	106603312	uncharacterized LOC106603312	88.3923	103.406	79.1687	57.6241	80.8237	117.124	83.2043	57.3021	55.9198	68.6711	49.3574	50.007	84.4588	74.0519	112.854	52.1133	49.2043	21.7649	35.5313	47.8259	57.7728	41.7039	32.3394	53.4179	81.0424	71.8418	64.483	40.225	75.4751	40.0469	no KO	assigned | (RefSeq) uncharacterized LOC106603312
MSTRG.12262	1.34	0.0031713	0.035867	7.92	LOC106603316	106603316	ankyrin repeat and SOCS box protein 12-like	4.64551	5.58652	5.66378	4.74012	8.37587	6.63814	13.1145	9.65089	8.69772	6.81098	8.23673	7.81903	8.31591	7.06041	8.67509	7.18437	8.00105	6.73989	4.64729	8.85838	7.41121	12.8374	5.15097	13.6364	10.1249	10.367	7.58152	6.96198	6.8757	7.11707	K10334	ankyrin repeat and SOCS box protein 12 | (RefSeq) ASB12; ankyrin repeat and SOCS box protein
MSTRG.12300	1.39	9.47331e-05	0.00341596	6.23	sdhaf1	100196578	succinate dehydrogenase complex assembly factor 1	4.21251	4.86598	4.13512	3.6649	5.46486	4.40643	6.64314	6.48886	6.08019	6.5368	4.93093	7.26783	4.35392	5.961	6.20802	8.18794	5.70254	6.04658	6.39256	4.99053	6.63706	8.86567	6.82572	7.6519	7.74702	6.51903	7.33586	5.88835	6.30341	10.5358	K18167	succinate dehydrogenase assembly factor 1 | (RefSeq) sdhaf1, lyrm8; succinate dehydrogenase c
MSTRG.12352	1.64	1.07088e-05	0.000716202	8.58	LOC106603386	106603386	rho-related GTP-binding protein RhoG-like	4.48272	6.32505	3.15845	5.58126	5.56065	5.91974	13.8221	10.3449	7.67631	11.9712	10.9956	12.3447	5.62319	9.54681	10.5565	6.81237	5.9006	8.44974	4.57769	7.74462	12.6844	11.1228	5.84506	11.0239	14.4066	9.18276	9.51186	8.02677	13.9437	4.30913	K07863	Ras homolog gene family, member G | (RefSeq) RHOG; rho-related GTP-binding protein RhoG-like
MSTRG.1239	1.92	0.0102721	0.075629	2.64	LOC106603656	106603656	DNA (cytosine-5)-methyltransferase 3A-like	1.6162	0.790914	2.72397	0.613957	0.497223	0.00487031	5.15352	5.26245	3.22834	3.75583	0.318559	1.17829	0.922931	0.69046	4.67352	4.60672	0.442353	2.17326	2.94674	2.3885	4.06415	4.29501	2.30039	4.63066	6.15373	0.489912	4.33402	4.98727	2.03091	1.82863	K17398	DNA (cytosine-5)-methyltransferase 3A [EC:2.1.1.37] | (RefSeq) DNA (cytosine-5)-methyltransfe
MSTRG.12407	1.54	7.05667e-05	0.00275625	3.91	LOC106603588	106603588	brain mitochondrial carrier protein 1-like	1.95981	3.23817	1.30642	2.08348	2.96071	2.52623	5.45936	5.5938	2.77054	3.71287	4.77891	5.01516	2.39646	4.22603	4.82745	3.98373	2.25983	3.21463	2.29335	3.10792	4.79181	5.5466	2.30875	6.2141	8.96233	4.13698	4.98927	3.38941	6.4566	2.85007	K15106	solute carrier family 25 (mitochondrial carrier), member 14/30 | (RefSeq) brain mitochondrial
MSTRG.12425	0.79	0.00698434	0.0594476	1.6	LOC106603578	106603578	protein FAM122A-like	2.53541	2.68847	0.746828	1.66011	1.72179	2.821	2.23685	1.55809	0.668379	1.69028	1.57123	1.53266	2.01486	0.607998	2.53917	0.884417	1.41744	1.18522	0.027805	0.923391	1.63698	2.74801	0.35364	1.0933	2.26202	2.52285	2.35683	0.780465	2.79244	0.2721	no KO	assigned | (RefSeq) protein FAM122A-like
MSTRG.12427	1.7	0.000306201	0.00770103	1.05	LOC106603576	106603576	schwannomin-interacting protein 1-like	0.288719	0.342197	0.050241	0.339341	0.03337	0.504724	0.772112	0.658899	1.29668	0.862672	2.49127	1.2785	0.756566	0.696357	1.44022	1.13191	0.359713	2.6508	0.682302	0.711321	0.824874	2.03089	0.640815	3.29715	2.25756	0.738143	1.38202	1.03488	1.75732	0.158655	no KO	assigned | (RefSeq) schwannomin-interacting protein 1-like
MSTRG.12459	0.63	4.91668e-05	0.00209309	40.62	LOC106603553	106603553	SAM domain-containing protein SAMSN-1-like	50.1587	68.7319	53.0974	42.8861	59.0228	68.2849	53.924	36.2408	30.516	42.0837	36.4757	39.4609	49.2385	32.9909	54.4721	32.5251	28.947	18.6984	25.3772	28.8654	41.7936	38.4111	24.476	30.2925	47.546	31.5848	36.9512	31.3199	43.6746	40.5164	no KO	assigned | (RefSeq) SAMN1; SAM domain-containing protein SAMSN-1-like
MSTRG.12560	1.22	0.0094253	0.0713018	5.29	LOC106603512	106603512	mitochondrial import inner membrane translocase subunit Tim22-like	4.12014	5.2885	3.57029	5.38835	2.89018	4.97537	5.06416	6.31275	5.55201	6.36059	4.88384	5.6926	7.14007	3.49976	5.80607	6.14118	5.12148	5.41959	4.65288	7.32195	5.99205	5.994	5.58834	6.06604	4.32493	6.06147	5.80533	4.69285	5.77645	3.29263	K17790	mitochondrial import inner membrane translocase subunit TIM22 | (RefSeq) TIM22; mitochondrial
MSTRG.12573	0.83	0.0127083	0.087085	10.07	LOC106603502	106603502	ER membrane protein complex subunit 6	11.9826	13.648	7.38724	11.7108	13.1316	12.5187	14.068	14.4152	6.53612	7.85874	7.94969	11.8166	10.663	8.62941	10.2119	11.4531	7.81475	9.51458	8.07764	6.58835	9.7516	9.21611	7.31618	14.3339	10.8645	8.63286	9.06299	10.735	9.93651	6.23447	no KO	assigned | (RefSeq) TMM93; ER membrane protein complex subunit 6
MSTRG.12619	0.63	0.000191521	0.005599	8.84	LOC106603485	106603485	G protein-coupled receptor kinase 6-like	11.2676	13.1241	9.4021	11.1575	14.1193	15.4055	11.4472	6.42665	5.70788	11.6435	6.81661	8.50277	10.2126	5.86918	11.5612	6.80989	9.60718	4.91253	1.73473	6.72114	8.21449	10.8047	4.9969	5.69136	16.0272	8.22917	7.53629	8.07035	9.00485	4.07636	K08291	G protein-coupled receptor kinase [EC:2.7.11.16] | (RefSeq) G protein-coupled receptor kinase
MSTRG.12657	1.32	0.000812446	0.014877	14.87	ska2	106603464	spindle and kinetochore associated complex subunit 2	11.3698	10.2906	9.11135	13.6445	15.003	10.694	12.3046	17.0689	16.4212	16.9278	16.9656	20.0608	15.1141	16.0231	15.3547	17.3455	12.6347	12.3466	13.1042	17.1899	17.3232	16.4198	15.016	17.7659	9.79344	19.4398	14.5216	15.6516	13.76	17.5188	no KO	assigned | (RefSeq) ska2; spindle and kinetochore associated complex subunit 2
MSTRG.12665	0.72	0.00747973	0.0619263	1.21	pex12	100380513	peroxisomal biogenesis factor 12	2.27438	1.96599	1.44707	1.99705	1.149	2.04449	1.61576	1.44636	0.335096	0.608555	1.39006	1.27828	1.09746	0.866179	1.54042	1.3475	1.33405	1.24606	1.28242	0.970023	1.1959	1.44715	0.405996	0	1.75717	0.992927	0.342765	1.59631	0.375179	0.896313	K13345	peroxin-12 | (RefSeq) pex12; peroxisomal biogenesis factor 12
MSTRG.12666	2.58	7.37761e-10	9.29695e-07	15.6	LOC106603456	106603456	3-methyl-2-oxobutanoate dehydrogenase [lipoamide] kinase, mitochondrial-like	6.69034	5.64948	3.81877	4.49636	7.28995	9.99512	23.4817	16.8438	15.4728	21.5509	20.5725	24.6063	12.0784	19.2944	20.8688	16.1692	8.37699	22.2012	12.0202	11.6035	15.0789	22.5723	14.5478	23.6749	25.2265	17.7507	18.2326	17.5422	19.3961	10.8242	K00905	[3-methyl-2-oxobutanoate dehydrogenase (acetyl-transferring)] kinase [EC:2.7.11.4] | (RefSeq)
MSTRG.12668	0.84	0.0093248	0.0708773	2.13	lrwd1	106603455	leucine rich repeats and WD repeat domain containing 1	2.16207	3.29044	1.29665	3.02356	3.25515	2.66098	2.68674	2.29017	2.03382	1.77787	1.70535	3.21841	1.72533	1.87554	2.45501	1.54705	1.24965	1.81909	1.09675	2.00587	1.91829	2.82554	1.85899	2.32218	1.40133	2.56263	2.27588	2.20022	2.09185	1.3091	no KO	assigned | (RefSeq) lrwd1; leucine rich repeats and WD repeat domain containing 1
MSTRG.12677	3.82	2.0568e-06	0.000225167	32.24	ets2	100195060	v-ets erythroblastosis virus E26 oncogene homolog 2 (avian)	7.82115	9.21103	4.38768	7.88779	8.3286	10.7752	50.0046	30.2145	29.5988	50.8685	49.0599	51.9933	10.6891	46.4818	68.8563	32.2918	5.05892	30.3439	17.7727	16.4998	41.1295	31.8333	21.5153	42.1803	84.9317	27.6395	39.8955	58.9834	61.4923	19.5155	K21932	C-ets-2 | (RefSeq) ets2; v-ets erythroblastosis virus E26 oncogene homolog 2 (avian)
MSTRG.12679	2.23	8.33944e-07	0.000119564	6.56	LOC106603452	106603452	uncharacterized LOC106603452	3.6275	3.36745	0.518493	2.13369	3.43339	3.46259	6.77268	6.87097	5.89484	7.57955	10.0798	9.91385	4.62118	5.3349	5.47581	6.1772	3.80065	7.90923	4.14453	3.49575	5.88763	14.0816	4.57462	11.1466	14.2981	9.7724	10.139	8.29287	11.5976	2.36671	no KO	assigned | (RefSeq) uncharacterized LOC106603452
MSTRG.12683	1.27	0.00177586	0.0247494	1.16	vps37d	106603449	VPS37D subunit of ESCRT-I	0.711136	0.54116	0.904329	0.692488	0.809985	0.932931	0.665714	0.685393	1.84365	1.02413	1.34802	1.48825	1.19713	1.28226	1.11456	1.15173	1.07163	0.956167	1.58387	0.919031	0.951241	1.47451	1.49862	1.24635	1.40594	1.86807	2.10655	1.55049	1.00106	0.881046	K12185	ESCRT-I complex subunit VPS37 | (RefSeq) vps37d; VPS37D, ESCRT-I subunit
MSTRG.12696	0.64	0.00919679	0.0703352	3.19	LOC106603445	106603445	E3 ubiquitin-protein ligase TTC3-like	2.43504	5.64751	3.47275	4.75763	5.73952	6.86758	2.02405	4.5075	3.31781	0.600166	3.22285	2.03151	1.36738	3.43105	2.66255	3.3524	3.00219	2.4043	3.18386	2.21654	4.79156	5.20795	2.10582	3.40662	4.02997	1.34693	1.63574	0.829389	1.8053	4.20661	K15712	E3 ubiquitin-protein ligase TTC3 [EC:2.3.2.27] | (RefSeq) E3 ubiquitin-protein ligase TTC3-li
MSTRG.12697	1.25	0.00316516	0.0358484	20.1	pigp	100196862	phosphatidylinositol glycan anchor biosynthesis class P	15.5283	20.8172	12.5397	12.197	18.2639	20.0875	25.8947	23.8734	18.1853	20.0792	19.1372	23.4225	19.016	19.144	18.0171	21.4085	16.5436	20.7434	13.9545	16.8174	23.4709	27.5522	12.9164	27.4943	31.3664	18.4205	24.2704	18.9482	24.8672	17.9807	K03861	phosphatidylinositol glycan, class P | (RefSeq) pigp; phosphatidylinositol glycan anchor bios
MSTRG.12806	1.51	0.00133394	0.0204341	9.62	LOC106603660	106603660	78 kDa glucose-regulated protein homolog	9.52343	4.58911	5.56305	7.56518	8.08727	4.17365	10.3627	15.1263	11.4344	9.12307	6.27081	14.7459	8.90408	13.3499	11.0367	10.262	6.15524	8.01884	10.4395	10.3037	7.96374	11.0551	13.085	12.1417	5.12615	10.4632	10.437	9.71816	11.2581	12.1858	K03283	heat shock 70kDa protein 1/2/6/8 | (RefSeq) 78 kDa glucose-regulated protein homolog
MSTRG.12823	1.23	0.0127526	0.0872811	3.4	i2bp1	100380315	Interferon regulatory factor 2-binding protein 1	3.35652	3.15709	2.17432	1.64576	2.90259	2.92842	3.74509	5.36376	3.01792	3.729	3.25855	4.34201	3.18431	4.35105	2.30171	3.06193	2.72925	3.06774	1.72088	3.26729	4.07136	3.23832	2.57935	4.62685	5.57075	3.81207	4.48428	3.99664	3.84896	2.59093	K22383	interferon regulatory factor 2-binding protein | (RefSeq) i2bp1; Interferon regulatory factor
MSTRG.12835	0.24	0.00071795	0.0135781	11.39	ckm2	100194631	creatine kinase-2	42.067	29.0961	14.2979	12.2254	18.7008	26.9766	1.36947	6.78142	2.9752	5.91239	75.0275	3.96832	5.52016	2.50827	0.950817	2.7274	3.78099	1.30846	0	4.49011	6.39102	30.5459	4.27246	10.0171	11.6369	5.68778	2.42203	3.65444	0.987851	5.45356	K00933	creatine kinase [EC:2.7.3.2] | (RefSeq) ckm2; creatine kinase-2
MSTRG.12838	0.74	0.0107083	0.0778114	1.21	LOC106603701	106603701	myb-related transcription factor, partner of profilin-like	2.39553	2.0781	1.86348	0.932014	2.35847	1.02529	0.458775	1.21101	1.85889	1.12405	1.37244	1.24408	1.25981	0.594958	1.15913	1.51816	0.909812	0.482886	0.238696	1.84418	1.0751	0.997028	1.43955	0.543545	0.950374	2.01245	0.915762	1.15194	0.771918	0.370556	no KO	assigned | (RefSeq) myb-related transcription factor, partner of profilin-like
MSTRG.12898	0.73	0.00946718	0.071557	50.96	spd2b	100306811	SH3 and PX domain-containing protein 2B	61.4953	79.7527	55.0132	57.2918	62.5961	62.8766	67.4893	40.7389	37.7078	41.818	54.7828	68.9609	38.9274	29.3503	72.9224	50.2894	20.6876	39.4626	40.8204	41.0749	50.2196	70.9064	30.8165	47.7993	65.9182	35.2992	46.837	66.0232	52.9895	37.7826	K08011	neutrophil cytosolic factor 1 | (RefSeq) spd2b; SH3 and PX domain-containing protein 2B
MSTRG.12900	0.74	0.00742736	0.0617477	5.87	wbscr16	100195316	RCC1 like	8.0776	5.67058	11.7699	9.00776	5.58491	5.93585	3.80902	4.84548	4.08013	3.68886	3.5285	7.14028	4.34894	3.30356	6.71256	6.02861	6.75003	4.93138	6.93839	8.56668	6.6555	3.82496	6.69267	3.96042	3.23795	6.91162	5.1879	4.88914	5.18356	8.69103	no KO	assigned | (RefSeq) rcc1l, wbs16; RCC1 like
MSTRG.12902	1.3	0.00201302	0.0270015	13.48	LOC106603751	106603751	uncharacterized LOC106603751	11.6667	10.4554	8.67588	10.3488	15.5415	8.03991	14.7513	16.9419	13.6095	15.3883	12.8801	15.8303	10.2028	14.0965	15.3676	16.3837	10.9786	11.6031	15.7	12.4682	11.4944	12.729	15.424	18.8399	13.1389	13.9846	14.9277	11.2721	13.3504	18.2521	no KO	assigned | (RefSeq) uncharacterized LOC106603751
MSTRG.12962	2.07	0.00214609	0.0282018	1.53	ets1	106603766	ETS proto-oncogene 1, transcription factor	0	0	0	0	0	2.26168	2.06141	0.768957	3.41598	1.23129	2.15389	1.46816	2.31512	3.30673	1.92408	0	2.36897	1.70399	0	1.22303	2.23781	3.0772	1.52687	3.78257	1.50094	1.18761	3.87187	0	2.38524	0	K02678	C-ets-1 | (RefSeq) ets1; ETS proto-oncogene 1, transcription factor
MSTRG.13008	1.32	0.0069408	0.0592666	9.4	LOC106603816	106603816	serine/threonine-protein phosphatase 2A catalytic subunit alpha isoform-like	7.00511	7.67219	4.57011	6.7687	8.97518	7.59899	13.2253	14.001	8.03797	14.0301	11.7907	9.33661	7.3855	10.538	8.08742	7.96946	6.76718	8.07281	3.74404	12.107	11.0837	13.1983	10.0668	9.86274	12.4495	12.3179	6.58501	11.2992	10.8091	6.72762	K04382	serine/threonine-protein phosphatase 2A catalytic subunit [EC:3.1.3.16] | (RefSeq) serine/thr
MSTRG.13038	1.76	0.00058923	0.0118754	8.15	pdli4	100196889	PDZ and LIM domain protein 4	4.23919	5.06669	2.17378	3.47984	5.70921	6.60993	7.28004	7.54925	10.6444	5.05949	8.60855	7.29406	6.46224	7.18726	6.75993	11.4836	4.31861	16.4021	8.81191	6.62213	7.90622	15.3989	6.08525	18.4613	11.0779	8.27481	10.2664	11.2778	10.5423	3.42341	no KO	assigned | (RefSeq) pdli4; PDZ and LIM domain protein 4
MSTRG.13056	1.24	0.0123352	0.0852603	8.9	LOC106603852	106603852	zinc finger CCHC domain-containing protein 10-like	6.3785	8.83213	4.62282	6.95945	9.08269	7.55813	11.6932	11.1402	6.68906	10.2047	8.77462	10.9165	6.76613	9.39408	11.004	11.3407	5.09087	8.10979	6.39593	6.9055	11.3147	10.3382	6.96265	12.177	14.6616	7.10027	9.22865	7.91502	11.668	7.77696	no KO	assigned | (RefSeq) ZCH10; zinc finger CCHC domain-containing protein 10-like
MSTRG.13059	1.3	0.00222525	0.0288307	15.65	LOC106603853	106603853	heat shock 70 kDa protein 4-like	13.6486	14.0616	9.20304	15.8168	13.4092	8.48772	17.1904	20.981	16.3099	17.8208	16.084	19.7289	11.5122	17.1848	14.2827	16.0337	10.6971	16.7715	9.97745	16.493	18.0303	18.5826	13.184	21.1521	21.5779	16.2802	18.8479	14.6937	20.4963	11.0639	K09489	heat shock 70kDa protein 4 | (RefSeq) heat shock 70 kDa protein 4-like
MSTRG.13095	2.66	7.11153e-07	0.00010642	4.87	LOC106603882	106603882	uncharacterized LOC106603882	1.32896	0.729079	2.17349	0.794405	1.17647	2.80419	4.02891	4.84146	8.37946	3.34092	5.03212	5.53851	2.15959	6.57	7.48317	7.65812	2.89228	9.42078	4.4388	3.70067	3.27556	6.32731	5.38819	9.29197	4.9262	4.09119	5.60488	10.7628	5.44569	6.55591	no KO	assigned | (RefSeq) uncharacterized LOC106603882
MSTRG.13148	1.37	0.00117661	0.0188645	39.9	LOC106603897	106603897	H/ACA ribonucleoprotein complex subunit 2-like protein	27.1898	31.8161	24.6267	33.7724	41.6368	23.6228	40.8823	58.199	39.5251	34.3646	32.2174	47.4457	31.0724	42.9276	39.1921	48.5823	29.3078	39.8497	35.2111	38.3415	42.5929	47.0673	41.3397	59.4996	50.5654	41.7298	47.2216	27.8191	52.8267	46.6076	K11129	H/ACA ribonucleoprotein complex subunit 2 | (RefSeq) H/ACA ribonucleoprotein complex subunit
MSTRG.13154	2.46	1.69793e-06	0.000196393	4.8	LOC106603906	106603906	early growth response protein 1-like	1.19853	1.55715	1.26031	1.39918	1.629	2.05269	4.72742	7.73376	5.98854	4.72441	4.12154	6.06035	1.88522	5.41426	4.92673	2.94932	1.89753	6.79085	4.18044	3.1656	6.62594	9.31939	3.27395	9.54037	10.2448	5.17705	9.67022	5.34001	7.97929	3.24433	K09203	early growth response protein 1 | (RefSeq) early growth response protein 1-like
MSTRG.13176	1.86	0.000497015	0.0106345	1.55	LOC106603916	106603916	proheparin-binding EGF-like growth factor	0.360929	0.309978	0.271888	0.514837	0.673945	0.257395	1.50192	1.90796	1.62825	1.86577	1.33822	2.71905	0.393382	1.88579	1.80317	0.952791	0	1.84918	0.385835	0.738792	1.73462	2.48663	0.740856	2.94552	4.80269	1.05736	3.0322	4.02663	3.32584	0.864776	K08523	heparin-binding EGF-like growth factor | (RefSeq) proheparin-binding EGF-like growth factor
MSTRG.1319	1.64	0.00102334	0.0172548	3.04	LOC106602991	106602991	prostaglandin E2 receptor EP2 subtype-like	1.25177	2.01229	1.02616	1.15385	1.54903	2.29995	3.76246	3.05142	2.83246	3.68539	4.08394	4.93248	1.20217	3.3571	5.28106	2.90928	1.20547	2.25601	2.343	1.07014	3.63686	4.91334	1.73698	3.69459	7.39677	2.33328	3.12379	5.43257	5.57193	2.06199	K04259	prostaglandin E receptor 2 | (RefSeq) prostaglandin E2 receptor EP2 subtype-like
MSTRG.13190	1.22	0.00313335	0.0356398	27.49	LOC106603926	106603926	heterogeneous nuclear ribonucleoprotein A/B-like	21.2582	26.3775	15.8921	24.6515	26.9529	22.6188	33.965	30.5301	22.2541	28.905	32.5942	38.8878	23.45	23.9728	30.8602	27.7151	20.3379	24.9282	16.1083	27.7266	31.5397	37.7979	20.9118	33.0663	38.6863	30.5482	30.1704	27.6145	37.6137	16.8535	K13044	heterogeneous nuclear ribonucleoprotein A/B/D | (RefSeq) ROAA; heterogeneous nuclear ribonucl
MSTRG.13211	2.06	2.76413e-05	0.00139623	30.08	LOC106603944	106603944	complement component 1 Q subcomponent-binding protein, mitochondrial-like	14.346	17.7776	11.623	20.4965	16.0834	10.6218	42.5969	42.4817	30.409	27.3715	37.9594	62.1147	16.6815	42.0747	37.3465	32.2889	13.1689	31.3405	15.5265	36.7238	46.7461	29.8066	25.2536	44.2406	29.4943	40.7499	36.4787	23.8216	47.6712	18.97	K15414	complement component 1 Q subcomponent-binding protein, mitochondrial | (RefSeq) C1QBP; comple
MSTRG.13280	2	4.07271e-07	7.6182e-05	17.72	LOC106603970	106603970	histone deacetylase complex subunit SAP30L	9.55508	10.9753	4.75269	7.61139	11.158	11.1901	24.4847	19.6468	14.377	23.1514	21.5582	19.8116	10.7464	21.1347	18.7645	20.9673	11.3067	18.134	12.6346	11.4664	19.9726	30.8608	15.1565	27.0444	39.8295	17.0503	20.4831	17.6355	28.657	11.4642	K19202	histone deacetylase complex subunit SAP30 | (RefSeq) histone deacetylase complex subunit SAP3
MSTRG.13287	0.63	4.95769e-05	0.00210465	8.31	pcbd2	100196830	pterin-4 alpha-carbinolamine dehydratase 2	15.1297	11.8553	12.2839	9.86134	13.4218	10.2303	9.39719	6.26248	9.08799	6.74767	5.7111	7.15687	9.05126	5.11365	6.49703	11.3608	11.0529	6.83171	8.74087	6.64387	8.36906	6.44055	8.00845	8.68275	3.93504	7.10042	6.5509	5.95473	4.50802	7.43021	K01724	4a-hydroxytetrahydrobiopterin dehydratase [EC:4.2.1.96] | (RefSeq) pcbd2, phs2; pterin-4 alph
MSTRG.13297	1.42	0.00037701	0.0088846	10.28	LOC106603962	106603962	uncharacterized LOC106603962	9.86535	6.7603	7.44484	5.43362	8.94826	6.02709	9.31965	14.4025	12.6479	10.1515	7.33328	8.65604	9.44269	9.21862	10.4401	14.8491	8.87453	9.43657	17.1933	12.003	8.96529	9.14972	11.5077	11.6899	9.84923	10.9162	10.4701	9.67265	10.9504	16.6852	no KO	assigned | (RefSeq) uncharacterized LOC106603962
MSTRG.13391	1.24	0.01046	0.076706	4.58	LOC106604035	106604035	regulatory factor X-associated protein-like	3.52295	4.04703	2.25429	4.01288	3.20637	4.43696	7.28079	5.54784	3.80722	4.1039	4.99541	6.32423	3.76017	4.08603	5.1163	4.01054	3.3203	4.26975	2.53236	3.15912	4.10929	6.58852	3.24741	5.03407	10.3015	5.33933	4.4698	5.03303	6.53587	2.95921	K08063	regulatory factor X-associated protein | (RefSeq) regulatory factor X-associated protein-like
MSTRG.1340	2.36	8.12391e-07	0.000117175	9.22	LOC106602906	106602906	fos-related antigen 2-like	3.97236	3.89408	2.58232	3.0927	3.80731	3.90913	14.7798	8.74911	7.29763	14.6895	9.1618	11.646	4.58859	9.57152	18.397	9.89667	3.34569	6.81334	6.14432	7.23793	11.1739	11.6169	6.47965	12.296	21.714	8.71562	11.3365	15.7396	18.5438	5.26146	K09030	fos-like antigen 2 | (RefSeq) fos-related antigen 2-like
MSTRG.13517	1.45	0.00544817	0.0500559	4.91	LOC106604103	106604103	vacuolar ATPase assembly integral membrane protein vma21-like	3.36552	2.41892	1.69374	5.21288	3.87578	2.68055	6.24093	5.22999	1.83787	5.7542	5.23137	10.8017	3.91188	3.56037	6.11354	7.5976	2.90811	4.36486	2.05044	5.98013	6.63236	6.37272	2.34454	5.82027	6.02826	5.49454	5.2831	7.72206	8.7141	1.99559	no KO	assigned | (RefSeq) vacuolar ATPase assembly integral membrane protein vma21-like
MSTRG.13528	1.87	1.33088e-05	0.000831025	5.57	LOC106604105	106604105	dual specificity protein phosphatase 1-like	2.31692	3.64477	2.44177	1.77696	2.88942	3.35004	7.12047	5.94615	4.90386	7.89269	7.95632	7.0961	3.47844	7.32457	7.79077	5.37942	2.51099	3.90218	3.803	2.87238	6.86364	8.60009	3.72842	8.03408	12.3531	6.87284	7.18528	6.28295	7.91579	4.84081	K21278	dual specificity protein phosphatase 1 [EC:3.1.3.16 3.1.3.48] | (RefSeq) dual specificity pro
MSTRG.13533	1.16	0.0149819	0.0969299	7.46	faf2	106604109	Fas associated factor family member 2	6.16066	5.36333	7.00666	7.03339	6.61731	6.61967	6.99679	7.13943	8.43714	7.08169	9.76832	10.2321	6.00683	7.82828	8.47058	7.32639	6.69122	7.94695	7.26692	8.40201	6.1577	8.44023	6.17889	8.0968	5.60142	8.29861	8.20801	8.48892	8.02686	7.95596	K18726	FAS-associated factor 2 | (RefSeq) faf2; Fas associated factor family member 2
MSTRG.13579	1.89	0.000141118	0.00452406	46.41	LOC106604151	106604151	glutathione peroxidase 3-like	26.7905	27.1097	38.7776	19.8611	16.5327	28.9436	40.0093	58.4396	58.5123	31.8414	62.9117	55.2251	30.0479	37.0571	40.8207	49.524	33.6711	84.5113	63.2438	94.2346	41.9043	52.9127	32.5167	90.9218	40.0608	59.3909	46.1299	37.8666	52.8605	39.5918	no KO	assigned | (RefSeq) glutathione peroxidase 3-like
MSTRG.13581	1.32	0.00494676	0.0472249	3.37	LOC106604148	106604148	E3 ubiquitin-protein ligase synoviolin-like	3.62137	3.75954	0.132338	2.49081	3.6364	2.74704	3.40309	4.69665	2.98319	3.5864	3.21403	3.57565	3.20357	3.13483	3.72627	3.46208	3.25743	3.22665	2.5746	3.64238	3.89813	3.92981	3.4243	4.07018	4.43815	2.34185	3.97102	3.63754	3.98548	3.26368	K10601	E3 ubiquitin-protein ligase synoviolin [EC:2.3.2.27] | (RefSeq) E3 ubiquitin-protein ligase s
MSTRG.13584	1.66	0.00254542	0.0310944	4.19	LOC106604135	106604135	mothers against decapentaplegic homolog 5-like	1.2975	1.98484	1.72513	2.72652	3.21144	2.64974	7.61355	3.78401	4.46847	5.45362	7.19412	9.06447	2.37974	6.5781	8.33947	3.21734	2.38642	2.83032	1.27216	5.39131	5.4884	4.89801	3.18793	4.86166	2.00265	4.1274	5.74676	5.04365	3.92516	2.95782	K16790	mothers against decapentaplegic homolog 5 | (RefSeq) mothers against decapentaplegic homolog
MSTRG.13585	1.89	0.000214106	0.0060554	5.02	LOC106604146	106604146	transforming growth factor-beta-induced protein ig-h3-like	4.28009	2.06541	0.675708	1.58506	1.53376	5.35656	7.52288	3.09281	6.57808	4.91073	5.39098	9.12871	3.8001	2.90456	5.33504	5.24005	2.7985	6.16673	1.7008	6.13607	6.9274	13.1835	2.01752	7.61492	3.89819	6.2086	7.30383	7.97101	6.68514	2.54598	K19519	transforming growth factor-beta-induced protein | (RefSeq) transforming growth factor-beta-in
MSTRG.13592	1.39	0.000249021	0.00671754	7.86	LOC106604141	106604141	polyadenylate-binding protein-interacting protein 2-like	5.96092	4.95773	3.92352	4.02731	6.63647	9.55985	10.2658	8.78969	8.20104	8.6424	7.79257	9.11462	9.63763	9.14599	8.96545	6.14562	7.16487	7.80903	5.65448	5.10905	9.33395	10.9862	8.43239	11.7069	10.312	7.35996	7.28745	7.23622	10.5681	5.22186	no KO	assigned | (RefSeq) PAIP2; polyadenylate-binding protein-interacting protein 2-like
MSTRG.13626	1.54	0.00120377	0.019091	36.65	LOC106604170	106604170	uncharacterized LOC106604170	19.9241	33.2117	25.4298	21.8565	22.6908	23.705	43.2705	36.7815	44.7585	33.0794	28.5983	30.8728	37.1654	39.8515	37.6214	40.832	15.1515	39.5383	20.3808	30.3646	39.0736	52.878	34.1289	59.2541	63.0848	34.9047	49.1523	39.7494	65.2984	36.9698	no KO	assigned | (RefSeq) uncharacterized LOC106604170
MSTRG.13662	1.7	0.0028061	0.0331949	19.94	LOC106604193	106604193	ras GTPase-activating protein-binding protein 1-like	13.5175	4.68176	13.0288	16.8544	18.8408	9.98734	20.2002	9.49148	21.7968	21.2659	20.9019	32.3322	14.341	23.0024	19.0494	24.8055	13.7733	20.1459	20.3635	26.4954	23.2307	22.0928	27.0097	28.9248	6.9079	25.3784	27.3463	23.1176	25.7752	23.6815	K17265	Ras GTPase-activating protein-binding protein 1 [EC:3.6.4.12 3.6.4.13] | (RefSeq) ras GTPase-
MSTRG.13664	2.48	0.00144371	0.0214967	6.65	LOC106604194	106604194	mothers against decapentaplegic homolog 5-like	2.06787	2.66587	0.941463	2.94342	1.70404	1.8338	12.2304	3.91447	3.54204	13.3785	17.6455	22.9893	1.70196	10.0213	12.9087	2.93885	2.48586	4.61731	2.72663	7.30274	13.5867	3.97957	4.8167	2.80315	2.54503	8.33021	7.82363	10.8885	9.92702	4.18573	K16790	mothers against decapentaplegic homolog 5 | (RefSeq) mothers against decapentaplegic homolog
MSTRG.13675	0.78	0.00146995	0.0217155	2.69	LOC106604212	106604212	UPF0461 protein C5orf24 homolog pseudogene	3.23885	4.31542	2.68442	2.9982	3.14303	4.26059	3.09394	2.81323	1.87782	2.13445	2.15366	2.27925	2.85996	3.12319	3.60231	2.1504	2.62945	1.69494	2.31054	2.78093	2.4054	3.30753	1.26693	3.02801	3.82894	2.06079	2.30536	1.73523	2.46447	2.19716	no KO	assigned | (RefSeq) UPF0461 protein C5orf24 homolog pseudogene
MSTRG.13744	1.4	0.0135329	0.0908126	12.04	LOC106604275	106604275	uncharacterized LOC106604275	9.47883	10.5515	7.3796	5.25406	8.68295	10.1763	9.20168	10.2415	13.8697	8.61	12.1348	14.5732	8.68287	10.6542	9.59451	9.253	7.27915	14.0786	8.75693	9.00841	11.673	26.2779	10.3949	14.1717	16.753	15.0649	16.3447	23.6823	20.6033	8.88948	no KO	assigned | (RefSeq) uncharacterized LOC106604275
MSTRG.13790	1.32	0.00342809	0.0377711	15.23	LOC106604302	106604302	cohesin subunit SA-2-like	12.4166	17.693	9.41975	5.48132	14.3075	13.9193	19.8473	21.8104	12.0274	16.6177	14.4674	16.3124	13.6247	16.7832	20.3599	13.823	14.4342	15.961	9.18548	14.4553	17.5158	14.8122	11.8271	19.3657	24.549	15.9691	16.8574	13.4217	17.6447	11.9235	K06671	cohesin complex subunit SA-1/2 | (RefSeq) cohesin subunit SA-2-like
MSTRG.13845	1.73	0.00825614	0.0657978	3.47	LOC106604347	106604347	uncharacterized LOC106604347	0.685314	3.28642	0.436297	2.82933	4.52428	0.396076	4.56024	4.50889	6.13202	1.37278	1.64263	2.26252	3.64516	4.99817	1.9329	5.66132	2.65136	2.37485	3.70494	4.38843	3.40907	6.86107	2.09545	3.62415	8.38271	2.55877	5.22963	5.44055	3.06046	1.31512	no KO	assigned | (RefSeq) uncharacterized LOC106604347
MSTRG.13870	1.14	0.0129179	0.0879923	32.51	LOC106604403	106604403	ubiquitin-conjugating enzyme E2 D2	24.9725	34.187	24.3848	29.2595	31.5069	29.2958	41.1688	38.7293	27.6732	33.5383	29.545	35.9729	27.171	38.6511	35.6608	31.7474	31.1258	33.5525	27.9078	33.7219	34.2855	41.4976	27.132	39.2994	38.2035	28.9766	33.9069	26.9911	34.1529	31.1009	K06689	ubiquitin-conjugating enzyme E2 D [EC:2.3.2.23] | (RefSeq) UB2D2; ubiquitin-conjugating enzym
MSTRG.13880	1.32	0.000597258	0.0119707	16.63	eif1ad	106604397	eukaryotic translation initiation factor 1A domain containing	13.7769	16.2245	6.95132	13.7719	17.6439	10.2521	20.8416	22.7791	13.1125	17.3011	13.2523	26.1107	15.232	15.6051	18.5354	16.2133	11.5369	16.8259	9.87741	16.9484	18.9843	19.879	15.0584	22.5138	18.7791	16.7495	20.9311	15.0606	24.6555	13.5119	K15025	probable RNA-binding protein EIF1AD | (RefSeq) eif1ad; eukaryotic translation initiation fact
MSTRG.13887	1.33	2.57901e-05	0.00132794	3.89	LOC106604387	106604387	syntaxin-5-like	2.96333	3.75012	2.93151	2.41354	3.29615	1.93046	3.51644	4.76453	4.24209	4.11827	4.41909	4.71342	3.27501	4.65766	5.10609	4.60225	3.16938	3.74199	3.97523	3.45471	3.76067	4.33185	3.76781	4.62489	5.34747	4.04919	3.74586	4.23237	4.75367	3.16167	K08490	syntaxin 5 | (RefSeq) syntaxin-5-like
MSTRG.13923	0.78	0.00106533	0.0177563	7.88	pola2	100195123	DNA polymerase alpha 2, accessory subunit	9.347	9.86023	8.55347	13.0139	9.76802	8.13072	8.63928	5.95029	5.49845	8.08472	5.1605	10.8729	8.97527	6.66325	7.68708	6.12599	7.49312	6.00001	5.8658	7.5942	8.91186	9.97875	6.58546	7.09607	6.18736	7.60941	8.0635	7.44845	8.56859	6.77489	K02321	DNA polymerase alpha subunit B | (RefSeq) pola2, dpoa2; DNA polymerase alpha 2, accessory sub
MSTRG.13978	1.85	0.00145254	0.0215478	3.53	clnk	106604483	cytokine dependent hematopoietic cell linker	1.72069	1.77519	1.01127	1.05314	1.78839	1.98297	5.16268	8.54363	2.52649	3.99737	2.82741	3.63591	3.51679	1.88086	3.92117	0.176721	2.10223	3.3529	5.97026	2.1686	4.00363	6.82266	4.34918	4.85465	4.0693	4.08434	5.87164	5.28881	3.16069	4.28852	no KO	assigned | (RefSeq) clnk; cytokine dependent hematopoietic cell linker
MSTRG.14006	1.58	0.000957412	0.0165511	1.71	LOC106604467	106604467	sodium bicarbonate transporter-like protein 11	1.36611	1.43168	0	1.01805	0	1.09881	2.56638	2.60027	0.897795	1.20176	1.97752	2.34701	3.5038	1.77678	2.28306	1.91414	1.01553	2.10472	0	0.83574	1.77879	1.78789	0.314169	3.87867	3.89264	2.21401	2.43877	1.22609	3.73745	0.154876	K13862	solute carrier family 4 (sodium borate transporter), member 11 | (RefSeq) sodium bicarbonate
MSTRG.14018	0.79	0.00266755	0.0320985	27.04	btk	100194909	Bruton tyrosine kinase	31.9429	30.0837	36.6419	27.8481	37.8917	31.0091	33.8447	24.7614	18.9775	29.2043	26.6563	32.2182	32.1358	20.7794	29.25	24.8838	25.4816	17.438	22.3528	26.4052	27.7685	29.265	21.254	18.5924	23.5645	26.013	22.6137	28.4734	27.194	26.7998	K07370	Bruton agammaglobulinemia tyrosine kinase [EC:2.7.10.2] | (RefSeq) btk; Bruton tyrosine kinas
MSTRG.1403	1.48	2.36012e-06	0.000246769	6.53	mettl18	106604331	methyltransferase like 18	3.54966	5.16572	2.98151	4.03	6.61738	4.44965	6.4261	8.24245	6.63734	5.72009	6.21677	9.40292	6.58913	6.29924	6.79028	7.73172	4.51385	5.78366	5.61429	6.2606	7.4864	7.728	7.16004	8.68971	7.38424	7.32732	7.67116	7.1914	10.2614	6.03026	no KO	assigned | (RefSeq) mettl18; methyltransferase like 18
MSTRG.1404	1.33	0.00154156	0.0224599	49.46	npm3	100286600	nucleophosmin/nucleoplasmin 3	38.1775	44.9775	20.0723	44.4699	46.1858	38.8434	63.6182	57.4679	41.2342	46.0922	48.7071	80.6789	42.4734	41.6975	49.6418	49.8601	30.3467	51.2675	33.2115	50.139	60.9125	69.8354	45.3749	67.9298	65.6262	54.9776	54.9935	42.2725	72.7621	29.9524	K11278	nucleophosmin 3 | (RefSeq) npm3, no29; nucleophosmin/nucleoplasmin 3
MSTRG.14040	0.65	7.55552e-05	0.0028852	4.12	LOC106604443	106604443	ankyrin repeat domain-containing protein SOWAHC-like	5.22546	6.80654	3.66978	5.27481	7.68814	7.37577	4.43062	3.56458	2.40998	4.30232	4.01758	4.78352	3.85358	3.54528	3.15632	2.80557	4.3476	1.84847	1.63813	3.11027	4.40593	5.49439	2.0926	2.52703	7.63523	3.49742	3.45427	3.62089	4.80639	2.32357	no KO	assigned | (RefSeq) ANR57; ankyrin repeat domain-containing protein SOWAHC-like
MSTRG.14069	1.26	0.00621112	0.0548959	4.17	LOC106604543	106604543	transmembrane protein 33-like	2.13323	3.99822	2.36043	2.48221	4.2938	4.29688	6.26793	6.37542	3.35719	3.61492	3.93222	5.04073	3.35589	4.75459	5.53443	3.62389	2.90188	4.39141	2.36402	3.61733	4.90494	5.8514	3.8079	6.56246	6.02557	4.25711	4.06309	3.60791	4.46972	2.89965	K20724	transmembrane protein 33 | (RefSeq) TMM33; transmembrane protein 33-like
MSTRG.14102	1.38	0.00201026	0.0269947	48.7	LOC106604513	106604513	H/ACA ribonucleoprotein complex subunit 1-like	32.7119	41.1677	23.6008	39.7367	43.0863	36.7422	61.8299	68.5652	41.158	44.4977	49.8336	76.3202	46.4368	45.0579	44.522	45.5684	27.6621	44.1624	29.1635	48.7704	61.5585	65.0752	37.7228	82.037	72.5287	54.6538	50.5777	40.2463	79.206	26.8537	K11128	H/ACA ribonucleoprotein complex subunit 1 | (RefSeq) H/ACA ribonucleoprotein complex subunit
MSTRG.14109	1.73	0.000212143	0.00602531	1.8	LOC106604564	106604564	proteinase-activated receptor 4-like	0.53344	0.795318	0.824888	0.530753	0.994233	0.54618	1.83022	1.49383	3.84598	1.67053	2.60005	2.53098	0.715057	2.95234	1.82378	1.82597	0.947282	2.39837	0.930869	0.838646	1.13925	2.24051	1.82839	3.29868	2.19845	1.24049	3.75675	2.1616	3.84443	1.68448	K04236	coagulation factor II (thrombin) receptor-like 3 | (RefSeq) proteinase-activated receptor 4-l
MSTRG.14118	1.47	0.000468401	0.0102281	2.69	LOC106604568	106604568	alpha-1,3-mannosyl-glycoprotein 4-beta-N-acetylglucosaminyltransferase B	1.59888	1.95127	1.28284	1.3457	1.57425	1.59659	3.91195	2.78706	2.56289	1.7587	2.16122	2.80686	3.63717	2.10507	3.22767	1.81111	1.85324	3.80566	0.75841	2.41121	2.70484	7.27702	1.63119	4.43756	4.85434	3.17486	3.60351	2.68637	4.02346	1.32272	K00738	alpha-1,3-mannosylglycoprotein beta-1,4-N-acetylglucosaminyltransferase A/B [EC:2.4.1.145] |
MSTRG.14126	0.81	0.000765387	0.0142229	1.33	LOC106604573	106604573	protocadherin-12-like	2.0851	1.63089	1.33029	1.62635	1.53473	2.19704	1.45746	1.6481	0.819266	1.14334	1.03365	1.38723	1.6185	1.31199	1.12778	1.1832	1.36214	1.07107	0.412717	1.20086	1.74851	1.51778	0.369457	1.8422	1.66966	0.964281	1.32668	1.1009	1.61916	0.66372	K16499	protocadherin delta 2 | (RefSeq) protocadherin-12-like
MSTRG.14132	0.49	0.000663766	0.0128284	10.49	nano1	100196556	Nanos homolog 1	12.3154	22.5587	4.41303	19.989	21.8503	26.0432	22.9144	7.25684	3.09655	12.6497	6.55248	16.1605	14.0918	5.51924	18.6793	7.16893	6.52857	2.81807	2.03471	7.74784	12.6923	10.8127	4.25603	2.97706	11.7444	6.45458	4.36186	8.09664	10.2945	2.48494	K18741	protein nanos 1 | (RefSeq) nano1; Nanos homolog 1
MSTRG.14177	1.25	0.00487196	0.0466872	8.74	lerl1	100286520	Leptin receptor overlapping transcript-like 1	5.92249	9.65992	2.54479	6.33869	9.55054	9.62319	12.8262	11.2318	6.32633	8.83541	9.29867	8.4046	8.5299	7.71549	10.9812	6.88775	6.97482	9.05672	3.6623	7.5051	9.65756	13.4034	6.76307	10.9686	15.6756	8.6372	9.59666	7.80332	13.0811	4.74833	no KO	assigned | (RefSeq) lerl1; Leptin receptor overlapping transcript-like 1
MSTRG.14178	1.23	0.00763052	0.0626535	10.21	LOC106604623	106604623	signal recognition particle subunit SRP72-like	7.33496	10.6733	6.2703	8.08543	8.80721	8.82285	12.2617	12.2674	9.27308	9.42065	11.7055	11.6393	9.59403	11.6199	12.0346	7.47052	6.64987	8.3449	7.78741	8.02921	10.7546	11.9939	7.73809	13.4128	18.1314	11.2051	12.92	10.194	12.7169	9.19658	K03108	signal recognition particle subunit SRP72 | (RefSeq) signal recognition particle subunit SRP7
MSTRG.14183	0.69	0.0143159	0.0940631	19.65	LOC106604630	106604630	complexin-1-like	23.5343	35.0311	14.6555	22.1859	22.136	30.8378	25.2329	22.3855	6.46469	33.0734	21.7076	20.5141	18.0979	21.0756	21.7589	12.6965	12.6206	7.57814	5.09471	16.3905	21.7138	24.773	6.95491	15.0272	46.892	18.9827	17.7515	15.3643	22.8174	6.22689	K15294	complexin-1/2 | (RefSeq) complexin-1-like
MSTRG.14187	0.58	6.46745e-05	0.00257512	3.43	LOC106604627	106604627	major facilitator superfamily domain-containing protein 7-like	5.3757	4.73712	4.85432	4.02334	5.74651	8.57066	4.50234	3.70577	2.11927	3.19544	3.18189	2.62883	2.7809	4.34243	4.64037	2.29378	2.53727	1.87742	1.57462	2.14683	3.11693	4.75219	1.48729	0.983303	5.64123	2.31558	1.918	3.4185	2.99369	1.55078	K12306	MFS transporter, FLVCR family, MFS-domain-containing protein 7 | (RefSeq) major facilitator s
MSTRG.14200	1.23	0.00874332	0.0680515	4.95	LOC106604638	106604638	beta-1,4-galactosyltransferase 1-like	3.09245	5.0535	2.97196	3.75902	4.40788	4.08443	7.14246	6.21252	3.75719	5.14593	4.75863	5.30505	5.00483	4.06909	6.14478	4.60569	3.40473	4.34777	2.8828	4.11877	5.53428	6.46619	3.1481	6.1346	11.6421	4.92683	5.5439	4.719	6.99289	3.093	K07966	beta-1,4-galactosyltransferase 1 [EC:2.4.1.22 2.4.1.90 2.4.1.38 2.4.1.-] | (RefSeq) beta-1,4-
MSTRG.14211	0.78	0.00957825	0.0720943	11.33	LOC106604643	106604643	CD97 antigen-like	16.2851	20.3713	7.57501	8.57326	12.9048	18.7419	15.9717	10.684	10.0553	8.7657	11.5798	11.6669	11.3471	8.98695	12.7051	7.41906	7.57848	8.68226	5.18176	7.55753	12.9163	14.9875	6.94303	8.29366	19.8547	11.8712	12.3957	12.1678	13.6287	4.19789	no KO	assigned | (RefSeq) CD97 antigen-like
MSTRG.14231	0.79	0.000469242	0.0102281	8.93	pmf1	100286659	Polyamine-modulated factor 1	10.8238	10.271	12.1749	13.1033	10.4226	8.56729	9.39141	8.07098	7.40975	11.1823	6.76507	10.4985	8.51488	6.62554	8.86516	8.18688	8.4905	8.60503	9.95416	9.91936	9.28816	8.35078	7.28687	8.01822	8.04901	8.06171	6.97383	9.0861	7.79733	7.17869	K11546	polyamine-modulated factor 1 | (RefSeq) pmf1; Polyamine-modulated factor 1
MSTRG.14236	1.55	0.00641142	0.0561069	2.47	LOC106604669	106604669	uncharacterized LOC106604669	2.79517	2.76638	1.27258	0.165311	2.67984	0	2.36737	1.79685	1.78547	2.32339	2.06417	2.4816	3.47887	2.59118	2.29169	3.15097	2.09013	2.68355	1.44875	1.17527	2.15136	5.85962	1.80357	2.83209	3.34034	3.16554	3.31871	3.05971	5.76103	1.3628	no KO	assigned | (RefSeq) uncharacterized LOC106604669
MSTRG.14244	1.5	0.00014902	0.00467014	5.98	tri65	100196405	Tripartite motif-containing protein 65	3.04496	4.37278	2.60523	3.90074	4.74485	4.80023	6.23845	7.9735	7.01455	4.48332	6.34116	7.13458	5.89019	5.12912	4.83808	8.8592	7.37135	8.65431	3.74977	3.69594	5.82485	9.19743	5.02454	10.2976	6.35529	5.35258	6.2462	6.46878	9.1826	4.61803	no KO	assigned | (RefSeq) tri65; Tripartite motif-containing protein 65
MSTRG.14270	1.63	0.00368625	0.0394888	1.21	LOC106604687	106604687	nocturnin-like	0	0.085254	0	1.02529	1.4393	0.357254	1.88895	1.39143	1.99978	1.07913	1.20383	2.06686	1.15216	1.66978	0.78873	0.197528	1.00802	0.785175	2.46392	0.696096	1.11412	1.51011	2.66315	0.570612	1.13013	2.58125	2.53446	1.21255	1.46079	0.11346	K18764	nocturnin [EC:3.1.13.4] | (RefSeq) nocturnin-like
MSTRG.14281	5.45	0.000195631	0.00569734	6.06	LOC106604696	106604696	saxitoxin and tetrodotoxin-binding protein 2-like	0	0	0	0	0.460098	0	1.07074	6.09111	11.9541	0.882367	3.3136	1.73067	0	3.21908	1.7781	4.8038	0.15727	15.3114	3.39761	1.58852	4.54058	18.0932	9.92209	15.4097	4.05411	10.7887	15.6827	27.6996	16.9952	2.78124	K17308	alpha-1-acid glycoprotein 1 | (RefSeq) saxitoxin and tetrodotoxin-binding protein 2-like
MSTRG.14288	0.52	0.0144026	0.0944769	3.21	snx12	100286608	sorting nexin 12	5.04092	5.27873	5.7032	5.1353	5.19094	4.62104	4.68236	1.26859	3.40954	3.28464	0.592762	0.88825	0.07285	4.2606	0.183821	5.13391	3.51822	0.064942	4.65261	3.0212	3.41303	2.00406	3.9748	2.40381	0	4.81953	4.20405	3.91772	0.762584	4.66639	K17918	sorting nexin-3/12 | (RefSeq) snx12; sorting nexin 12
MSTRG.14360	0.82	0.00801016	0.0647274	145.04	LOC106604765	106604765	tubulin beta-4B chain-like	150.226	168.174	233.569	203.448	145.275	121.431	103.876	135.729	153.224	135.289	112.571	151.353	115.043	147.163	119.239	143.674	155.848	155.589	228.844	187.031	137.907	100.886	152.14	129.131	76.0604	145.592	126	149.831	90.2758	176.805	K07375	tubulin beta | (RefSeq) TBB2C; tubulin beta-4B chain-like
MSTRG.14370	0.83	0.00209645	0.0277322	3.72	LOC106604772	106604772	protein phosphatase Slingshot homolog 3-like	4.3273	4.91766	2.77641	4.0167	5.32426	4.96575	4.07331	5.10644	2.17545	3.37676	3.23097	3.56996	4.39061	3.47333	4.29014	3.82656	2.73534	2.14284	2.46333	2.37624	3.97211	5.92375	2.25204	3.98784	5.05949	3.12368	3.65278	3.9095	4.00468	2.03754	K05766	protein phosphatase slingshot [EC:3.1.3.16 3.1.3.48] | (RefSeq) protein phosphatase Slingshot
MSTRG.14371	1.27	0.00514692	0.0483076	39.57	LOC106604775	106604775	mitochondrial import receptor subunit TOM5 homolog	29.8148	36.7342	15.3142	30.056	44.4873	37.1542	51.1811	50.9994	32.4326	33.7029	40.1013	49.7378	39.1442	30.6825	36.1166	44.7392	33.6853	36.5256	21.4723	39.3254	43.3935	58.0367	29.6792	67.3583	60.938	43.8003	42.2477	35.3125	54.3096	18.7417	K17773	mitochondrial import receptor subunit TOM5 | (RefSeq) C9orf105, CI105; mitochondrial import r
MSTRG.14388	1.54	0.00513337	0.0482561	1.53	LOC106604790	106604790	fibroblast growth factor 18-like	0.725607	0.530145	0.816998	0.492237	0.873637	0.762673	1.94424	1.82805	2.68488	1.26749	1.1661	1.31887	0.90818	1.34902	0.738322	2.60584	0.964194	2.86141	2.85306	1.3699	1.25599	2.62154	1.78662	3.74524	1.01192	0	2.41431	1.87918	1.90293	1.25569	K04358	fibroblast growth factor | (RefSeq) fibroblast growth factor 18-like
MSTRG.14390	0.42	0.00218274	0.0284492	1.06	LOC106604793	106604793	protocadherin alpha-C2-like	0.013348	5.30224	3.6429	0.780176	6.86036	1.59586	0.008386	0.003231	1.94718	0	0.001053	0	1.38176	0.858818	1.2572	0.006984	0.84956	0	0	0.004925	0.0039	0	0.000497	2.72681	0	0.00379	0.00088	0.003178	0.01481	4.46127	no KO	assigned | (RefSeq) protocadherin alpha-C2-like
MSTRG.14435	0.79	0.0111478	0.079709	62.16	LOC100136498	100136498	macrophage migration inhibitory factor	66.4916	59.7121	95.7893	64.2551	80.8597	81.061	65.3033	53.6465	65.7344	53.1645	50.3255	74.0423	58.6262	47.7771	59.6042	81.328	69.2415	58.5585	58.6751	72.0191	59.2369	41.1924	63.0637	57.4317	29.637	61.6211	43.2282	58.5051	54.0092	80.6444	K07253	phenylpyruvate tautomerase [EC:5.3.2.1] | (RefSeq) mif; macrophage migration inhibitory facto
MSTRG.14464	0.59	0.000637363	0.0124372	2.53	rgs14	106604837	regulator of G protein signaling 14	7.18063	5.57395	1.30204	4.53805	3.32061	3.81696	2.13256	1.76661	3.22327	2.84339	2.60917	3.42772	3.30469	0.712848	2.58251	2.17057	1.37106	1.34429	0	1.78398	3.02256	1.82477	1.68897	0.599057	2.49646	2.84884	2.46217	1.44773	3.30083	1.17533	K17706	regulator of G-protein signaling 14 | (RefSeq) rgs14; regulator of G-protein signaling 14
MSTRG.14513	1.94	9.72194e-07	0.000132257	3.7	LOC106604926	106604926	early growth response protein 1-like	1.72415	2.40221	0.875397	1.35022	1.70668	1.70789	3.52462	6.30294	4.47152	3.31981	3.71687	2.76358	2.23938	3.69985	3.11953	3.33585	2.86136	4.01832	3.73193	4.46584	4.51362	6.55257	4.44777	6.29979	6.19289	3.90073	7.8169	3.4026	4.34618	2.13453	K09203	early growth response protein 1 | (RefSeq) early growth response protein 1-like
MSTRG.14516	1.31	0.000268447	0.00701684	1.14	LOC100136477	100136477	peroxisome proliferator-activated receptor gamma coactivator 1-beta	1.03852	0.90498	0.283022	0.55713	0.838314	0.599905	1.2203	1.2323	1.2175	1.21961	1.26376	1.21679	0.759213	0.757495	1.60826	1.41639	0.668509	0.843521	1.06312	0.774241	0.95341	2.37665	0.809267	1.47952	2.40666	1.26601	1.33231	1.53387	1.66174	0.868582	K17962	peroxisome proliferator-activated receptor gamma coactivator 1-beta | (RefSeq) peroxisome pro
MSTRG.14533	1.23	0.000356281	0.00855486	21.79	LOC106604944	106604944	casein kinase I isoform alpha	16.0569	21.8581	10.6937	16.8096	23.0331	21.3972	25.7052	26.7281	18.1727	22.9302	20.4981	23.2458	20.7465	26.1857	24.8627	22.5893	16.9122	21.5058	14.2331	18.9241	23.216	33.9848	15.9567	28.2843	28.2472	21.7368	21.9761	22.2858	29.2831	15.6808	K08957	casein kinase 1, alpha [EC:2.7.11.1] | (RefSeq) casein kinase I isoform alpha
MSTRG.14539	1.46	0.00780185	0.0636455	47.99	LOC106604948	106604948	uncharacterized LOC106604948	39.4018	30.7554	32.83	25.3942	47.5663	29.6557	70.652	60.9166	57.3365	34.9792	38.1434	42.3363	60.7554	25.2055	26.0926	50.6614	41.1274	42.3001	44.2672	42.6469	55.9558	66.2962	62.811	64.4805	40.5413	66.069	68.5711	43.269	50.5317	78.201	no KO	assigned | (RefSeq) uncharacterized LOC106604948
MSTRG.14541	1.37	0.00209476	0.0277322	28.93	LOC106604950	106604950	stress-70 protein, mitochondrial	21.1151	24.5665	18.2643	28.8092	26.4221	13.9877	31.256	38.4844	27.4033	30.3042	29.3888	41.3976	18.9295	30.7088	27.3186	34.1955	17.2118	26.1225	24.5212	31.0149	35.8197	34.5663	26.7177	39.9051	36.1511	32.2399	34.154	29.3319	35.5552	22.1476	K04043	molecular chaperone DnaK | (RefSeq) GRP75, mt-hsp70; stress-70 protein, mitochondrial
MSTRG.14603	1.23	0.012949	0.0881794	11.13	LOC106605018	106605018	RRP15-like protein	7.86935	8.22226	10.9428	9.45962	12.3368	6.91797	10.1573	12.1896	13.1255	8.70663	9.17811	15.2023	8.05003	9.72072	8.39634	12.1983	10.5446	12.9492	13.5032	14.2853	12.9903	11.925	12.8963	10.9835	8.99527	11.5738	10.9392	11.0927	15.944	12.4928	no KO	assigned | (RefSeq) RRP15-like protein
MSTRG.14617	0.61	0.00795532	0.0644365	1.52	LOC106605036	106605036	fasciculation and elongation protein zeta-2-like	1.69233	3.58685	1.92348	1.56174	2.92677	2.78727	1.87361	3.84916	0	0.459318	1.91694	2.49368	2.2832	0	2.04226	0	0.809424	0	0	1.46261	1.74907	1.73847	0	1.62328	0.823493	2.54804	2.15597	1.25742	2.06085	0	no KO	assigned | (RefSeq) fasciculation and elongation protein zeta-2-like
MSTRG.14650	0.72	0.00143384	0.021403	1.32	LOC106605049	106605049	protein FAM46A-like	2.16892	2.24293	1.31296	1.83942	1.91336	1.89428	1.86749	1.58216	1.27764	1.22863	0.447593	0.969755	1.5276	0.841788	1.36167	3.0045	0.895445	0.784664	0.256258	0.903714	1.30302	0.920235	0.366081	0.752871	0.998571	1.53426	0.747064	1.67814	2.23231	0.65119	no KO	assigned | (RefSeq) protein FAM46A-like
MSTRG.14654	1.17	0.0127344	0.0872385	5.99	LOC106605053	106605053	receptor-binding cancer antigen expressed on SiSo cells-like	5.47063	5.41775	3.39846	4.48215	6.46528	5.13043	7.55258	7.07136	4.80795	6.61713	5.7208	7.05343	5.23673	5.76945	7.67402	5.19461	4.73812	5.48372	3.99465	5.6987	7.10193	7.38455	3.65462	8.93056	10.2301	6.6159	6.5874	4.8811	7.59173	3.82002	no KO	assigned | (RefSeq) receptor-binding cancer antigen expressed on SiSo cells-like
MSTRG.14703	1.38	0.00690831	0.0590544	2.44	LOC106605084	106605084	F-box/WD repeat-containing protein 7-like	2.37925	1.91647	0.080348	1.24216	1.54306	3.41509	3.08965	2.34089	1.59378	2.13767	3.78216	4.0059	1.51321	2.14713	3.09288	2.60982	1.97656	1.74946	2.85901	1.83885	3.04788	3.89863	1.80563	2.39887	2.38556	1.88525	2.9095	4.37706	3.54918	1.74528	no KO	assigned | (RefSeq) F-box/WD repeat-containing protein 7-like
MSTRG.14706	2.13	0.000581906	0.0118044	5.73	LOC106605088	106605088	C-type lectin domain family 4 member E-like	1.23848	3.59689	3.18465	1.24638	1.77046	3.38189	11.1574	4.69919	4.57656	3.04134	4.10566	5.43468	2.79343	4.05683	3.83646	6.38171	1.702	11.1783	7.75402	3.17591	11.8745	9.66129	4.71379	10.026	8.42407	5.31213	6.73154	10.4819	11.0198	5.42128	no KO	assigned | (RefSeq) CLC4E; C-type lectin domain family 4 member E-like
MSTRG.14707	9.7	2.99103e-06	0.00028703	9.92	LOC100136447	100136447	C type lectin receptor B	0	0	0	0	0	0	6.76465	6.80279	20.4863	0	15.0677	12.4401	2.03896	9.08381	7.96921	5.62202	0	16.3923	9.76733	3.41046	7.78438	33.1552	8.97933	14.8356	10.4885	16.7445	15.6251	43.5335	24.8293	5.70416	K10059	C-type lectin domain family 4 member E | (RefSeq) CLC4E; C type lectin receptor B
MSTRG.14722	0.56	0.000145237	0.00460584	34.87	tpi1b	100194617	triosephosphate isomerase 1b	50.6491	47.4895	63.6653	51.5499	50.5855	53.3418	32.1559	28.1891	20.8616	36.4887	56.8598	41.1484	24.618	23.1526	25.6531	30.263	20.6994	16.2686	30.2551	48.0326	30.6146	37.7749	25.3501	24.2231	17.4162	36.6358	20.4758	40.8612	20.9784	39.8168	K01803	triosephosphate isomerase (TIM) [EC:5.3.1.1] | (RefSeq) tpi1b, TPIS; triosephosphate isomeras
MSTRG.14730	2.98	0.000100362	0.00357054	2.54	LOC106605108	106605108	nuclear inhibitor of protein phosphatase 1-like	0	0	0	2.40418	0	0	5.07607	0	3.61719	2.70149	3.11562	2.01496	0	3.09282	4.14664	3.04191	3.17473	2.978	0	2.96716	4.15639	4.77131	2.21649	3.59531	5.7845	2.98976	4.49389	2.63243	4.83464	2.53829	K13216	nuclear inhibitor of protein phosphatase 1 [EC:3.1.4.-] | (RefSeq) nuclear inhibitor of prote
MSTRG.14746	1.27	0.00919551	0.0703352	7.79	LOC106605120	106605120	28S ribosomal protein S15, mitochondrial-like	7.94365	6.42264	4.46648	5.56983	6.06889	6.20152	13.5	7.12854	9.05721	7.44719	5.34601	8.45011	11.6422	8.87282	8.90525	7.6707	7.85878	7.20534	3.91625	9.15552	11.6069	7.07479	6.58084	8.3059	6.70314	9.73032	8.90915	6.06482	9.2658	6.59643	K02956	small subunit ribosomal protein S15 | (RefSeq) RT15; 28S ribosomal protein S15, mitochondrial
MSTRG.14767	2.1	2.14072e-08	1.0251e-05	3.09	LOC106605130	106605130	mitogen-activated protein kinase kinase kinase 5-like	1.0088	1.03461	0.908684	1.49712	1.06289	1.28725	2.50265	2.62912	4.6665	2.65335	2.67124	3.16469	1.95313	3.23786	4.41044	3.17499	2.88636	5.37158	4.73025	2.64583	2.78536	3.68165	4.24784	4.96331	3.80869	2.77368	4.90546	5.07297	4.23717	2.5847	K04426	mitogen-activated protein kinase kinase kinase 5 [EC:2.7.11.25] | (RefSeq) mitogen-activated
MSTRG.14771	1.4	0.00025306	0.006785	7	LOC106605134	106605134	probable U3 small nucleolar RNA-associated protein 11	5.92019	5.32008	3.32151	5.35435	6.76984	3.60096	7.13522	8.17217	6.94563	7.03116	6.09127	9.64304	6.11876	5.25526	6.33162	7.86801	6.76084	6.06333	5.66988	7.07783	5.33167	9.22405	7.54681	10.8232	11.3194	9.71521	8.86291	5.9747	9.33408	5.50342	K14769	U3 small nucleolar RNA-associated protein 11 | (RefSeq) probable U3 small nucleolar RNA-assoc
MSTRG.14795	1.87	0.00114018	0.0185836	10.63	LOC106605185	106605185	free fatty acid receptor 2-like	4.12032	6.21471	4.17358	4.95013	5.5233	7.39087	8.57762	13.1319	10.8937	11.2761	18.4037	11.6223	3.78243	12.3777	10.9529	7.70956	4.05053	13.6414	4.7944	6.64081	11.1833	19.3165	9.93913	13.1151	22.9076	15.6957	12.3319	23.9612	14.9257	5.34477	K04328	free fatty acid receptor 2 | (RefSeq) free fatty acid receptor 2-like
MSTRG.14799	1.57	0.00957038	0.0720578	2.99	LOC106605149	106605149	protein argonaute-1	2.33039	2.22358	1.21598	1.40328	1.78862	0.803204	1.41489	3.87338	3.4683	3.85277	3.54732	3.39416	1.82363	3.43877	3.86426	3.57586	2.2997	2.76254	2.79641	0.649685	3.33719	4.06087	0.223165	4.28044	7.02529	3.22948	5.07961	3.72815	5.56501	2.54046	K11593	eukaryotic translation initiation factor 2C | (RefSeq) protein argonaute-1
MSTRG.14801	35.29	6.03584e-09	4.66181e-06	63.11	hepc1	100195820	Hepcidin-1	0.097231	0.137328	0.265552	1.68623	0.795427	0.62601	39.9941	36.1795	68.612	63.3322	126.924	119.353	2.27807	22.4287	19.1119	120.096	15.9005	195.635	46.5425	12.0327	27.2846	84.2085	81.3457	298.894	46.7996	46.3713	67.8009	151.481	161.378	35.663	no KO	assigned | (RefSeq) hepc1; Hepcidin-1
MSTRG.1481	1.48	0.000156523	0.00482942	6.39	nanp	106604799	N-acetylneuraminic acid phosphatase	4.15671	5.54736	2.62467	3.63572	4.82558	4.49	9.13785	7.95971	3.92141	7.98042	6.59212	12.8044	5.53271	6.9449	7.09147	6.50673	2.78806	5.93839	3.76162	5.66033	8.57716	9.12727	5.07115	8.51486	8.86514	6.6858	7.14053	6.68774	8.86762	4.32633	K01097	N-acylneuraminate-9-phosphatase [EC:3.1.3.29] | (RefSeq) nanp; N-acetylneuraminic acid phosph
MSTRG.14814	0.45	1.29552e-08	7.24086e-06	1.57	LOC106605187	106605187	sialoadhesin-like	2.97559	3.50053	2.51327	2.2962	5.83084	4.78598	1.49681	0.921216	0.596856	0	1.05084	0.968271	1.43545	0.716984	1.10922	1.50136	0.878906	0.619077	0.779643	1.50516	1.36552	1.70217	0.9675	0.941846	0.890289	0.981102	1.41518	0.714058	1.61559	0.993227	no KO	assigned | (RefSeq) sialoadhesin-like
MSTRG.14817	0.73	0.000491016	0.0105533	1.62	LOC106605166	106605166	persulfide dioxygenase ETHE1, mitochondrial-like	2.78201	1.67449	1.94661	1.7048	2.65382	3.10713	1.4804	1.62426	1.57618	1.78284	0.886823	1.21385	2.15902	0.812963	2.02654	2.02963	1.97143	0.998937	0.722827	1.26254	1.66764	2.14398	1.82717	1.1594	1.08651	1.83444	1.10221	1.22752	1.33211	0.755998	K17725	sulfur dioxygenase [EC:1.13.11.18] | (RefSeq) persulfide dioxygenase ETHE1, mitochondrial-lik
MSTRG.14859	0.74	0.00385973	0.0405323	3.81	ankmy2	106605213	ankyrin repeat and MYND domain containing 2	4.2598	5.49185	4.36045	4.68567	6.18331	4.94476	1.0881	5.02959	3.36615	3.38007	3.79149	4.8614	2.96195	2.67105	5.08397	3.14484	2.88946	3.02372	3.17162	4.3005	3.74691	3.27584	3.22218	4.65768	3.70947	3.13258	3.46316	3.3182	2.96785	4.12405	no KO	assigned | (RefSeq) ankmy2; ankyrin repeat and MYND domain containing 2
MSTRG.14884	2.45	0.00131093	0.020211	4.67	LOC100136378	100136378	nuclear receptor subfamily 1 group D member 2	1.35291	1.92234	0.984607	1.44493	1.77905	0.599925	7.35803	1.6138	8.53405	7.39518	6.35167	5.81777	6.3492	8.53668	5.44767	5.615	0.213389	4.03149	6.19491	0.989647	2.75292	9.40725	8.06897	2.5232	11.3905	5.62094	2.17727	2.02431	9.89115	3.71849	K08531	nuclear receptor subfamily 1 group D member 2 | (RefSeq) nuclear receptor subfamily 1 group D
MSTRG.14936	0.76	0.00117998	0.0188726	17.43	LOC106605307	106605307	ragulator complex protein LAMTOR2	20.2365	25.2778	15.1417	17.8498	23.7132	27.1757	23.0393	19.2245	15.8336	18.2859	13.7833	18.3482	22.2387	14.6845	22.0434	13.6301	19.4233	14.1884	7.4683	18.61	17.6712	19.9584	14.2426	15.7889	15.8663	14.6205	14.7959	13.7688	14.5637	11.4459	K20398	ragulator complex protein LAMTOR2 | (RefSeq) MAPIP; ragulator complex protein LAMTOR2
MSTRG.14958	1.7	5.89072e-06	0.000465855	58.94	mcl-1	100136422	myeloid leukemia differentiation protein homologue	29.3713	46.0602	23.6343	33.3485	44.2144	44.3499	74.8911	68.8023	59.575	70.8357	76.3951	63.267	43.5719	71.6642	64.5177	64.1141	40.276	68.9838	32.7243	42.5613	68.1986	73.3245	43.4918	92.4425	104.337	63.0634	73.8672	65.7325	89.3956	31.0866	K02539	myeloid leukemia cell differntiation protein MCL-1 | (RefSeq) mcl-1; myeloid leukemia differe
MSTRG.14960	1.23	0.000514747	0.0108587	6.37	LOC106605323	106605323	interferon-stimulated 20 kDa exonuclease-like 2	4.29716	5.6044	4.4756	4.65552	6.7285	5.45292	7.90996	7.17551	5.28227	6.29231	6.47972	8.93384	5.81572	7.56201	6.69394	7.25161	5.64337	6.44128	4.70271	6.26509	7.45121	8.98407	5.67299	7.5099	5.74533	6.19455	7.10557	6.70359	6.42994	5.5508	K18329	interferon-stimulated 20 kDa exonuclease-like 2 [EC:3.1.-.-] | (RefSeq) interferon-stimulated
MSTRG.14968	0.72	0.000537114	0.011173	16.57	LOC106605333	106605333	tumor necrosis factor alpha-induced protein 8-like protein 2	21.7003	22.6188	19.3129	17.332	21.0122	25.0733	22.677	18.8412	13.0813	15.8681	14.7652	16.5902	20.0293	11.1815	16.6545	14.8692	16.503	8.95574	9.09489	14.9799	16.3207	17.7432	9.95974	10.889	24.4942	15.2152	12.8598	15.6258	19.8475	12.9424	no KO	assigned | (RefSeq) TP8L2; tumor necrosis factor alpha-induced protein 8-like protein 2
MSTRG.1498	0.63	1.92676e-06	0.000217606	5.61	blnk	100306798	B-cell linker	8.1076	9.92752	6.4959	6.68493	9.88977	8.50277	6.31148	6.01705	2.79968	4.34354	4.8339	4.47027	7.45295	3.7642	7.99732	4.89696	4.82767	4.16291	3.01639	4.64155	4.30494	7.77089	2.34618	4.45824	7.2863	3.99873	4.79153	4.32655	5.70384	4.25643	K07371	B-cell linker protein | (RefSeq) blnk; B-cell linker
MSTRG.14984	2.96	0.000110517	0.00377464	4.3	prdm1	106605348	PR/SET domain 1	1.33736	0.732315	0	0.608908	1.48128	1.36164	5.41975	2.73769	6.72199	7.14196	8.51389	5.42631	2.30036	11.6274	6.23776	7.14975	1.3281	4.17416	6.90603	1.89039	6.90243	2.95994	4.04901	0.514778	0.838146	4.39996	7.16324	6.55368	8.34419	4.23701	no KO	assigned | (RefSeq) prdm1; PR/SET domain 1
MSTRG.15017	1.27	0.00982328	0.0734957	1.13	LOC106605368	106605368	T-cell differentiation antigen CD6-like	0.869161	0.744797	0.418406	0.583768	0.841214	0.797679	1.10612	1.05303	1.27916	0.752698	1.22789	0.887929	1.50446	0.78813	0.91164	0.693191	1.50309	1.32194	0.584315	0.750893	1.0996	2.13491	0.887328	1.47507	1.241	1.56122	2.38731	0.716231	3.22235	0.704002	K06456	T-cell surface glycoprotein CD6 | (RefSeq) T-cell differentiation antigen CD6-like
MSTRG.15024	2.23	0.0136628	0.0914023	8.46	LOC106605373	106605373	N-acetylglucosamine-1-phosphodiester alpha-N-acetylglucosaminidase-like	8.65497	8.84461	4.80637	6.84905	0.050368	0.104787	14.4773	16.0902	8.73318	6.97625	8.95579	9.3391	10.0309	10.0889	8.72767	3.17122	0.708196	10.0335	3.89687	7.33871	10.7192	14.2835	7.67215	14.0046	18.63	10.6393	11.926	8.85829	2.69811	6.60711	K01125	N-acetylglucosamine-1-phosphodiester alpha-N-acetylglucosaminidase [EC:3.1.4.45] | (RefSeq) N
MSTRG.15031	1.59	0.000829297	0.0150554	7.86	LOC106605477	106605477	GSK-3-binding protein-like	4.16369	4.35737	4.50369	5.96785	6.40595	3.78777	10.5039	9.99873	7.96472	8.69609	5.11348	6.42436	6.265	8.81436	11.0412	6.57886	6.97141	8.79057	2.13376	9.60254	11.6669	11.0955	10.1036	11.2465	13.4604	7.38904	7.79311	6.32244	9.11816	9.62601	K03096	frequently rearranged in advanced T-cell lymphomas 2 | (RefSeq) GBP, gbpl; GSK-3-binding prot
MSTRG.15038	0.76	0.000261643	0.00691448	2.93	LOC106605473	106605473	succinate-semialdehyde dehydrogenase, mitochondrial-like	3.93734	4.42241	2.8594	3.1681	4.42118	4.2048	2.57066	3.36526	2.24988	3.65102	1.45877	2.76094	4.31292	2.13008	2.26624	2.7406	3.27079	2.31444	1.92313	2.49739	2.69071	3.2394	2.2828	3.70516	2.99941	2.96662	3.04481	2.42145	2.24341	1.92464	K00139	succinate-semialdehyde dehydrogenase [EC:1.2.1.24] | (RefSeq) SSDH; succinate-semialdehyde de
MSTRG.15060	2.92	2.25599e-07	5.24418e-05	4.55	LOC106605457	106605457	zinc transporter ZIP1-like	0	2.43128	1.22383	0.84939	0.653691	2.51673	6.11898	4.76183	6.929	5.05903	6.09286	5.94225	3.07714	3.37331	6.33017	6.72017	2.45875	6.22996	3.32608	4.99484	5.16714	7.31484	3.77871	8.51974	1.914	5.13042	7.25655	7.30126	7.86843	3.30212	K14709	solute carrier family 39 (zinc transporter), member 1/2/3 | (RefSeq) S39A1; zinc transporter
MSTRG.15106	0.79	0.00330513	0.036824	1.49	LOC106605424	106605424	Golgi-associated plant pathogenesis-related protein 1-like	2.50322	2.99516	1.4361	2.01172	0.944515	2.0796	1.71015	1.91905	0.614326	1.24832	1.11374	1.77465	1.94018	1.36817	1.51503	1.37061	1.65707	1.02533	0.566477	0.903835	1.57314	2.09212	0.65927	1.44684	1.40482	2.11286	1.79248	1.2729	1.23627	0.354946	no KO	assigned | (RefSeq) GAPR1; Golgi-associated plant pathogenesis-related protein 1-like
MSTRG.15122	1.28	0.00870311	0.0679422	1.78	LOC106605412	106605412	C-C chemokine receptor type 5-like	0.581961	1.55201	1.5606	1.1831	1.22219	1.52588	1.26035	1.44517	3.04485	0.966235	2.34358	1.53634	1.47484	2.23561	1.52729	2.92798	2.24259	1.7813	1.63723	1.04982	1.55158	2.27692	2.2585	2.57113	2.06345	2.26266	2.22779	1.49465	2.03386	1.70129	no KO	assigned | (RefSeq) C-C chemokine receptor type 5-like
MSTRG.15124	1.38	0.00791452	0.0642764	2.54	LOC106605406	106605406	nectin-2-like	1.57872	1.77592	0.92259	1.46342	2.08692	1.98105	1.30047	2.42977	2.66873	2.82886	3.37401	2.27815	1.69598	1.37295	2.66009	3.38065	1.58838	3.93706	1.88964	1.29097	3.07509	3.83411	1.84683	4.40479	4.09362	2.0078	3.60077	4.02544	5.02748	1.6567	K06531	poliovirus receptor-related protein 2 | (RefSeq) nectin-2-like
MSTRG.15144	1.23	0.00340545	0.0375572	5.49	LOC106605396	106605396	DDB1- and CUL4-associated factor 13-like	3.46555	4.83747	3.61916	4.86587	6.10522	4.04422	5.85656	6.08937	6.05822	4.41695	5.45401	7.10757	5.26435	5.45537	4.18042	6.65923	4.77792	4.96968	4.0723	7.3377	5.62805	6.05327	5.86242	7.23839	5.33945	6.13225	6.76914	5.30664	6.54322	5.13267	K11806	WD repeat and SOF domain-containing protein 1 | (RefSeq) SOF1; DDB1- and CUL4-associated fact
MSTRG.15171	1.5	0.012436	0.0858085	4.05	pinx1	106605508	PIN2 (TERF1) interacting telomerase inhibitor 1	3.56589	1.67547	1.43096	3.46702	3.04617	1.64289	6.31114	3.43521	2.91783	3.3555	6.47148	6.20557	4.45338	3.23478	5.62697	3.431	4.39937	4.58884	0.889576	4.78938	5.45505	5.79035	2.42049	2.83104	1.55782	7.01981	5.6998	6.91815	7.74237	1.04874	K11135	Pin2-interacting protein X1 | (RefSeq) pinx1; PIN2/TERF1 interacting, telomerase inhibitor 1
MSTRG.15208	0.77	0.00295538	0.0343498	4.88	LOC106605511	106605511	nucleotide-binding oligomerization domain-containing protein 1-like	6.5811	6.29432	2.99192	5.5294	7.60472	8.02971	4.66442	4.4954	2.55915	4.42932	4.67443	5.31335	8.0875	3.38164	5.41425	4.56517	5.62269	3.20634	1.73202	5.15193	3.82547	7.78224	2.86967	4.0667	5.16803	4.08658	4.26574	4.83596	6.09309	3.15721	K08727	nucleotide-binding oligomerization domain-containing protein 1 | (RefSeq) nucleotide-binding
MSTRG.15234	1.15	0.0019168	0.026072	1.6	LOC106605518	106605518	phosphatidylinositide phosphatase SAC1-A-like	1.32627	1.694	0.77704	1.31112	1.32963	1.50331	2.2892	2.34062	1.33937	1.62549	1.42413	1.724	1.175	1.33309	1.78519	1.52733	1.13432	1.51701	1.28499	1.76958	1.94733	2.34569	1.31034	1.8182	2.08115	1.57001	1.79102	1.76104	1.95587	1.25321	K21797	phosphatidylinositol 4-phosphatase [EC:3.1.3.-] | (RefSeq) phosphatidylinositide phosphatase
MSTRG.15265	1.49	0.000177192	0.00528331	20.99	LOC106605532	106605532	protein LYRIC-like	14.6015	12.9281	12.6706	16.734	16.672	13.3532	22.0924	26.5161	20.0491	17.5585	20.7539	31.8842	16.9526	17.6782	20.4456	26.1383	12.6534	28.6996	12.3516	28.2664	23.7631	31.5013	18.4212	28.3028	21.7771	26.6161	22.8201	23.1166	27.472	16.8551	no KO	assigned | (RefSeq) protein LYRIC-like
MSTRG.15278	1.46	0.000281354	0.00723573	3.04	LOC106605567	106605567	C-X-C chemokine receptor type 3-like	1.42771	1.96222	1.84312	1.42204	2.39976	2.49848	3.15628	2.92154	3.58886	2.25414	3.3624	2.42478	3.63411	2.31225	2.01063	3.30343	3.9245	3.27894	2.30925	1.75	2.57728	4.4709	3.74602	4.83093	4.23071	4.21152	4.26174	3.39405	4.68275	3.06754	K04188	C-X-C chemokine receptor type 3 | (RefSeq) C-X-C chemokine receptor type 3-like
MSTRG.15321	1.36	0.0100211	0.0743469	51.01	fbrl	100195173	rRNA 2-O-methyltransferase fibrillarin	35.5616	37.471	30.8136	47.873	50.3743	31.0442	62.008	55.0127	52.2661	47.8091	62.2383	94.5812	40.035	50.4153	53.1362	49.3069	33.8879	48.2169	41.9673	65.952	65.4881	49.8977	50.5196	53.4135	26.7602	70.1314	54.8878	58.3207	71.0129	40.009	K14563	rRNA 2'-O-methyltransferase fibrillarin [EC:2.1.1.-] | (RefSeq) fbrl; rRNA 2-O-methyltransfer
MSTRG.15327	1.24	0.010885	0.0785232	10.77	LOC106605633	106605633	transmembrane protein 147	8.3374	11.4604	5.28275	9.87237	9.17356	8.14969	14.1247	13.8944	7.67666	10.7177	10.152	17.9689	9.93189	10.9826	13.2419	9.78111	6.65041	11.7312	7.01232	11.7598	14.6647	14.9647	6.78907	13.4212	14.7951	11.5109	11.0101	10.3408	12.2492	5.40361	no KO	assigned | (RefSeq) TM147; transmembrane protein 147
MSTRG.15340	1.45	0.00642225	0.0561607	9.68	LOC106605631	106605631	transmembrane protein 91-like	7.38406	5.30763	5.83647	5.82946	5.53858	10.1173	11.821	9.4553	11.6722	4.97942	11.8722	11.088	7.24158	9.04647	7.06029	11.141	7.05146	16.4751	6.94217	10.9914	10.1374	17.8915	6.95752	15.7449	12.5885	7.70229	13.035	12.1604	11.9189	5.32521	no KO	assigned | (RefSeq) transmembrane protein 91-like
MSTRG.15371	1.7	0.00536493	0.0496148	6.13	LOC106605619	106605619	uncharacterized LOC106605619	2.82793	4.59829	1.81405	2.6467	3.60966	4.7007	5.58894	6.53035	8.86008	3.21413	8.15755	5.80128	6.30969	5.75021	4.99078	5.61033	6.68946	9.41969	4.82578	3.86385	1.62619	6.44881	7.3155	12.4926	12.0955	6.05813	11.5037	5.70107	12.9222	1.90431	no KO	assigned | (RefSeq) uncharacterized LOC106605619
MSTRG.15385	0.37	4.5989e-10	6.15315e-07	3.06	LOC106605612	106605612	C3a anaphylatoxin chemotactic receptor-like	7.38326	9.22738	3.69579	5.6378	8.52862	7.93494	3.29026	2.66148	1.26811	2.26045	1.68236	2.5493	5.14859	1.54572	3.43384	1.634	2.77844	0.699225	1.33189	1.7615	2.29847	2.85671	0.762872	1.40661	1.83668	1.67068	1.44784	1.42147	2.54144	1.10681	K04245	chemokine-like receptor 1 | (RefSeq) C3a anaphylatoxin chemotactic receptor-like
MSTRG.15389	2.56	0.000776278	0.0143693	30.48	LOC106605611	106605611	uncharacterized LOC106605611	3.23245	18.6048	9.92021	13.3048	14.3411	15.6929	57.2369	36.2731	23.4794	59.1323	41.25	46.7056	13.3699	38.7732	57.4142	33.4015	19.7432	17.6787	17.5156	24.073	49.0478	36.4446	2.80869	27.932	65.5707	31.477	35.515	29.6717	47.2667	27.4234	no KO	assigned | (RefSeq) uncharacterized LOC106605611
MSTRG.15393	2	1.35131e-05	0.0008382	11.26	LOC106605606	106605606	maternal B9.15 protein-like	5.09922	6.28907	3.55603	4.80572	6.42103	6.42107	16.0312	13.0115	9.50911	14.4901	16.4643	13.3492	6.34391	17.1037	16.251	12.3304	4.5249	8.6997	6.90587	7.42782	15.0593	13.7432	6.99775	14.9479	26.2629	11.2499	13.5465	10.8546	23.4933	6.56748	K14443	protein Tob/BTG | (RefSeq) maternal B9.15 protein-like
MSTRG.15408	1.21	0.00319971	0.0360789	6.27	LOC106605600	106605600	zinc finger protein Xfin-like	4.865	6.65973	3.33508	4.54396	5.57858	6.24812	6.81023	7.60922	5.43709	6.56155	5.67589	5.7512	6.20906	5.44958	7.82916	7.26024	6.14099	6.86991	4.96743	4.76348	6.2125	8.28796	5.04365	8.47739	11.3858	5.68159	6.29479	5.38355	8.337	4.51472	no KO	assigned | (RefSeq) zinc finger protein Xfin-like
MSTRG.15412	1.78	0.000278939	0.0072018	2.57	LOC106605597	106605597	zinc finger protein 135-like	1.51445	1.38547	1.87194	0.044018	0.470674	2.24346	4.18091	3.64618	2.69434	2.37801	2.5016	3.02144	2.71411	3.0903	4.0584	3.45599	2.40638	3.09932	0	1.65607	3.16867	3.90666	2.44973	3.51582	3.45032	2.24936	3.32872	3.28878	3.04215	2.13449	no KO	assigned | (RefSeq) zinc finger protein 135-like
MSTRG.15416	1.34	0.0119698	0.0834818	2.22	LOC106605593	106605593	zinc finger protein 91-like	1.88943	0.265947	0.802309	1.86812	1.60464	3.10122	3.40559	3.21736	1.49582	2.11569	2.8206	1.92419	2.7222	2.79218	3.79348	2.0966	1.75008	1.94231	0.931714	2.17461	2.24782	2.88419	1.18347	2.80553	4.2864	1.74212	1.81659	1.58832	3.93611	1.29573	no KO	assigned | (RefSeq) zinc finger protein 91-like
MSTRG.15450	2.77	3.23609e-05	0.00156846	2.03	LOC106605697	106605697	B-cell lymphoma 3 protein homolog	0.01021	0	0.617568	0.418728	0	0	3.16687	0.58563	4.13914	2.50044	2.30216	3.06202	0	3.08114	2.96132	5.12567	0	3.07525	4.46031	1.37216	2.29904	2.16245	2.68783	1.47334	0.827203	2.34848	2.10858	5.05082	3.17514	1.8735	K09258	B-cell CLL/lymphoma protein 3 | (RefSeq) B-cell lymphoma 3 protein homolog
MSTRG.15483	0.75	0.00391857	0.0408634	9.41	LOC106605735	106605735	inhibitor of growth protein 4-like	9.05974	11.6199	14.8772	12.1654	12.3442	11.4828	7.1967	11.2868	10.6805	7.57574	4.28091	8.52041	12.4951	6.83607	9.33877	10.8217	11.4551	8.77094	7.25694	9.56423	7.58786	10.6119	8.88854	9.45907	6.59556	9.86336	7.29232	7.83149	9.49499	7.16461	K11346	inhibitor of growth protein 4 | (RefSeq) ING4; inhibitor of growth protein 4-like
MSTRG.15484	1.34	0.000963257	0.0166042	10.1	LOC106605734	106605734	probable 28S rRNA (cytosine(4447)-C(5))-methyltransferase	6.42751	8.4428	8.1122	9.02496	9.11024	5.39228	11.4056	13.2368	12.3884	7.74394	10.8295	11.9135	9.15619	11.739	7.89216	11.4404	7.94411	10.2118	9.10254	10.9808	10.6527	9.52085	12.5596	14.2697	8.6936	9.79541	10.8105	7.86698	12.4811	13.7795	K14835	25S rRNA (cytosine2870-C5)-methyltransferase [EC:2.1.1.310] | (RefSeq) probable 28S rRNA (cyt
MSTRG.15515	1.95	0.00133359	0.0204341	8.57	LOC106605765	106605765	uncharacterized LOC106605765	4.50028	4.41347	1.84247	3.04074	4.80125	5.48613	19.3206	17.3102	6.89543	8.65635	7.0896	10.5286	4.64492	9.56593	4.03288	10.3839	7.24752	14.919	6.11486	6.15593	5.54303	14.5276	5.37854	8.99953	15.817	8.01176	14.2814	10.0962	16.7408	0.682501	no KO	assigned | (RefSeq) uncharacterized LOC106605765
MSTRG.15519	0.69	0.0137292	0.0916925	1.22	LOC106605766	106605766	leukocyte receptor cluster member 9-like	2.13851	2.88095	0.650235	1.3435	1.67314	2.31913	2.22587	2.34634	0	1.4342	1.02917	1.54633	0.70964	0.087089	2.18975	1.46715	1.90567	0.009579	0	0.818762	1.66763	1.88028	0.426168	1.96261	0.116104	1.24395	0.977316	1.01794	0.387215	0	no KO	assigned | (RefSeq) leukocyte receptor cluster member 9-like
MSTRG.1552	0.69	0.000236548	0.00649504	301.35	LOC106605143	106605143	calmodulin	400.286	385.596	462.254	385.191	379.965	359.536	345.534	241.801	219.671	326.387	269.123	385.204	292.516	221.87	358.368	266.872	269.135	258.611	274.402	301.178	321.425	267.709	225.237	199.496	164.991	263.717	252.411	357.919	247.27	336.798	K02183	calmodulin | (RefSeq) CALM, calm2; calmodulin
MSTRG.15580	1.7	0.00988449	0.0736774	2.95	LOC106605810	106605810	hepatic leukemia factor-like	0.685421	1.12312	0.870518	1.26336	2.09749	2.0913	6.09345	6.37943	1.53954	3.00399	2.26222	0.951101	1.87087	1.79166	3.29285	4.6497	2.35204	2.77088	2.62257	2.44778	1.61155	4.14108	1.7407	5.10873	8.90331	1.69125	4.39016	0.375489	6.32523	3.94853	K09057	hepatic leukemia factor | (RefSeq) hepatic leukemia factor-like
MSTRG.1559	1.43	0.00089645	0.0159025	8.18	LOC106605192	106605192	zinc finger protein 36, C3H1 type-like 2-A	5.83137	6.81795	3.65565	4.23632	6.37581	7.03437	10.8376	10.8086	6.5933	5.68947	6.21184	9.92328	9.31843	7.80562	6.79862	9.18497	4.67042	7.71735	4.66694	8.89296	10.2944	12.9545	5.58275	13.4893	14.5565	9.48901	10.2651	6.02651	14.5318	5.23024	K18753	butyrate response factor | (RefSeq) zinc finger protein 36, C3H1 type-like 2-A
MSTRG.15596	1.23	0.0121343	0.0842246	21.09	mprd	100194796	Cation-dependent mannose-6-phosphate receptor	15.9278	20.6529	9.35202	15.8896	21.2709	20.6041	29.7114	25.7905	14.538	22.7767	20.8907	26.1654	18.8034	18.9217	23.8645	20.5013	14.3598	17.0959	12.143	15.0963	23.3055	33.4366	12.4272	24.723	43.34	20.0534	21.1837	24.2375	34.3504	11.1766	K10089	cation-dependent mannose-6-phosphate receptor | (RefSeq) mprd; Cation-dependent mannose-6-pho
MSTRG.15613	1.32	0.00159613	0.022994	31.31	LOC106605852	106605852	cell division control protein 42 homolog	22.4706	28.7296	16.2806	23.4204	26.2611	28.4704	40.1024	31.4667	24.1855	33.3598	43.7752	44.3655	26.134	31.1266	37.6397	28.2814	22.3817	29.8768	16.7683	28.8141	40.0642	37.7721	20.6909	38.1367	49.1174	40.3513	33.165	33.3278	43.7392	19.0711	K04393	cell division control protein 42 | (RefSeq) cell division control protein 42 homolog
MSTRG.157	1.33	0.00238596	0.0299539	2.65	LOC106589466	106589466	legumain-like	1.85187	1.80713	0.435483	1.90944	2.58309	2.89326	3.03638	3.28119	2.24364	2.88354	3.05507	3.74797	1.73916	2.41969	3.55673	1.89486	2.13403	2.37016	1.63896	3.03107	2.55122	4.38773	1.83572	2.72009	4.4882	1.76911	2.60858	3.59802	5.30183	1.70028	K01369	legumain [EC:3.4.22.34] | (RefSeq) legumain-like
MSTRG.15700	1.76	0.000279165	0.0072018	2.79	LOC106605919	106605919	SH2 domain-containing adapter protein E-like	1.29144	1.33486	0.634222	0.982752	1.08911	1.90612	3.27354	2.01756	2.09464	2.26496	5.52794	3.89885	2.81468	1.31714	2.85142	2.86582	1.86071	3.76489	0.177401	2.94862	3.79271	5.4473	1.33092	3.85751	4.06979	4.49647	4.00188	5.07313	6.09752	0.493779	no KO	assigned | (RefSeq) SH2 domain-containing adapter protein E-like
MSTRG.15717	1.44	0.000356587	0.00855486	1.04	LOC106605928	106605928	uncharacterized LOC106605928	0.415359	0.550521	0.749678	0.333185	0.373625	0.516814	0.490718	1.66534	1.08817	0.891048	1.2518	1.04842	0.995515	0.369515	1.01483	1.06231	0.502172	1.71977	1.11162	1.18718	0.73056	1.42958	1.28841	2.45698	1.33462	1.28045	1.12428	1.72572	1.41803	1.02025	no KO	assigned | (RefSeq) uncharacterized LOC106605928
MSTRG.15732	1.45	4.83579e-06	0.000405455	4	LOC106605943	106605943	RNA-binding protein 12B-like	3.36961	3.25348	1.90152	1.93481	2.80883	2.62024	4.88241	5.1657	4.7478	3.78084	5.09874	4.9937	3.56917	4.80725	4.49272	4.01551	3.02701	3.89784	3.14782	4.03288	4.99477	4.42718	2.80066	5.50106	6.28019	4.46545	5.10988	3.11366	5.43793	2.46157	no KO	assigned | (RefSeq) RNA-binding protein 12B-like
MSTRG.15837	1.54	0.000201535	0.00580601	2.22	LOC106606033	106606033	syndecan-2-like	1.03734	1.56631	0.730328	0.745976	1.2163	2.02911	2.43492	2.69717	1.70958	2.40291	2.76627	2.41973	2.23795	2.18777	2.22127	1.79775	2.18088	3.74667	1.42707	2.00854	2.38781	2.75814	1.855	4.72894	4.9807	2.24564	2.40125	1.54554	3.58939	0.650044	K16336	syndecan 2 | (RefSeq) syndecan-2-like
MSTRG.15877	1.51	0.00247462	0.0306835	23.34	LOC106606048	106606048	uncharacterized LOC106606048	15.0343	15.1501	10.5836	11.9352	22.9006	21.3484	17.984	20.9196	27.765	21.3492	27.9231	25.5698	18.2428	20.892	18.1499	30.4648	20.5737	36.1795	19.1338	13.6571	21.6998	50.4754	19.9757	32.7323	33.3665	18.0251	30.8965	30.6739	29.4648	17.0382	no KO	assigned | (RefSeq) uncharacterized LOC106606048
MSTRG.15887	1.37	0.00996253	0.0740326	1.41	LOC106606055	106606055	bcl-2/adenovirus E1B 19 kDa-interacting protein 2-like protein	0.851615	1.12842	0.10105	0.650693	0.776396	1.19531	1.66585	1.85975	0.670318	2.78026	2.30052	1.99964	0.42914	1.00268	2.57315	1.09806	0.633248	1.25638	0.330778	0.751686	2.35308	2.2495	0.610384	1.18347	4.14263	1.49928	1.51737	1.75334	3.00832	0.0683386	K18448	BCL2/adenovirus E1B 19 kDa protein-interacting protein 2 | (RefSeq) bcl-2/adenovirus E1B 19 k
MSTRG.15897	1.38	1.76369e-05	0.00102745	1.92	LOC106606060	106606060	alpha-1,3/1,6-mannosyltransferase ALG2-like	1.1602	1.11372	1.04387	1.12214	1.48244	1.40528	2.67375	1.75404	2.02414	2.53601	2.23716	2.63693	1.42365	2.12951	2.00033	1.82666	1.20911	2.09608	2.10056	2.47082	2.50814	1.96556	1.85173	2.24751	1.11557	2.20901	2.31841	2.26844	2.36998	2.19984	K03843	alpha-1,3/alpha-1,6-mannosyltransferase [EC:2.4.1.132 2.4.1.257] | (RefSeq) alpha-1,3/1,6-man
MSTRG.15931	0.45	2.24896e-08	1.0545e-05	2.18	LOC106606096	106606096	pleckstrin homology domain-containing family O member 1-like	4.96625	5.95244	3.75175	3.44413	5.16094	4.16065	2.26592	2.22085	0.863217	1.91978	1.24534	1.88672	3.54254	1.0949	1.90128	1.35142	1.69928	0.381009	0.939704	1.89269	1.43799	2.50678	0.689107	0.802585	2.71538	1.90516	1.27827	1.04764	1.31076	1.10845	no KO	assigned | (RefSeq) pleckstrin homology domain-containing family O member 1-like
MSTRG.15940	1.44	0.000147959	0.00465517	6.86	LOC106606104	106606104	electroneutral sodium bicarbonate exchanger 1-like	5.57589	6.11091	2.33169	4.76137	4.29835	5.12839	8.71138	8.73812	4.74562	7.3234	7.80454	7.40313	6.38602	8.29047	9.04959	5.2202	3.95137	6.18972	4.52357	6.31277	6.12862	10.9766	4.89981	9.62462	14.0941	6.08886	10.5341	5.71031	10.8549	3.96656	K13858	solute carrier family 4 (sodium bicarbonate cotransporter), member 7 | (RefSeq) electroneutra
MSTRG.15956	0.73	0.00081373	0.0148787	1.27	LOC106606113	106606113	SNF-related serine/threonine-protein kinase-like	3.68704	2.46125	0.750673	1.29511	1.49172	1.94386	2.88783	1.29116	1.16802	1.04381	0.904076	0.791303	0.962514	1.34507	1.38907	1.57568	0.926349	0.652083	0.194982	0.557532	1.32818	0.744023	0.446126	0.854468	1.47234	0.938284	1.25832	1.2007	1.89192	0.550372	K08802	SNF related kinase [EC:2.7.11.1] | (RefSeq) SNF-related serine/threonine-protein kinase-like
MSTRG.16064	1.78	0.00395158	0.0410335	1.92	LOC106606171	106606171	beta-microseminoprotein-like	0.329602	0.64137	0.057006	2.18495	0.665273	0.471221	1.423	0.894462	0.806221	3.81319	2.46127	3.5047	3.81509	1.09027	1.52475	1.49514	3.4001	0.491759	0.728547	1.41807	1.63562	3.48934	1.29156	4.53083	3.22083	1.05881	5.66389	1.50528	4.10749	0	no KO	assigned | (RefSeq) beta-microseminoprotein-like
MSTRG.161	0.73	0.00542523	0.0499601	2.3	LOC106592535	106592535	uncharacterized LOC106592535	3.41403	4.7119	1.80711	3.05246	2.58555	3.14982	2.06526	3.33925	1.78216	2.2577	2.30307	1.19544	3.22798	2.95353	3.01199	1.81888	2.1786	1.85985	0	1.72699	2.36413	1.89576	1.60818	2.68182	3.45207	2.02844	2.60217	1.25305	2.25927	0.280382	no KO	assigned | (RefSeq) uncharacterized LOC106592535
MSTRG.16108	0.55	0.011732	0.0823114	26.65	LOC106606193	106606193	actin-related protein 2/3 complex subunit 1A-like	32.5156	38.8394	30.3056	40.6029	33.4845	53.3748	34.4602	14.0433	8.62119	47.2509	42.5299	42.4506	28.402	22.1797	36.0497	13.465	17.8473	9.71301	5.61968	29.0733	39.5745	16.916	12.6215	9.11148	13.3287	37.9561	19.3645	30.8379	28.9599	10.0181	K05757	actin related protein 2/3 complex, subunit 1A/1B | (RefSeq) actin-related protein 2/3 complex
MSTRG.16141	0.55	0.000684596	0.0131383	57.41	LOC106606227	106606227	actin-related protein 2/3 complex subunit 1B-like	81.5194	94.8594	73.0685	80.2839	83.3665	99.8003	77.0193	41.6841	27.0844	91.2071	81.4794	72.6986	51.2665	47.9467	75.9918	31.8849	43.9103	26.1803	16.5784	55.9288	69.098	43.6241	34.1479	25.2029	43.1342	63.1028	42.9229	53.4116	54.9372	38.8586	K05757	actin related protein 2/3 complex, subunit 1A/1B | (RefSeq) actin-related protein 2/3 complex
MSTRG.16153	0.71	0.00529202	0.0492097	3.82	dpod1	100380397	DNA polymerase delta catalytic subunit	3.34877	4.75461	7.8914	5.04775	5.46697	4.20449	3.4587	3.67072	4.78203	3.81537	1.97086	2.98447	2.77546	2.35785	1.68557	5.5364	4.75829	2.49531	5.95591	4.08517	3.3837	1.57134	4.88349	2.43891	1.24447	3.40763	3.6404	3.06987	1.42612	8.3611	K02327	DNA polymerase delta subunit 1 [EC:2.7.7.7] | (RefSeq) dpod1; DNA polymerase delta catalytic
MSTRG.16165	1.39	0.000316007	0.00789786	7.94	LOC106606250	106606250	39S ribosomal protein L12, mitochondrial-like	4.39822	5.32931	4.72734	6.32892	9.72687	4.85378	7.04171	10.256	7.37783	7.20254	6.80195	11.8529	6.634	8.38384	7.39252	9.41783	6.16025	7.87743	6.57416	7.98278	8.69888	10.4206	8.53355	10.3639	8.23205	8.06603	9.88435	7.47522	10.7369	9.44604	K02935	large subunit ribosomal protein L7/L12 | (RefSeq) RM12; 39S ribosomal protein L12, mitochondr
MSTRG.16177	1.83	0.000950213	0.0165101	4.29	LOC106606196	106606196	monocarboxylate transporter 4-like	1.25106	1.62396	4.2278	2.12786	1.43721	2.17527	3.53529	4.5591	5.5299	7.10309	8.5301	4.15169	1.08706	6.42756	3.83534	4.85893	4.57812	2.54026	1.54424	5.1583	4.22348	4.06104	4.65052	3.53052	5.28531	4.67426	6.52144	4.40009	9.28786	5.66585	K08180	MFS transporter, MCP family, solute carrier family 16 (monocarboxylic acid transporters), mem
MSTRG.1622	1.52	0.00266784	0.0320985	31.05	LOC106606097	106606097	RNA-binding protein cabeza-like	19.0965	15.916	19.5465	16.5037	29.9054	27.2036	35.054	18.9139	32.7254	22.5984	32.0374	38.4262	35.5784	21.5082	29.7616	39.7816	40.0303	34.0897	37.8642	36.5573	29.1156	58.5232	18.9584	50.3082	29.8772	24.527	24.8761	29.8302	48.6983	33.5749	no KO	assigned | (RefSeq) RNA-binding protein cabeza-like
MSTRG.16229	1.75	0.00117008	0.018822	1.44	LOC106606275	106606275	meteorin-like protein	0.189143	0.384049	0	0.660383	0.553912	0.907595	2.18025	0.262987	1.37577	1.48998	2.71839	2.37468	0.431217	1.08134	1.14318	0.758294	0.642198	1.5787	0.496615	1.89319	1.3756	2.40145	0.963964	1.51503	5.05184	1.65881	2.07087	2.53023	3.83301	0.533782	no KO	assigned | (RefSeq) meteorin-like protein
MSTRG.16247	1.63	0.0149729	0.0969168	3.57	LOC106606285	106606285	Ig heavy chain Mem5-like	1.77888	2.91436	2.0044	0	3.37207	2.26709	3.52718	1.58216	3.29504	3.89933	4.31435	4.19576	3.31308	2.73446	1.88662	2.54134	3.63705	3.11298	2.35019	3.78603	4.3852	7.10394	1.43031	8.47562	3.04266	7.27565	3.87855	9.2482	4.87039	0.975632
MSTRG.16259	0.56	0.0095621	0.0720578	1.96	LOC106606297	106606297	zinc finger protein 239-like	12.2593	3.28303	1.16613	5.48958	0.565267	1.97325	2.41818	2.60636	1.03071	2.65838	0.916169	0.635464	1.72199	0.47523	4.74479	0.688816	1.33683	0.570552	0.956628	1.00219	0.696188	0.653459	0.153166	1.09525	3.35323	1.82073	1.71847	0.331922	1.0569	1.40621	no KO	assigned | (RefSeq) zinc finger protein 239-like
MSTRG.16282	3.12	2.49646e-07	5.58624e-05	14.75	LOC106606306	106606306	nuclear distribution protein nudE-like 1-B	3.94897	6.20274	3.32907	3.97791	4.44454	4.6531	21.9954	15.2174	13.9081	28.3555	23.5764	9.99828	4.96989	22.3449	22.2426	19.3235	6.18601	12.2867	10.1423	7.87195	23.9908	21.1415	11.8963	21.1837	27.6694	14.8175	21.8067	19.2715	26.8783	8.94954	K16739	nuclear distribution protein NudE-like 1 | (RefSeq) nuclear distribution protein nudE-like 1-
MSTRG.1629	1.95	0.00101746	0.0171678	18.07	LOC106606070	106606070	nuclear factor NF-kappa-B p100 subunit-like	8.31927	8.87506	8.06074	7.02709	10.8598	11.434	22.5648	9.32715	29.4122	17.672	18.6268	24.8295	12.6015	15.4205	23.1437	24.6724	9.39455	22.5626	24.7115	7.96415	11.8522	23.361	17.2882	25.958	13.4428	18.2537	18.9314	49.3846	37.2968	8.91566	K04469	nuclear factor of kappa light polypeptide gene enhancer in B-cells 2 | (RefSeq) nuclear facto
MSTRG.16330	0.61	0.00025652	0.00684711	2.24	LOC106606343	106606343	NACHT, LRR and PYD domains-containing protein 3-like	3.37641	3.8844	2.27952	4.70284	3.59554	3.63393	0.846044	2.91894	1.13274	0.939285	0.586666	1.25793	2.82086	2.03667	3.12725	1.16347	2.77901	2.38069	1.51391	0.8724	2.11448	3.73847	1.25682	2.56887	2.35678	2.02312	2.38207	1.29698	2.21887	1.32901	no KO	assigned | (RefSeq) NACHT, LRR and PYD domains-containing protein 3-like
MSTRG.16346	0.62	1.23104e-05	0.000783904	2.77	LOC106606345	106606345	protein NLRC3-like	4.51013	4.97737	2.81383	3.4258	4.8376	4.57305	3.21287	2.73804	1.12864	3.09356	2.10134	2.51818	4.29063	1.62102	3.9061	2.29116	2.79232	1.08241	0.555752	2.27994	2.07134	4.14114	0.893346	2.27951	4.375	1.57457	2.65625	2.35992	3.6026	0.279821	no KO	assigned | (RefSeq) protein NLRC3-like
MSTRG.16393	2.85	9.50907e-05	0.00342369	67.36	timp2	100196250	Metalloproteinase inhibitor 2	22.5658	20.8062	4.9866	22.6165	32.9246	35.638	146.602	71.2468	28.9443	124.094	71.3176	124.899	48.2584	46.0967	94.2209	54.5707	45.1801	57.0165	1.70438	87.1011	70.0331	93.2311	33.4455	71.7275	207.714	80.7448	57.4006	90.9691	163.318	11.3055	no KO	assigned | (RefSeq) timp2; Metalloproteinase inhibitor 2
MSTRG.16397	1.22	0.00467394	0.0455297	13.68	LOC106606401	106606401	synaptogyrin-2-like	10.4333	14.2539	7.43339	10.5437	11.864	13.366	16.9848	16.9726	11.5819	14.8589	14.5198	17.8301	13.4413	12.5125	15.2107	15.3329	8.48383	15.3935	6.8473	13.6663	13.3426	19.1337	9.01124	17.8648	21.1111	12.1311	15.128	13.9458	18.4319	8.83289	no KO	assigned | (RefSeq) synaptogyrin-2-like
MSTRG.16436	0.48	0.000515264	0.01086	10.55	LOC106606418	106606418	metalloproteinase inhibitor 2-like	25.0926	27.938	23.7654	9.54388	13.6408	12.1266	7.507	4.17817	8.15768	9.46389	10.7864	8.11745	18.7362	11.7524	19.0208	5.75805	6.88977	4.43868	4.4569	9.13208	10.804	4.85552	14.1787	5.90393	5.1256	9.02622	7.92722	5.65327	9.03637	3.63019	no KO	assigned | (RefSeq) metalloproteinase inhibitor 2-like
MSTRG.16457	1.59	2.13467e-05	0.00115897	17.27	LOC100194517	100194517	synaptogyrin 2-like	9.80377	13.3755	8.29238	9.82859	13.4239	11.8177	20.9507	22.1898	17.1965	15.6509	19.4465	20.4279	13.3412	18.0641	17.0183	22.437	9.55832	21.2016	9.65397	16.4579	19.4888	25.2883	12.9916	26.2834	30.8286	17.0852	21.085	16.211	26.3867	12.3397	no KO	assigned | (RefSeq) synaptogyrin 2-like
MSTRG.16461	1.43	0.00793589	0.064357	29.74	LOC106606433	106606433	cell surface A33 antigen-like	19.7404	25.5405	15.5623	16.733	24.4494	25.9771	36.9542	24.6579	31.3115	31.4629	40.1637	27.4903	14.5487	26.7658	28.9615	31.7327	18.5583	41.0095	31.0046	18.0424	33.5449	54.4633	21.0063	35.5669	50.3951	29.6907	32.005	33.3214	47.7118	23.9308	no KO	assigned | (RefSeq) cell surface A33 antigen-like
MSTRG.1647	1.42	0.00674086	0.0581796	3.26	LOC106605576	106605576	ras-related protein ORAB-1-like	1.66176	2.36152	2.16893	2.26096	1.26673	2.96839	4.76243	2.03679	2.54926	4.38631	5.10775	2.73049	3.42825	3.47197	3.92772	2.57367	3.09896	3.90876	1.00617	4.2414	1.48346	3.38526	3.43291	4.62624	4.30634	5.20092	3.7112	4.77466	4.98586	1.87048	K07874	Ras-related protein Rab-1A | (RefSeq) RAB1A; ras-related protein ORAB-1-like
MSTRG.16473	2.56	0.000390816	0.00908478	39.47	LOC106606431	106606431	metalloproteinase inhibitor 2-like	12.2664	9.74912	15.5324	11.2986	15.8677	25.5737	88.5404	27.633	19.6098	57.7852	52.9205	74.3224	31.4365	23.0143	35.8577	22.3256	15.9382	43.3789	10.0191	63.4687	44.9621	81.9022	16.1362	61.3454	104.58	35.2022	22.1707	35.7685	87.5771	37.922	no KO	assigned | (RefSeq) metalloproteinase inhibitor 2-like
MSTRG.16479	13.27	6.21089e-11	2.03781e-07	45.93	LOC106606429	106606429	suppressor of cytokine signaling 3-like	4.39051	3.31469	2.33003	1.83478	2.85321	2.90553	49.5502	59.4582	58.4235	81.1693	57.7592	58.676	6.75975	62.235	71.608	60.9083	9.39527	47.5054	64.5486	24.9166	59.0549	63.5831	54.3479	57.9454	94.7324	53.6757	71.0477	81.2928	73.1234	38.5549	K04696	suppressor of cytokine signaling 3 | (RefSeq) suppressor of cytokine signaling 3-like
MSTRG.1653	0.79	0.0067883	0.0583599	5.86	LOC106606339	106606339	lymphocyte-specific helicase-like	7.82725	5.81036	6.08924	8.70375	8.39927	6.26105	7.33637	6.50641	3.92558	5.19012	2.77254	6.65063	6.57257	4.89545	6.99645	5.20021	6.27251	4.42665	4.11784	3.94249	6.46648	6.26613	5.94509	5.54226	4.99196	5.79891	5.53007	5.15184	5.48645	6.80513	K19001	ATP-dependent DNA helicase | (RefSeq) lymphocyte-specific helicase-like
MSTRG.16541	1.5	9.59449e-05	0.00344926	9.85	LOC106606464	106606464	transportin-2-like	6.23909	8.41068	4.452	7.67617	7.18794	5.52399	12.0896	12.0983	7.94412	11.4977	10.1409	12.1691	6.52232	9.22017	12.4806	10.3642	6.40136	9.20288	9.26462	6.71683	11.0444	14.4561	7.65439	13.4608	20.546	10.174	12.7568	8.98488	14.2823	6.56915	K18727	transportin-2 | (RefSeq) transportin-2-like
MSTRG.16596	0.71	0.0154352	0.0988672	2.87	LOC106606502	106606502	mitochondrial import inner membrane translocase subunit tim16-like	3.62549	3.74535	6.4204	3.20175	5.65642	1.44606	1.92064	2.54191	3.23838	2.20126	2.12691	3.48691	1.68115	2.46672	0.908269	4.25211	2.84551	1.45742	6.71533	3.91725	1.71627	1.21676	3.56834	1.56554	0.385837	1.88204	3.00144	2.77876	1.4225	4.74332	K17805	mitochondrial import inner membrane translocase subunit TIM16 | (RefSeq) mitochondrial import
MSTRG.16730	1.78	0.0122297	0.084727	4.03	LOC106606594	106606594	brain protein I3-like	3.05999	1.47171	0.13157	2.14019	2.19223	2.22748	9.38247	8.73527	5.81787	4.71855	3.77967	3.75364	3.46914	2.91777	5.4483	8.12784	5.08006	3.81848	0.0815426	5.33872	4.33862	6.103	3.82741	0.524105	10.557	4.71288	2.15491	2.8036	3.93987	0.112977	no KO	assigned | (RefSeq) brain protein I3-like
MSTRG.16746	2.06	5.2835e-08	1.80718e-05	1.43	LOC106606609	106606609	mitochondrial thiamine pyrophosphate carrier-like	0.61222	0.496272	0.271144	0	0.49933	0	2.00843	2.77283	1.454	1.18796	1.60523	2.24291	0.443279	1.58831	2.49839	1.65451	0.774871	1.6302	1.31291	1.67	1.87684	1.9823	1.57256	2.17102	2.91487	1.81882	1.12614	1.62056	1.60896	1.63454	K15108	solute carrier family 25 (mitochondrial thiamine pyrophosphate transporter), member 19 | (Ref
MSTRG.1676	3.08	7.34624e-09	4.82433e-06	4.92	LOC106606565	106606565	ectodysplasin-A receptor-associated adapter protein-like	0.972836	1.3629	0.887836	0.705381	1.39667	1.46057	5.30592	6.13756	6.43446	6.22779	7.92687	5.91228	1.93294	8.67444	6.2987	4.84504	2.68135	5.33657	4.40992	2.44634	5.36635	7.23515	5.82961	9.70331	6.29213	5.49251	8.87089	5.96105	8.86301	2.55669	no KO	assigned | (RefSeq) ectodysplasin-A receptor-associated adapter protein-like
MSTRG.16800	1.49	0.00754402	0.0621902	4.93	LOC106606654	106606654	uncharacterized LOC106606654	3.23438	3.25381	1.45103	5.58487	3.84684	2.25874	4.81277	5.7683	5.02644	6.96487	5.62484	6.46875	3.86132	6.9246	6.00929	10.9484	2.28178	5.04563	4.83249	3.02305	4.86991	4.55182	3.73198	4.86586	4.27646	2.90545	4.43398	4.40568	7.74823	8.99074	no KO	assigned | (RefSeq) uncharacterized LOC106606654
MSTRG.16806	0.13	0.00237225	0.0299212	15.47	LOC100137051	100137051	parvalbumin beta-like	11.2927	54.8432	2.13204	16.6298	9.22611	120.218	0.251101	0	0	5.03819	156.394	4.03457	0	0	0	0	3.03194	0.278301	0	0	1.75551	60.4436	1.26085	7.84997	6.51203	0	0	0.190621	0.901879	1.71483	no KO	assigned | (RefSeq) PRVB1; parvalbumin beta-like
MSTRG.16886	1.62	9.80053e-08	2.7935e-05	8.64	LOC106606735	106606735	ras-related C3 botulinum toxin substrate 1-like	5.3313	5.28364	4.78416	4.90005	5.65856	6.0887	11.6252	10.4187	9.64644	9.47974	9.80881	11.166	7.05741	9.05091	10.5951	12.0514	5.49191	9.18414	5.37848	7.19583	10.4804	9.97189	7.13469	12.6921	11.3455	9.14206	9.72313	8.96732	12.1778	7.30238	K04392	Ras-related C3 botulinum toxin substrate 1 | (RefSeq) RAC1; ras-related C3 botulinum toxin su
MSTRG.169	1.27	0.000179698	0.0053381	8.5	ndufaf1	106596643	NADH:ubiquinone oxidoreductase complex assembly factor 1	6.05264	7.02149	5.8129	7.0431	9.37333	5.66027	9.40855	9.6277	9.44836	8.00003	9.3857	10.1878	8.81546	8.3352	7.43983	9.46841	7.96059	8.48233	6.87653	8.48976	10.381	8.13204	7.54563	10.7618	12.2133	9.49561	8.30651	7.88964	9.5877	7.94219	K18159	NADH dehydrogenase [ubiquinone] 1 alpha subcomplex assembly factor 1 | (RefSeq) ndufaf1; NADH
MSTRG.16915	1.4	0.00106481	0.0177563	5.19	LOC106606779	106606779	uncharacterized protein C19orf52-like	4.03477	3.23426	3.64447	3.99984	4.47916	2.47692	5.84795	6.56619	6.28605	6.28669	3.71559	7.36402	3.56164	6.17109	2.88916	7.39577	4.8757	4.65164	5.23487	6.61288	4.31627	5.90863	4.85934	4.64798	4.9002	4.98631	7.20175	5.47975	6.27596	7.92835	no KO	assigned | (RefSeq) uncharacterized protein C19orf52-like
MSTRG.16916	1.55	8.90423e-05	0.00326985	3.96	LOC106606780	106606780	protein YIPF1-like	2.40075	3.06212	1.34454	2.48359	2.95614	1.98461	4.91787	4.73449	2.36554	4.40975	3.82195	6.20122	4.15419	3.89502	7.30913	1.71475	2.76949	4.14697	2.23515	5.04443	5.81626	5.21835	2.88123	4.76116	5.19971	6.02314	3.41571	4.74973	5.78628	3.10244	no KO	assigned | (RefSeq) protein YIPF1-like
MSTRG.16921	1.25	0.00730516	0.0611778	3.44	LOC106606759	106606759	pyridoxal-dependent decarboxylase domain-containing protein 1-like	2.8259	3.52783	1.29015	2.47994	3.14772	2.63854	3.97663	4.97425	2.89742	3.28822	3.8128	3.85613	2.89666	4.65283	4.63593	3.39523	2.3787	2.87163	1.62546	2.62671	4.79748	4.32457	2.48181	5.04664	7.23941	3.03865	3.54972	2.60876	4.04325	2.18456	no KO	assigned | (RefSeq) pyridoxal-dependent decarboxylase domain-containing protein 1-like
MSTRG.16922	1.67	2.25017e-05	0.00119724	22.01	erf3b	100195130	Eukaryotic peptide chain release factor GTP-binding subunit ERF3B	14.1648	14.9508	7.14941	16.777	16.1018	12.9998	29.3721	23.7355	18.7654	21.9817	30.7036	40.1379	17.3613	23.8918	26.9395	17.1705	14.0009	22.3555	11.2639	25.9785	32.4409	26.7404	17.006	23.825	24.3219	27.8125	25.9401	23.7046	40.1545	12.5358	K03267	peptide chain release factor subunit 3 | (RefSeq) erf3b; Eukaryotic peptide chain release fac
MSTRG.16933	1.43	0.000352884	0.00851723	28.73	LOC106606771	106606771	adhesion G protein-coupled receptor E2-like	24.8382	24.24	12.3437	14.3212	21.4806	24.8897	47.8826	40.3228	25.0013	28.4579	26.3739	37.261	26.3764	27.9485	43.6911	27.079	19.6149	20.6428	13.4466	28.5276	33.8014	38.801	14.7555	27.9129	61.9154	38.0719	27.2792	27.5968	42.9208	14.023	no KO	assigned | (RefSeq) adhesion G protein-coupled receptor E2-like
MSTRG.16951	1.57	0.000173557	0.00520083	4.04	LOC106606792	106606792	immediate early response gene 2 protein-like	2.68073	3.30693	2.66419	2.04175	1.22856	2.80353	4.96897	7.42736	3.29632	5.29053	4.3376	4.98773	3.05454	4.62475	3.92098	4.24463	3.15858	3.61734	3.97939	3.91721	4.57489	5.55976	4.61987	5.58507	1.81017	5.18363	6.69956	4.15442	4.07931	3.32419	no KO	assigned | (RefSeq) immediate early response gene 2 protein-like
MSTRG.1700	1.45	0.00282147	0.0332617	7.71	LOC106606739	106606739	sphingolipid delta(4)-desaturase DES1-like	4.84284	5.29608	5.3786	4.69157	5.68524	4.9581	7.55207	11.9526	7.79944	8.82766	6.55329	6.29534	5.59041	8.26046	7.54294	9.62161	6.3396	8.20081	5.64099	6.30961	8.68162	10.9566	7.07774	9.74136	18.864	8.33035	10.2579	6.38198	11.2652	2.46176	K04712	sphingolipid 4-desaturase/C4-monooxygenase [EC:1.14.19.17 1.14.18.5] | (RefSeq) sphingolipid
MSTRG.17004	0.57	0.0156023	0.0995377	3.93	LOC106606828	106606828	lipid phosphate phosphohydrolase 3-like	6.54449	6.15402	5.8065	5.34378	5.52267	5.92127	5.1533	5.3465	2.90779	3.09074	3.32688	3.36693	6.38953	3.82542	3.61853	5.4802	0	2.77699	1.71818	3.22501	5.01311	4.92748	2.20926	3.7048	0	3.92827	3.38008	3.6779	5.46987	0	K01080	phosphatidate phosphatase [EC:3.1.3.4] | (RefSeq) lipid phosphate phosphohydrolase 3-like
MSTRG.17022	1.31	0.00484942	0.0465743	11.68	dnjb1	100195023	DnaJ homolog subfamily B member 1	9.20916	8.32275	7.26957	10.0574	10.7908	8.37771	11.832	11.6574	11.5593	14.5315	20.6977	16.7354	8.77252	14.6447	9.93863	10.7639	8.21217	13.2718	7.68335	10.7664	15.1364	11.093	9.95636	11.3323	14.5049	14.0045	12.3963	12.9531	14.3448	9.67112	K09507	DnaJ homolog subfamily B member 1 | (RefSeq) dnjb1; DnaJ homolog subfamily B member 1
MSTRG.17033	1.57	0.00518453	0.0485084	1.25	LOC106606838	106606838	uncharacterized LOC106606838	1.50611	0.121753	0.120054	0.263044	0.609234	0.265885	0.816721	0.783172	1.62232	0.611306	1.02667	1.1948	1.20786	1.40234	2.21462	1.29857	0.011763	2.3241	0	1.03522	0.895734	3.76797	0.932958	3.14305	1.44016	1.06725	2.3367	2.4994	2.83445	0.003974	no KO	assigned | (RefSeq) uncharacterized LOC106606838
MSTRG.17086	0.56	0.00825052	0.0657978	4.32	LOC106606826	106606826	phosphatidylinositol 3,4,5-trisphosphate 3-phosphatase and dual-specificity protein phosphatase PTEN pseudogene	5.89275	7.0913	5.81636	6.26828	6.35099	8.98046	0	7.42886	1.12587	5.96459	2.42621	2.57942	4.41455	2.30757	7.73161	5.1119	5.99027	1.52772	3.89841	1.85619	4.61006	3.86262	2.05997	2.68616	5.25235	2.95984	4.00007	2.9716	2.83354	5.62345
MSTRG.1714	2.01	0.000724867	0.0136657	3.55	LOC106606998	106606998	cyclic GMP-AMP synthase-like	1.7209	1.23959	1.83917	0	2.13494	1.69793	4.3638	4.19009	4.47387	4.28248	3.51482	3.40486	1.42855	5.00548	6.23543	3.49271	2.06179	1.86955	2.2085	2.54714	5.57197	4.08439	3.06675	5.32971	9.11161	4.16582	7.12169	5.11431	5.11983	0.026048	K17834	cyclic GMP-AMP synthase [EC:2.7.7.86] | (RefSeq) cyclic GMP-AMP synthase-like
MSTRG.17201	2.16	1.27156e-06	0.000162447	9.45	LOC106606884	106606884	perforin-1-like	3.32288	4.02727	4.812	4.17758	3.57546	5.91714	9.809	6.17529	13.9268	5.35895	11.7251	11.4537	7.41698	11.9144	6.54608	12.0558	7.07098	17.3107	10.1953	6.73184	9.5335	13.4225	12.3519	13.9581	9.05095	10.8878	14.3689	9.27679	16.2091	10.9193	K07818	perforin 1 | (RefSeq) PERF; perforin-1-like
MSTRG.17203	0.76	0.00385198	0.0404777	228.79	LOC106606886	106606886	coronin-1A-like	261.271	270.17	381.974	257.288	280.575	248.138	251.624	185.58	218.126	274.013	245.471	310.806	211.829	201.923	245.627	211.985	171.378	137.034	215.537	257.178	255.483	173.546	162.013	154.403	186.295	204.637	191.365	265.097	187.738	245.675	K13882	coronin-1A | (RefSeq) COR1A, Coronin-1A; coronin-1A-like
MSTRG.17208	1.24	0.00425266	0.0429264	33.97	LOC106606888	106606888	serine/threonine-protein phosphatase alpha-2 isoform-like	24.5376	33.5789	19.3146	23.5778	29.9463	37.9903	60.3869	37.5774	30.6598	30.7197	36.8835	41.2255	35.5248	31.8313	33.1025	29.9718	28.239	27.7067	23.2686	28.4747	34.8239	43.4873	23.9408	40.3794	50.1553	34.1718	37.4166	37.1038	48.3118	24.7413	K06269	serine/threonine-protein phosphatase PP1 catalytic subunit [EC:3.1.3.16] | (RefSeq) serine/th
MSTRG.17225	0.11	0.000419994	0.00947777	16.1	LOC106606900	106606900	myosin regulatory light chain 2, skeletal muscle isoform type 2-like	61.1431	61.5151	19.3932	17.2296	14.4836	61.5151	1.14891	2.4075	2.53289	4.23836	99.3671	1.53917	0.268345	0.145739	0.167959	0	3.41206	0.503397	4.67034	0	6.63805	79.0102	0.321406	19.5507	15.8003	3.51191	0.032763	0.131504	1.2528	0.987058	K12758	fast skeletal myosin light chain 2 | (RefSeq) mlc-2; myosin regulatory light chain 2, skeleta
MSTRG.17240	1.8	3.44471e-08	1.33027e-05	8.36	LOC106606929	106606929	cytohesin-1-like	4.97781	5.22826	4.30606	3.59371	4.87848	4.61959	9.66049	11.8584	7.86054	6.87773	8.53023	7.65414	7.58417	8.39839	8.86556	9.72027	7.15942	12.9475	6.89365	6.67813	9.21661	12.5429	7.87135	12.089	14.2491	7.8648	12.3588	8.00017	11.5255	6.80412	K18441	cytohesin | (RefSeq) cytohesin-1-like
MSTRG.17276	1.51	0.00165178	0.0235829	1.85	LOC106606951	106606951	forkhead box protein K2-like	0.842882	1.17206	0.738527	0.301645	1.60239	1.38109	3.37802	0.92818	2.38402	1.56851	2.97424	2.20815	2.21018	3.37237	1.10718	1.5641	1.58731	2.88582	1.243	2.4527	2.23618	2.87	0.783123	2.67878	1.86393	2.08814	2.44318	2.31599	1.5529	0.804616	K09404	forkhead box protein K | (RefSeq) forkhead box protein K2-like
MSTRG.17277	1.4	0.00095734	0.0165511	1.68	LOC106606950	106606950	hepatic leukemia factor-like	1.10488	0.934191	0.688468	0.535242	1.19215	1.57529	3.01558	1.38858	1.94403	2.05641	1.60293	1.96837	2.01118	2.07581	1.73808	2.50347	1.00103	1.51276	0.901181	0.637723	2.18166	2.11528	0.899938	2.05647	3.7576	1.45023	1.80397	1.50473	2.7323	1.60887	K09057	hepatic leukemia factor | (RefSeq) hepatic leukemia factor-like
MSTRG.17367	1.46	3.52956e-05	0.00165702	43.19	LOC106606990	106606990	uncharacterized LOC106606990	36.4035	31.2092	19.7723	29.8429	40.2802	29.7484	52.7819	58.2079	51.9847	34.3518	48.1053	50.5192	45.4871	49.287	51.9217	44.2127	35.2925	36.4668	38.5043	40.7239	44.0804	55.6899	35.88	66.7315	58.0523	39.6761	52.4111	29.0452	51.3776	37.6018	no KO	assigned | (RefSeq) uncharacterized LOC106606990
MSTRG.17374	1.46	0.00248482	0.0307308	32.75	gcat	106607003	glycine C-acetyltransferase	18.9841	21.1938	21.4944	28.7104	27.5726	21.7565	35.2408	23.4922	33.5024	34.9428	31.0904	53.3825	25.0138	32.4078	30.8653	44.5232	29.8097	45.5293	29.4945	47.5707	38.7711	30.1927	41.8281	31.7389	14.2946	36.2793	32.3541	46.6264	37.9546	36.0246	K00639	glycine C-acetyltransferase [EC:2.3.1.29] | (RefSeq) gcat, KBL; glycine C-acetyltransferase
MSTRG.17388	3.15	1.51125e-07	3.84935e-05	132.07	LOC106607064	106607064	probable ATP-dependent RNA helicase DDX5	51.8054	39.2371	33.4333	60.3804	51.8432	36.3486	165.078	108.776	144.763	180.13	245.318	237.753	53.9412	160.759	184.606	131.574	55.3552	144.305	80.0599	135.739	199.117	158.515	119.864	127.277	153.506	196.572	195.16	184.652	245.563	80.6295	K12823	ATP-dependent RNA helicase DDX5/DBP2 [EC:3.6.4.13] | (RefSeq) DDX5; probable ATP-dependent RN
MSTRG.17399	0.74	0.00779703	0.0636279	8.55	LOC106607055	106607055	DNA replication licensing factor mcm5-like	9.77368	9.53145	11.7456	12.9371	13.8806	7.63327	8.3885	7.76926	6.96788	5.77774	5.61583	9.95007	8.31397	7.1908	6.46902	8.02187	7.33715	6.09076	12.7338	11.0451	8.04309	6.77397	9.27822	10.3817	2.98814	9.05963	8.1745	7.53383	6.20938	10.8042	K02209	DNA replication licensing factor MCM5 [EC:3.6.4.12] | (RefSeq) DNA replication licensing fact
MSTRG.17400	1.68	0.000143813	0.00457279	24.7	LOC106607056	106607056	heme oxygenase-like	14.8161	22.2269	9.37778	10.191	13.9521	20.4317	56.4279	29.7338	22.1144	22.7201	32.2258	33.3368	26.0263	20.6803	24.4413	17.7534	21.6847	34.6852	6.56687	18.4843	27.5551	41.6642	15.6734	31.5847	35.3035	27.0624	27.5207	26.815	37.2457	12.7612	K00510	heme oxygenase 1 [EC:1.14.14.18] | (RefSeq) HMOX; heme oxygenase-like
MSTRG.17405	3.56	7.6567e-09	4.82433e-06	3.2	il8	100195681	interleukin 8	0.203056	0.523971	0.264623	0.091069	0.18694	0.603116	2.73819	3.93831	5.21656	4.2248	3.70462	7.03268	1.11248	5.38828	2.91415	2.23684	1.24035	3.32728	4.60027	1.91211	4.14496	6.31685	3.13259	4.29103	6.87345	2.44986	4.49756	5.97783	4.60196	2.34242	K10030	interleukin 8 | (RefSeq) il8, IL-8; interleukin 8
MSTRG.17408	3.23	2.3602e-06	0.000246769	2.94	LOC106607048	106607048	permeability factor 2-like	0	0.397898	0.339891	0.249775	0	1.05885	3.17226	3.58173	3.90569	3.43323	4.14884	4.46929	0.983969	4.30124	5.31389	1.66786	1.82995	3.09014	4.0338	2.06897	5.45017	9.63668	2.31995	3.47805	4.45854	0	4.00985	2.94825	4.40253	3.31592	K10030	interleukin 8 | (RefSeq) permeability factor 2-like
MSTRG.17415	1.35	3.48898e-05	0.00164119	6.75	LOC100286593	100286593	protein KRI1 homolog	6.20548	6.77803	2.94195	4.87576	5.07691	4.4316	7.91905	9.12567	6.22904	6.11393	6.09444	7.99673	5.28368	6.16565	8.23982	7.56379	6.09274	6.40221	4.96712	5.77311	7.49428	8.06274	5.98983	8.64812	10.3619	7.68015	8.38201	5.14935	11.4403	4.94453	K14786	protein KRI1 | (RefSeq) kri1; protein KRI1 homolog
MSTRG.17446	0.74	0.000563978	0.0115809	1.77	LOC106607073	106607073	prostaglandin E2 receptor EP1 subtype-like	2.84028	2.83081	2.49611	1.5284	2.26495	2.89098	2.3225	2.21427	0.697945	2.03463	1.99197	2.15589	1.5778	1.31077	2.57386	1.32868	1.50344	0.984264	0.8437	1.6587	1.40145	1.68999	1.1186	1.13282	1.95838	1.47007	1.12989	1.95935	1.55768	1.67906	K04258	prostaglandin E receptor 1 | (RefSeq) prostaglandin E2 receptor EP1 subtype-like
MSTRG.17450	1.85	0.00176249	0.0246636	4.66	LOC106607080	106607080	uncharacterized LOC106607080	2.74621	2.52307	1.39227	1.76284	2.22365	2.3675	5.31963	5.40013	6.43839	6.37931	6.35259	6.32308	3.12417	4.7859	7.20144	5.68967	2.77812	5.05116	3.23505	2.86126	5.78068	9.75477	4.19671	0.351147	8.16278	2.23988	5.35661	8.34558	7.35298	4.20192	no KO	assigned | (RefSeq) NFIL3; uncharacterized LOC106607080
MSTRG.17469	0.6	0.0147149	0.0957906	9.34	LOC106607103	106607103	epithelial membrane protein 2-like	13.2923	14.5779	9.78425	10.6714	15.0293	17.9704	11.3073	9.9732	5.16541	10.1829	5.64991	9.26798	13.63	5.82793	8.02474	12.4775	9.39509	5.64231	6.63467	8.98039	6.54531	1.47447	7.3392	1.54401	11.6225	7.29902	6.5393	12.7374	9.40477	12.0979	no KO	assigned | (RefSeq) epithelial membrane protein 2-like
MSTRG.17480	1.45	2.522e-05	0.00131156	7.1	LOC106607097	106607097	probable ATP-dependent RNA helicase DDX47	5.51307	4.97346	3.43823	4.84498	5.9957	4.67929	8.67865	9.67136	7.27464	7.00501	7.83062	13.3329	6.17199	6.98198	7.46541	8.23478	5.66878	6.61021	6.62684	8.49016	8.7771	7.59743	6.99031	6.58401	5.60795	7.94074	7.17399	6.9081	10.4124	5.47574	K14777	ATP-dependent RNA helicase DDX47/RRP3 [EC:3.6.4.13] | (RefSeq) probable ATP-dependent RNA hel
MSTRG.17499	3.26	1.99831e-06	0.000223257	8.44	LOC106607215	106607215	intercellular adhesion molecule 2-like	1.9806	2.10963	1.29108	1.51513	2.05387	3.16261	8.01265	7.23185	12.117	6.76222	9.78913	9.59414	3.41247	8.39586	8.36664	11.2472	3.09397	20.7497	3.4505	2.91437	7.6625	20.6726	7.20989	13.9068	15.5471	9.48938	12.3984	18.3194	17.7138	3.16094	no KO	assigned | (RefSeq) intercellular adhesion molecule 2-like
MSTRG.17502	1.49	0.000327869	0.0080763	34.58	LOC106607208	106607208	suppressor of SWI4 1 homolog	22.3515	27.2872	15.7101	25.6551	35.9876	19.7294	37.5129	42.5237	34.4445	28.8109	38.2648	57.7247	29.6201	33.4794	33.5089	34.2596	23.8382	31.1215	24.9677	43.0484	48.2193	52.3723	33.6697	37.7739	27.2376	41.3674	44.1451	36.9062	55.092	20.7245	K14859	ribosome biogenesis protein SSF1/2 | (RefSeq) suppressor of SWI4 1 homolog
MSTRG.17524	1.26	0.00740291	0.0616729	8.46	LOC106607192	106607192	proteasome activator complex subunit 3-like	6.22106	8.65627	3.21528	7.41115	8.57754	6.26767	10.3453	11.6529	6.55749	7.25914	6.31909	11.4144	7.94497	6.92276	8.79384	8.56541	5.72606	9.15878	3.36452	8.67845	10.9278	12.1961	6.61529	13.7133	13.2883	8.90056	9.94918	6.71579	13.709	4.84789	K06698	proteasome activator subunit 3 (PA28 gamma) | (RefSeq) proteasome activator complex subunit 3
MSTRG.17528	1.24	0.0132949	0.0896821	4.88	LOC106607185	106607185	von Willebrand factor C domain-containing protein 2-like	3.52008	4.63983	4.33631	2.98638	4.45973	3.58186	5.70885	5.74804	6.12051	3.2957	5.40567	4.54024	5.22896	5.63547	4.01879	6.11807	4.85719	3.52772	5.69701	3.44534	5.06082	5.47167	5.17657	6.33789	5.96185	4.43617	5.33503	3.28164	4.89392	7.62013	no KO	assigned | (RefSeq) von Willebrand factor C domain-containing protein 2-like
MSTRG.17533	0.83	0.00040008	0.00921068	1.06	LOC106607180	106607180	serine/threonine-protein kinase WNK4-like	1.5088	1.40392	1.19636	1.15434	1.64481	1.32564	1.36572	1.10508	0.896051	1.28432	1.0481	0.873872	1.0164	0.827445	1.17615	1.24361	1.03491	0.612082	0.439958	0.873004	1.0048	0.977316	1.07181	0.996646	1.27899	0.937244	0.841564	0.807312	0.752385	1.14439	K08867	WNK lysine deficient protein kinase [EC:2.7.11.1] | (RefSeq) serine/threonine-protein kinase
MSTRG.17538	1.19	0.0013861	0.0209781	16.39	LOC106607175	106607175	protein LSM12 homolog A	13.0941	13.7942	11.9836	13.9126	16.0097	14.9375	19.779	18.1041	14.6155	13.2219	13.7822	18.7242	15.7905	17.0567	16.2987	18.5682	14.4954	15.7353	15.2725	17.9018	19.5787	22.1818	13.393	19.4295	21.8942	16.0081	17.7085	15.9862	18.0989	14.2398	no KO	assigned | (RefSeq) protein LSM12 homolog A
MSTRG.17547	1.16	0.0134416	0.0904023	2.47	LOC106607168	106607168	probable Xaa-Pro aminopeptidase 3	2.12313	2.38298	1.92674	1.9935	2.04805	1.81106	2.3869	3.55496	2.17362	1.70233	2.42793	2.29598	1.82402	2.57042	3.05313	2.80938	2.05938	2.45302	2.00842	3.38857	2.65307	2.58569	2.22164	2.90888	2.73799	2.72043	2.54198	2.56673	2.53636	3.55242	K01262	Xaa-Pro aminopeptidase [EC:3.4.11.9] | (RefSeq) probable Xaa-Pro aminopeptidase 3
MSTRG.17553	2.51	1.02051e-06	0.000135744	9.6	LOC106607162	106607162	thyrotroph embryonic factor-like	2.60411	4.47122	2.29561	3.18801	3.61979	4.97613	11.7074	12.773	6.81205	8.74749	10.4984	8.88066	7.67633	14.7291	12.8731	8.97831	2.50524	12.4956	3.48082	9.30333	12.0526	13.8653	8.48652	18.7551	22.8721	10.3505	15.4419	9.15676	17.9894	6.28566	K09058	thyrotrophic embryonic factor | (RefSeq) thyrotroph embryonic factor-like
MSTRG.17556	1.38	0.00035705	0.00855741	4.13	rpc8	100195965	DNA-directed RNA polymerase III subunit RPC8	3.01265	3.61264	2.76081	2.81519	2.61859	2.58873	5.10575	5.09648	4.19886	3.39651	4.0131	5.0348	3.86509	4.05148	4.61675	3.72436	1.76422	3.61379	4.57954	3.70561	4.60203	4.73486	4.37876	5.81605	5.79163	4.88301	4.4828	4.16098	5.51315	5.34678	K03022	DNA-directed RNA polymerase III subunit RPC8 | (RefSeq) rpc8; DNA-directed RNA polymerase III
MSTRG.17577	0.79	0.0113431	0.0804465	5.62	LOC106607145	106607145	ADP-ribosylation factor-binding protein GGA1-like	6.62445	8.18178	6.11942	6.70721	6.37735	6.95901	5.88736	5.82898	4.31464	4.96422	3.62556	6.28816	9.36315	5.08817	5.45772	5.50794	3.98383	5.33451	4.19766	6.63788	5.97596	6.79412	4.39396	4.65836	2.73375	5.45358	5.21425	7.40676	4.39688	4.11572	K12404	ADP-ribosylation factor-binding protein GGA | (RefSeq) ADP-ribosylation factor-binding protei
MSTRG.176	1.54	0.0027253	0.0325608	9	arg2	106599105	arginase 2	4.02125	7.53224	5.49492	5.55167	4.65432	7.02508	15.0103	10.0239	6.54352	10.6446	12.2286	12.5676	5.6362	12.0888	10.1823	6.6264	4.87919	6.15299	5.80723	7.76001	13.3712	12.3893	5.29819	6.43483	18.7821	11.4931	10.5369	13.9687	11.4103	5.86247	K01476	arginase [EC:3.5.3.1] | (RefSeq) arg2; arginase 2
MSTRG.17600	1.19	0.0145162	0.0950143	13.15	LOC100380702	100380702	polymerase delta-interacting protein 3	9.96994	13.9805	10.2211	12.1061	13.9904	7.77709	12.2527	15.4857	14.3589	13.3994	11.7809	10.8219	9.88607	14.2656	15.3294	13.8367	13.5329	15.4747	13.4203	16.0557	12.946	16.4974	12.4139	14.6569	13.5133	11.9819	15.2033	14.6744	10.0629	14.6493	K22414	polymerase delta-interacting protein 3 | (RefSeq) pdip3; polymerase delta-interacting protein
MSTRG.17607	1.59	0.00639641	0.0560166	14.57	LOC106607122	106607122	polymerase delta-interacting protein 3-like	12.771	14.3219	8.20639	1.08101	15.4635	15.0822	16.8335	19.3378	13.4283	17.2332	15.0862	17.2921	14.2285	10.2581	17.3536	12.9127	13.2566	14.2803	11.4462	15.8851	16.1229	20.2476	11.8	17.434	16.5511	17.6455	14.7261	16.7449	19.199	10.935	K22414	polymerase delta-interacting protein 3 | (RefSeq) polymerase delta-interacting protein 3-like
MSTRG.17618	0.63	0.000493862	0.0105955	4.13	f100a	100195757	FAM100A	4.59071	6.6473	4.41331	5.67094	8.0706	8.00581	6.00011	3.92113	2.14707	2.2914	1.99554	3.48847	6.69555	3.79836	4.02708	4.59692	3.77353	1.67494	3.47682	4.08303	4.56788	4.67558	1.7545	3.94378	3.33239	2.20156	2.6522	3.15394	3.81009	4.42494	no KO	assigned | (RefSeq) f100a; FAM100A
MSTRG.17624	1.82	6.97068e-06	0.000524376	2.29	LOC106607358	106607358	probable G-protein coupled receptor 146	0.88897	0.924358	0.559534	0.826049	0.968004	1.23828	3.64993	2.57871	1.98821	3.27838	2.21738	1.80946	1.65184	1.30419	4.83592	2.39799	1.31237	2.66821	1.97315	1.09834	3.73733	3.71672	1.60423	3.87436	6.03087	2.03853	3.32177	2.84949	2.54635	0.900468	K08431	G protein-coupled receptor 146 | (RefSeq) probable G-protein coupled receptor 146
MSTRG.17632	1.53	1.45476e-05	0.000886292	7.83	LOC106607354	106607354	BTB/POZ domain-containing protein KCTD5-like	4.08176	7.22027	4.03363	5.57948	4.29576	5.5846	10.7731	9.34265	5.70577	9.83796	9.09061	11.0495	6.43978	8.69501	10.3269	6.59045	5.13103	7.60728	4.23301	7.52362	10.7246	9.61814	6.94854	9.26641	13.2203	8.85189	9.33109	7.46399	10.9648	5.48766	K21914	BTB/POZ domain-containing protein KCTD2/5/17 | (RefSeq) BTB/POZ domain-containing protein KCT
MSTRG.17642	1.8	0.000652625	0.012682	10.2	LOC106607353	106607353	3-phosphoinositide-dependent protein kinase 1-like	7.46179	7.54639	3.12045	1.94128	8.08647	6.22332	13.8225	15.6586	7.14258	8.42332	9.33961	12.9717	11.7665	15.3412	8.17818	5.3864	8.45587	5.59768	7.12495	7.53911	8.3485	22.7753	7.5897	12.9227	22.4734	8.97825	20.7433	8.54759	18.7803	3.74924	K06276	3-phosphoinositide dependent protein kinase-1 [EC:2.7.11.1] | (RefSeq) 3-phosphoinositide-dep
MSTRG.17653	0.79	0.00137905	0.0209192	6.08	LOC106607343	106607343	recQ-mediated genome instability protein 2-like	5.80711	10.4809	4.84965	6.59197	7.63095	9.81928	6.63181	6.15914	3.79523	6.0047	5.10292	5.82999	7.73243	5.68226	5.45978	5.49259	5.75702	4.16953	3.68646	4.75877	5.93174	8.71483	3.25845	6.44979	8.5809	5.327	6.62156	4.74469	7.26016	3.99322	K15365	RecQ-mediated genome instability protein 2 | (RefSeq) recQ-mediated genome instability protei
MSTRG.17654	1.64	2.1785e-05	0.00117477	13.45	LOC106607342	106607342	lipopolysaccharide-induced tumor necrosis factor-alpha factor homolog	6.39181	11.0217	5.57316	7.38141	8.77813	11.4257	17.0991	15.0233	13.5573	17.3249	20.8713	14.2348	8.60277	18.4492	16.9356	12.4831	9.98167	11.9768	8.3416	10.1835	15.5371	17.2837	9.0569	18.3059	22.6228	15.516	17.1266	13.2736	21.2063	7.8198	K19363	lipopolysaccharide-induced tumor necrosis factor-alpha factor | (RefSeq) LITAF; lipopolysacch
MSTRG.17655	1.18	0.0126329	0.086655	5.82	LOC106607341	106607341	zinc finger CCCH domain-containing protein 7A-like	5.13353	6.5457	3.24696	3.89788	5.19254	5.19604	8.39873	7.52156	5.52363	5.42903	5.22462	5.90123	4.42637	6.93393	8.19042	5.67578	4.27045	5.64149	2.62513	4.9445	7.06508	7.36251	4.61504	5.68621	9.49117	6.56709	6.4083	5.61158	8.46193	3.30249	no KO	assigned | (RefSeq) zinc finger CCCH domain-containing protein 7A-like
MSTRG.17660	1.55	0.00826201	0.0657978	1.99	LOC106607337	106607337	transcription factor MafK-like	0.521411	0.963052	0.649544	1.04034	1.07287	1.44924	2.16711	2.05338	1.97757	3.24683	3.91965	2.16498	0.988896	4.06319	1.90213	1.97896	0.820123	1.5095	0	0.922647	2.84758	1.91814	1.56952	3.91262	5.49136	2.01163	3.47581	1.78883	2.85971	0.447142	K09037	transcription factor MAFF/G/K | (RefSeq) transcription factor MafK-like
MSTRG.17671	1.47	6.99788e-07	0.000105378	5.42	gosr2	100195356	golgi SNAP receptor complex member 2	2.9559	3.87195	2.89174	3.57665	5.00236	3.73643	5.14585	6.09442	4.52844	5.82261	5.77882	6.58967	4.40163	6.46308	6.08903	6.39865	4.96403	6.34094	4.80103	7.46357	6.14699	6.3662	5.8258	6.48118	5.20436	6.56397	5.46816	5.22804	4.94313	7.43438	K08496	golgi SNAP receptor complex member 2 | (RefSeq) gosr2; golgi SNAP receptor complex member 2
MSTRG.17674	1.82	0.00351699	0.0383982	5.27	LOC106607332	106607332	beta-1,3-N-acetylglucosaminyltransferase lunatic fringe-like	0	4.23217	2.60857	2.55231	2.8511	6.67067	7.25642	6.85861	6.17058	3.90631	5.56996	4.6643	7.06738	4.68247	6.52515	5.01086	5.30976	7.86168	3.10081	4.64037	5.93079	3.05204	4.28938	11.0037	10.7342	6.14318	6.00791	5.34383	6.61117	1.45402	K05948	fringe [EC:2.4.1.222] | (RefSeq) beta-1,3-N-acetylglucosaminyltransferase lunatic fringe-like
MSTRG.17686	0.85	0.0106514	0.0776103	7.17	LOC106607316	106607316	tubulin gamma-1 chain	7.1922	9.47646	6.92091	8.02297	10.1814	7.74068	7.69033	9.30531	6.39705	6.62162	4.76853	7.44006	6.94121	7.11717	8.19234	7.19729	7.84496	5.69912	5.90893	7.80075	7.07458	7.49127	6.84229	7.87931	4.93452	6.77528	7.07761	6.20269	6.00842	6.38207	K10389	tubulin gamma | (RefSeq) tubulin gamma-1 chain
MSTRG.17689	1.51	0.000391736	0.00909473	24.65	LOC106607319	106607319	max-like protein X	11.2564	21.2053	9.78882	15.8774	19.4356	26.646	32.1889	37.8894	22.5607	20.5379	27.5046	20.7953	27.2531	35.8948	31.6785	19.3798	23.9795	30.5765	11.0972	20.2293	28.0404	30.9813	19.7483	36.7504	38.1098	25.4436	26.5618	24.2557	30.9167	12.7965	K09113	MAX-like protein X | (RefSeq) max-like protein X
MSTRG.17702	1.37	0.00231376	0.0294686	8.09	LOC106607301	106607301	serine/threonine-protein kinase 17A-like	5.40781	7.13817	3.27041	5.57451	6.08885	7.97497	8.07972	11.0434	9.01415	8.92096	10.2048	8.09779	7.92894	9.69773	8.14662	7.77675	6.5392	8.16101	4.82059	4.50745	6.68571	10.1076	7.00442	10.776	17.4276	8.41118	10.1591	7.20977	12.7165	3.75113	K08804	serine/threonine kinase 17 [EC:2.7.11.1] | (RefSeq) ST17A; serine/threonine-protein kinase 17
MSTRG.17705	1.99	3.14294e-07	6.21912e-05	13.13	LOC106607297	106607297	signal transducer and activator of transcription 3-like	6.2702	9.3522	3.67109	5.30525	5.77521	11.9701	11.4394	17.2567	15.4562	13.1315	15.5067	13.9949	11.0617	18.494	20.3568	13.124	10.1967	16.1582	12.386	9.90208	15.2242	16.906	6.94326	15.6564	21.4432	15.2957	19.2674	12.7234	17.7087	12.0418	K04692	signal transducer and activator of transcription 3 | (RefSeq) signal transducer and activator
MSTRG.17721	1.44	0.000115888	0.00390253	10.97	LOC106607285	106607285	dnaJ homolog subfamily C member 7-like	7.79468	9.84222	6.58976	7.83892	5.28699	9.3431	15.158	14.776	11.3018	13.06	14.2905	15.4904	9.07374	13.4206	12.9665	7.69534	7.67823	11.9391	6.49072	11.6422	11.967	13.0621	8.23801	12.922	12.4768	12.6485	13.2795	10.803	14.2018	7.75061	K09527	DnaJ homolog subfamily C member 7 | (RefSeq) dnaJ homolog subfamily C member 7-like
MSTRG.17726	0.88	0.00113965	0.0185836	1.11	LOC106607278	106607278	kelch-like protein 11	1.1549	1.63268	1.18055	1.13452	1.65292	1.28624	1.34953	1.23143	0.644268	0.971279	1.22759	1.05636	1.18898	1.07851	1.0883	1.22843	0.989878	0.931033	0.732801	0.972412	0.953882	1.13239	0.80303	1.43835	1.20282	0.964999	1.23782	0.952406	1.01056	0.951748	K10449	kelch-like protein 11 | (RefSeq) kelch-like protein 11
MSTRG.17737	1.42	0.00473788	0.0459081	2.01	LOC106607271	106607271	cyclin-dependent kinase 12-like	0.525146	2.08993	1.49305	0.01231	2.99875	1.29995	2.25389	2.31138	1.58596	2.67452	2.55163	3.13585	1.68696	1.97522	2.89986	2.38179	1.9907	1.48695	1.70684	1.64089	2.22501	3.01505	1.48246	2.01901	2.80398	2.53939	1.43687	1.77563	2.70314	1.61192	K08819	cyclin-dependent kinase 12/13 [EC:2.7.11.22 2.7.11.23] | (RefSeq) cyclin-dependent kinase 12-
MSTRG.17806	1.67	5.5974e-05	0.00230272	86.17	LOC106607501	106607501	eukaryotic translation initiation factor 1	52.8458	69.0713	34.969	58.9376	42.5851	74.8577	120.973	91.3608	80.7534	117.058	133.774	120.99	75.6824	116.159	65.9528	86.7377	70.2408	93.7525	56.9599	62.9002	113.632	116.053	71.0342	72.922	132.685	116.826	105.971	92.7966	86.3987	50.3646	K03113	translation initiation factor 1 | (RefSeq) EIF1B; eukaryotic translation initiation factor 1
MSTRG.17839	1.96	0.000801818	0.0147676	4.58	LOC106607477	106607477	pyruvate dehydrogenase (acetyl-transferring) kinase isozyme 2, mitochondrial-like	0.983387	2.22531	1.26048	1.61679	3.07922	2.31621	14.2557	6.51756	3.74733	5.31014	4.32104	9.7081	5.23372	3.56575	4.70908	1.85857	2.51138	1.88467	1.02078	8.52916	4.13809	5.24968	3.64791	3.01859	12.0817	3.67861	5.76265	3.92073	7.51542	3.58261	K00898	pyruvate dehydrogenase kinase 2/3/4 [EC:2.7.11.2] | (RefSeq) PDK2; pyruvate dehydrogenase (ac
MSTRG.17858	1.3	0.00729698	0.0611521	2.33	LOC106607468	106607468	retinoic acid receptor alpha-like	1.92701	1.81035	1.24258	1.30031	1.72163	1.79513	2.85563	2.31146	2.63822	3.07188	2.49019	2.74119	0.696081	2.36449	2.5904	3.10907	1.62061	2.10401	1.64438	2.23225	2.53757	4.29672	2.0694	1.57366	3.28793	2.30003	2.12392	3.36997	3.56495	2.42502	K08527	retinoic acid receptor alpha | (RefSeq) retinoic acid receptor alpha-like
MSTRG.17903	1.28	0.0104498	0.076654	31.31	LOC106607450	106607450	SUMO-conjugating enzyme UBC9-like	19.5506	33.8023	13.5812	19.1071	32.4579	36.3006	39.4152	46.1122	25.8505	29.5604	29.4906	28.0435	33.3968	39.137	34.663	30.0528	26.2858	32.6643	16.1181	25.7047	32.1425	39.8029	25.1503	50.3915	55.5405	27.083	33.2902	25.8347	36.6431	22.0512	K10577	ubiquitin-conjugating enzyme E2 I | (RefSeq) UBC9B, ubc9; SUMO-conjugating enzyme UBC9-like
MSTRG.17909	1.75	0.00118749	0.0189421	1.53	LOC106607445	106607445	GTPase IMAP family member 8-like	0.493025	0.0933575	0.434401	0.608825	0.550876	0.862253	2.76597	2.96085	1.5384	2.50468	2.58566	1.54899	0.811123	1.80644	0.378843	1.65702	0.714789	0.614885	0.944403	1.34275	3.57336	1.29923	1.31816	1.93372	4.85481	1.68564	0.633411	1.28327	3.25805	0.886848	no KO	assigned | (RefSeq) GTPase IMAP family member 8-like
MSTRG.18014	1.82	0.000225123	0.00628219	1.54	LOC106607586	106607586	synaptotagmin-like protein 3	0.586022	0.221739	0.456594	0.259657	1.0713	0.262674	2.50325	0.905544	1.07545	2.13128	1.63658	0.822121	0.402285	2.02613	2.04804	2.22802	0.723104	2.05152	1.49262	0.796007	1.20421	4.76954	1.50627	3.57553	2.82464	0.829436	2.0933	1.30064	2.88384	1.48229	K17598	synaptotagmin-like protein | (RefSeq) synaptotagmin-like protein 3
MSTRG.18017	1.32	0.00618324	0.0547302	7.92	LOC106607589	106607589	H2.0-like homeobox protein	5.98685	5.4075	3.1189	6.12064	7.75434	8.1776	11.9638	6.33422	4.63869	8.85074	8.0667	11.071	11.3087	6.24304	6.3777	8.08902	6.46766	7.2772	4.64769	8.91261	11.5491	14.69	6.71156	7.9261	7.39705	8.22617	8.28641	9.83763	10.4354	5.84945	K09339	homeobox protein HLX1 | (RefSeq) H2.0-like homeobox protein
MSTRG.18031	0.54	0.00080815	0.01485	1.53	LOC106607605	106607605	uncharacterized LOC106607605	2.28881	3.78599	3.03308	1.43831	2.48486	4.20357	2.08289	1.4745	0.89394	1.5506	2.30722	0.865395	2.0985	2.1146	2.41904	1.32699	1.07011	0.241508	0	0	1.47089	0.056438	0	1.19558	1.14105	2.14177	0.938633	1.46281	1.8324	0	no KO	assigned | (RefSeq) uncharacterized LOC106607605
MSTRG.18034	2.01	1.83175e-05	0.00104672	32.83	LOC106607598	106607598	NF-kappa-B inhibitor alpha-like	16.716	14.7115	20.5313	13.9075	16.5953	20.1647	25.4857	26.9405	51.2407	37.6151	45.1581	41.8574	20.8665	33.8561	32.784	35.0205	18.3694	32.3447	55.7201	23.1453	32.7619	46.23	45.3307	24.493	46.8321	33.2639	35.0603	71.196	38.334	28.2373	K04734	NF-kappa-B inhibitor alpha | (RefSeq) IKBA; NF-kappa-B inhibitor alpha-like
MSTRG.1808	1.43	0.00263239	0.0318803	1.07	chst15	106607484	carbohydrate sulfotransferase 15	0.645109	0.275969	0.566414	0.724169	0.527707	0.308347	1.3621	1.88634	1.6468	1.21759	1.80586	0.370318	0.700581	1.31274	1.47855	2.14175	0.942895	1.19534	0.493796	0.093882	2.31565	1.33876	1.10689	1.26171	1.00419	0.800549	1.01402	1.10278	1.70163	0.756719	K08106	N-acetylgalactosamine 4-sulfate 6-O-sulfotransferase [EC:2.8.2.33] | (RefSeq) chst15; carbohy
MSTRG.18094	2.02	0.000106343	0.00369012	4.42	LOC106607658	106607658	membrane-bound O-acyltransferase domain-containing protein 2-like	1.85731	2.08102	1.90059	1.20416	1.942	1.81589	4.97037	6.09134	6.57147	2.97584	5.90685	5.39144	2.22134	4.50136	5.23599	4.39308	2.29534	9.3494	2.71618	3.64506	4.89455	9.13891	2.84117	8.54317	1.72785	4.3393	5.83996	8.16188	7.71381	2.33032	K13517	lysophospholipid acyltransferase 1/2 [EC:2.3.1.51 2.3.1.-] | (RefSeq) membrane-bound O-acyltr
MSTRG.18102	0.52	2.78427e-05	0.0014005	5	LOC106607663	106607663	Krueppel-like factor 11	9.30387	7.28665	8.84021	7.22489	10.6284	7.73665	2.52173	5.04527	3.90716	5.13229	5.03127	3.8097	5.31144	3.34608	3.5577	2.98457	5.54313	2.63114	3.57783	4.87876	4.47426	4.81271	4.97983	3.63893	0.634373	5.82538	3.741	3.83454	5.11411	4.5693	K09209	krueppel-like factor 10/11 | (RefSeq) Krueppel-like factor 11
MSTRG.18110	1.3	0.00181289	0.0251337	3.21	cnksr3	106607672	CNKSR family member 3	1.98974	2.91703	2.02537	2.00137	2.11134	3.23265	3.94263	5.08838	3.46663	2.40618	2.30887	2.67387	3.52603	4.77772	3.1841	4.23598	2.75622	3.16478	2.76224	3.2627	3.49617	3.16986	3.04446	3.8031	4.86036	2.65161	3.29851	2.73709	3.12179	4.27044	no KO	assigned | (RefSeq) cnksr3; CNKSR family member 3
MSTRG.18113	1.4	7.35913e-05	0.00284193	8.9	cebpz	106607675	CCAAT enhancer binding protein zeta	7.754	7.22106	2.85422	8.16355	7.57054	5.73098	10.5846	11.4531	7.49831	8.11091	10.0722	13.2969	8.09361	8.82895	9.51098	8.24565	6.16315	8.46111	4.42021	8.73641	11.8351	12.1221	7.19017	11.6652	11.6553	11.7018	10.0129	7.91249	14.2569	5.91416	K14832	ribosome biogenesis protein MAK21 | (RefSeq) cebpz; CCAAT/enhancer binding protein zeta
MSTRG.18133	2.02	0.000105737	0.00368802	10.96	LOC106607700	106607700	heterogeneous nuclear ribonucleoprotein Q-like	5.04041	9.471	0	8.81671	8.56932	6.88797	18.1925	16.1303	6.295	10.2036	12.5732	17.739	7.22005	13.4439	14.8279	9.77028	5.7882	10.4398	4.82485	8.40415	15.4279	13.3989	7.46563	17.078	19.3036	11.287	13.8331	8.47831	20.8584	7.03003	K13160	heterogeneous nuclear ribonucleoprotein Q | (RefSeq) HNRPQ; heterogeneous nuclear ribonucleop
MSTRG.18139	1.42	0.0119213	0.083192	9.97	LOC106607707	106607707	CMP-sialic acid transporter-like	5.58832	6.36798	4.32825	6.92392	8.66549	9.92842	15.553	8.44167	9.15562	11.4187	12.6468	13.9135	8.38625	8.628	8.4106	14.6161	7.05643	9.24379	1.33344	10.5345	11.4647	14.6959	8.76929	12.8969	13.2458	12.7192	12.3646	9.75522	15.5895	6.48892	K15272	solute carrier family 35 (UDP-sugar transporter), member A1/2/3 | (RefSeq) CMP-sialic acid tr
MSTRG.18142	1.78	0.00696989	0.0594302	3.6	LOC100379102	100379102	akirin 2(1a)	1.54158	0.470202	1.73175	2.60382	4.62688	0.537175	4.92823	1.27667	3.55862	2.95265	4.95406	5.65165	3.28435	3.55354	6.5351	1.99263	0.457886	3.92437	2.94207	2.76805	5.32549	6.13322	3.72304	3.25608	7.08558	5.23876	5.50372	3.21618	6.81033	1.41391	no KO	assigned | (RefSeq) akirin 2(1a)
MSTRG.18166	1.35	0.00604753	0.0538075	2.45	LOC106607726	106607726	NADH dehydrogenase [ubiquinone] 1 alpha subcomplex assembly factor 4-like	1.05031	2.27471	1.00031	1.38327	2.06781	2.33047	3.42885	3.27745	3.3393	3.19778	1.38319	3.60114	1.20996	2.16123	3.03044	3.65379	1.41526	2.03484	1.62946	3.24223	2.16163	3.96101	2.72386	3.88711	2.39713	2.04877	2.44396	1.88034	2.79627	2.39699	K18161	NADH dehydrogenase [ubiquinone] 1 alpha subcomplex assembly factor 4 | (RefSeq) NADH dehydrog
MSTRG.18180	0.68	0.00235526	0.0298371	8.82	hdac2	101448008	Histone deacetylase 2	10.2346	13.6931	10.9214	12.2097	12.8738	10.8493	13.6814	10.8153	4.12466	8.91355	7.15782	12.7334	6.27168	6.66021	12.1947	6.88304	5.58016	4.3191	6.13124	10.0861	9.1731	7.80319	5.90617	5.36202	11.6898	9.50817	6.34947	6.56374	7.89229	8.07082	K06067	histone deacetylase 1/2 [EC:3.5.1.98] | (RefSeq) hdac2; Histone deacetylase 2
MSTRG.18192	1.24	0.00893393	0.0690462	21.46	LOC106607742	106607742	ribosome production factor 2 homolog	15.2805	16.2761	12.5125	19.2132	25.6342	18.4986	20.9924	26.6793	19.5971	19.3903	20.291	33.4461	21.0538	19.5591	17.2751	23.9245	15.9503	20.3185	15.1441	23.6373	23.7826	26.5916	20.8411	28.6181	24.971	24.6521	24.8528	19.3379	29.0449	16.5498	K14847	ribosome production factor 2 | (RefSeq) BXDC1; ribosome production factor 2 homolog
MSTRG.18193	1.33	0.00416267	0.0423819	10.29	dcam	100306805	S-adenosylmethionine decarboxylase proenzyme	6.61699	8.51474	5.3175	10.6443	10.9104	5.59917	15.4988	13.5881	7.33817	10.8395	9.75958	14.6568	7.00199	10.9633	10.8343	10.4344	5.86785	8.15512	6.83499	10.2588	12.939	14.4288	9.64066	11.3329	13.1314	11.117	12.5581	9.99298	15.4923	8.34383	K01611	S-adenosylmethionine decarboxylase [EC:4.1.1.50] | (RefSeq) dcam; S-adenosylmethionine decarb
MSTRG.18202	1.2	0.00871586	0.0679974	5.42	LOC100194603	100194603	si:dkey-15j16.2-like	4.08613	5.06191	3.64013	4.02083	4.12489	5.62491	7.76809	6.67846	5.1019	5.93275	5.79164	5.65125	6.66829	5.18284	6.61957	5.54032	4.58803	6.29808	2.48769	4.29788	6.06972	7.94222	3.30459	6.75728	7.94	6.13534	6.1316	4.00392	6.14868	2.85734	no KO	assigned | (RefSeq) si:dkey-15j16.2-like
MSTRG.18204	1.17	0.00271124	0.0324527	1.08	LOC106607747	106607747	serine/threonine-protein kinase LATS1-like	0.789656	1.091	0.454016	0.956063	0.833126	0.803607	0.738924	1.5756	1.08032	1.02649	1.28328	1.04331	0.910376	1.09988	1.35678	0.986937	1.09918	0.923233	0.754709	1.00323	1.386	1.27615	1.17798	1.3806	1.97894	0.954677	1.16766	1.01827	1.25431	0.846945	K08791	serine/threonine-protein kinase LATS1/2 [EC:2.7.11.1] | (RefSeq) serine/threonine-protein kin
MSTRG.18220	2.03	0.00527291	0.0491816	3.08	LOC106607757	106607757	trans-2-enoyl-CoA reductase, mitochondrial-like	0.809543	0.997937	0.741086	1.86423	0.482314	1.13105	1.51716	1.74087	4.26391	0.847861	4.33693	1.87687	1.28239	3.01775	1.31443	1.59415	0.593248	10.278	4.95108	2.16295	3.06243	6.22512	2.41801	5.69507	2.44187	5.33554	6.19293	7.8878	6.31637	1.01132	K07512	mitochondrial trans-2-enoyl-CoA reductase [EC:1.3.1.38] | (RefSeq) trans-2-enoyl-CoA reductas
MSTRG.18221	0.6	1.38813e-09	1.51073e-06	4.37	arhgap18	100195473	Rho GTPase activating protein 18	6.48064	8.25668	5.51444	6.30287	6.82931	7.36123	3.94097	5.84492	2.99518	4.63128	3.04107	3.50153	4.88934	2.81164	4.32423	4.12759	4.50726	2.79637	2.75004	3.27804	3.92458	4.62303	3.08185	4.07828	5.12298	3.52783	3.41784	2.89621	3.72861	2.57728	K20639	Rho GTPase-activating protein 18/28/40 | (RefSeq) arhgap18, rhg18; Rho GTPase activating prot
MSTRG.18222	0.68	0.00169386	0.024045	2	LOC106607759	106607759	lethal(3)malignant brain tumor-like protein 3	2.73169	3.1778	2.1803	3.53721	2.55366	3.28076	3.33441	3.11144	0.555765	2.2847	1.58207	2.79388	1.16977	1.57733	2.65231	1.08854	1.11868	0.558667	0.497772	3.10569	2.03821	1.84424	1.1485	1.68027	2.32297	2.71906	1.27945	1.17343	1.69067	1.10025	no KO	assigned | (RefSeq) lethal(3)malignant brain tumor-like protein 3
MSTRG.18266	1.23	0.010582	0.0772927	2.73	LOC106607787	106607787	Golgi-associated PDZ and coiled-coil motif-containing protein-like	2.17595	2.82057	2.18234	1.88025	2.20329	1.49611	2.3642	4.04104	2.64195	1.7907	2.99863	3.38002	2.4786	3.11929	2.2293	1.70435	3.11289	3.65835	2.11651	3.12857	2.79723	2.58948	2.36584	4.30218	3.15051	3.41863	2.96807	3.65656	2.70283	2.49498	no KO	assigned | (RefSeq) Golgi-associated PDZ and coiled-coil motif-containing protein-like
MSTRG.18288	1.49	0.000971675	0.0166894	3.11	LOC106607801	106607801	C-type lectin domain family 11 member A-like	1.83383	1.82565	2.1113	1.59498	1.32229	2.38814	5.37405	2.98928	4.14332	2.64066	3.52655	4.7716	4.80875	3.04268	2.70955	2.63639	1.71767	2.41456	1.11638	3.64098	4.75249	4.65884	1.5052	4.46186	4.52623	3.99346	3.64836	2.7598	4.75581	1.51541	K17521	C-type lectin domain family 11 member A | (RefSeq) C-type lectin domain family 11 member A-li
MSTRG.18290	1.42	0.00155634	0.022625	3.74	LOC106607802	106607802	tetratricopeptide repeat protein 13-like	3.11654	4.62734	1.39548	3.64297	0.533759	3.30748	4.34615	5.12743	3.09732	4.21267	3.7909	4.98742	3.3738	3.63653	5.04603	3.46869	3.02219	3.07996	2.32162	3.83274	4.07196	5.00383	3.18662	4.62411	6.19502	4.15139	4.31948	3.64612	3.95109	3.07457	no KO	assigned | (RefSeq) tetratricopeptide repeat protein 13-like
MSTRG.18323	2.02	0.00728884	0.0611053	14.59	LOC106607825	106607825	cyclic AMP-dependent transcription factor ATF-3-like	5.41511	7.58066	9.3072	6.96105	5.60755	6.1737	17.0047	9.37754	16.9311	23.3876	16.9719	14.3449	5.38405	18.6575	21.4809	22.5444	0.81654	20.5951	9.87242	9.73433	20.7066	14.4406	13.2069	23.9312	24.1817	14.2978	18.9526	26.6379	22.708	10.5088	K09032	activating transcription factor 3 | (RefSeq) ATF3; cyclic AMP-dependent transcription factor
MSTRG.1833	1.26	0.000345631	0.00839295	57.66	LOC106607701	106607701	ubiquitin-conjugating enzyme E2 D4-like	44.3871	55.9507	49.7441	42.2367	49.0296	43.3792	66.3748	73.9959	62.8202	62.0249	55.129	61.9736	44.7703	60.223	63.9306	73.6794	49.1598	52.5423	57.9675	57.8093	58.0503	57.125	51.1725	68.7534	72.7301	54.2406	60.0449	55.6694	56.5719	68.3313	K06689	ubiquitin-conjugating enzyme E2 D [EC:2.3.2.23] | (RefSeq) UB2D4; ubiquitin-conjugating enzym
MSTRG.18333	1.79	0.000159849	0.00490676	1.24	LOC106607827	106607827	feline leukemia virus subgroup C receptor-related protein 1-like	0.186196	0.412785	0.230777	0.226166	0.092577	0.579897	2.73308	0.806218	0.508736	2.45775	1.90496	2.2362	0.533743	1.44564	3.09467	1.33912	0.303423	1.3206	0.209451	0.69813	1.86653	1.22692	0.470253	1.19828	3.71296	1.20525	1.87292	1.51289	2.65038	0.208953	K08220	MFS transporter, FLVCR family, feline leukemia virus subgroup C receptor-related protein | (R
MSTRG.18399	0.64	0.0149357	0.0967022	2.73	LOC106607869	106607869	trichohyalin-like	6.26748	5.36916	1.10908	2.43458	4.79407	5.23815	2.82751	3.81288	2.90913	1.80555	1.32134	1.89502	4.68926	1.05599	2.00728	4.00167	2.10376	1.51576	0.949036	2.23351	1.29473	6.55217	2.12435	0.465702	0.83788	1.55743	4.53008	1.43758	2.0867	2.54178	no KO	assigned | (RefSeq) trichohyalin-like
MSTRG.18411	1.5	0.000125119	0.00414347	11.78	cn024	100286495	CN024 protein	7.196	8.50662	5.71519	7.23965	8.88984	9.10384	17.0637	17.2042	8.66473	13.3094	13.3522	16.8435	10.8112	11.939	13.2784	10.8683	8.03101	10.4046	4.05885	12.3974	14.4392	17.4247	7.24336	14.9269	24.543	12.8134	12.0403	10.3929	16.958	7.73479	no KO	assigned | (RefSeq) cn024; CN024 protein
MSTRG.18506	1.84	0.000231089	0.0063891	21.99	sesn1	106607965	sestrin 1	12.6322	16.1096	8.13991	8.82876	13.5682	13.3493	21.0931	21.5901	23.6071	18.0788	20.8106	23.8293	15.759	21.5454	17.9468	24.6618	11.0866	28.3401	15.525	13.7755	16.6912	30.2193	26.0426	45.4209	38.8992	17.7334	39.8436	22.4062	56.046	16.0883	K10141	sestrin 1/3 | (RefSeq) sesn1; sestrin 1
MSTRG.18546	0.69	0.0109328	0.0787735	2.38	LOC106607991	106607991	syntaxin-binding protein 5-like	3.61956	4.79953	1.95223	3.36428	3.12277	3.59664	2.77239	2.88335	1.09139	3.23116	2.22042	2.0925	2.48912	2.57973	0	2.40866	2.23505	0.974617	2.09576	1.5673	2.08878	3.0739	0.944245	2.41898	3.88224	2.09345	2.38788	2.02999	1.97028	1.29875	K08518	syntaxin-binding protein 5 | (RefSeq) syntaxin-binding protein 5-like
MSTRG.18579	1.78	1.66947e-05	0.00099214	1.37	cssa06h1orf115	106608021	chromosome ssa06 open reading frame, human C1orf115	0.191667	0.465304	0.558491	0.334504	0.28419	0.706136	1.5907	0.964847	1.98565	1.90905	1.7874	2.00547	1.29804	1.56881	1.70543	1.71668	0.838907	2.28592	0.66889	0.60209	1.6403	1.00982	1.07774	2.62338	3.41119	1.23189	2.49511	1.20401	2.47962	0.540818	no KO	assigned | (RefSeq) cssa06h1orf115; chromosome ssa06 open reading frame, human C1orf115
MSTRG.18580	1.19	0.00647147	0.0564623	12.36	tmem18	101448045	transmembrane protein 18	8.40966	11.6435	8.50643	10.6392	11.7149	11.2802	16.0447	14.576	11.6974	14.1803	10.7516	15.1614	12.8605	11.5476	15.0235	11.4683	9.32098	10.553	6.20855	10.8739	12.7898	16.0893	9.03275	19.0765	17.0381	11.2186	14.0869	13.2909	16.9711	8.86357	K22145	transmembrane protein 18 | (RefSeq) tmem18, tmm18; transmembrane protein 18
MSTRG.18586	1.87	0.000362182	0.00861841	1.91	LOC106608022	106608022	uncharacterized LOC106608022	0.382392	0.530198	0.200238	0.824522	0.687622	1.19814	1.97566	1.60122	3.07349	1.74406	4.03468	2.5449	0.995538	2.9912	2.73582	0.695912	1.09424	1.27348	1.87807	0.865648	1.45218	3.0846	1.36567	4.17395	5.28171	1.33543	3.89464	1.47859	3.28342	0.632999	no KO	assigned | (RefSeq) uncharacterized LOC106608022
MSTRG.18588	1.62	2.7927e-07	5.86706e-05	9.35	fbxo25	100194868	F-box protein 25	5.51394	6.12455	3.912	5.08514	5.95945	8.8772	10.6924	12.2924	11.0921	11.5047	10.4028	10.4594	8.91184	9.23922	9.70221	10.7775	10.0028	10.5556	5.43544	6.58694	8.21884	12.4439	10.1382	13.3448	12.7224	11.8086	12.1069	8.82521	12.4375	5.22945	K10305	F-box protein 25/32 | (RefSeq) fbxo25, fbx25; F-box protein 25
MSTRG.18592	1.26	0.00612459	0.0543518	5.07	ccdc167	106608027	coiled-coil domain containing 167	2.93052	4.44915	3.5623	4.19527	4.95968	3.58416	6.37092	8.21006	4.03809	4.35658	3.70983	6.64739	4.50786	4.15052	5.2606	6.10225	3.17526	4.55317	3.83267	4.24859	5.46937	6.70146	3.87628	7.47274	6.87603	6.65029	6.38463	4.42158	7.23166	4.14007	no KO	assigned | (RefSeq) ccdc167; coiled-coil domain containing 167
MSTRG.18674	0.55	3.38425e-06	0.000315469	1.12	LOC106608092	106608092	ectonucleoside triphosphate diphosphohydrolase 5-like	3.02456	3.34326	1.51737	1.18819	2.51812	2.23068	1.40796	1.09424	0.689692	1.30732	1.52945	0.40725	0.800915	0.328495	0.595057	0.886503	0.573053	0.333828	0.038303	0.362785	1.28887	1.00632	0.648235	0.704696	1.00169	0	1.28699	1.49127	1.192	0.684555	K01511	ectonucleoside triphosphate diphosphohydrolase 5/6 [EC:3.6.1.6] | (RefSeq) ectonucleoside tri
MSTRG.1868	5.21	1.67504e-06	0.000195971	9.05	LOC106608805	106608805	uncharacterized LOC106608805	1.17978	0.575722	0.713832	0.907874	1.55905	0.649324	10.9397	11.5609	12.1492	6.01222	6.93327	7.26198	0.966945	4.98906	8.47016	9.43361	1.13295	20.771	4.55549	5.75759	10.612	10.0607	7.74386	17.7887	16.9627	12.3005	17.542	33.9742	22.37	5.47798	no KO	assigned | (RefSeq) uncharacterized LOC106608805
MSTRG.18682	1.39	0.000247735	0.00670228	35.58	LOC106608083	106608083	ADP-ribosylation factor 6-like	21.0209	33.3851	18.9704	23.4821	33.8038	29.9133	49.2169	41.7263	31.014	50.3512	35.4312	45.0123	30.8854	39.7831	37.5285	38.8525	30.4321	28.8456	30.9546	28.3193	43.9889	46.6751	26.4223	39.0255	43.8023	23.5206	45.7992	42.5132	48.3173	28.5114	K07941	ADP-ribosylation factor 6 | (RefSeq) ARF6; ADP-ribosylation factor 6-like
MSTRG.187	0.88	0.0099197	0.0738288	1.04	LOC106601090	106601090	DDB1- and CUL4-associated factor 5-like	1.34512	1.38071	0.943956	1.23279	1.33224	1.28041	0.925949	0.876103	1.08542	0.866365	0.909937	1.22683	1.38162	0.700737	1.2089	1.0761	1.21254	1.00027	0.620398	1.02759	0.583343	0.743817	0.972937	1.05092	0.953368	0.848151	1.04087	1.30436	0.777681	1.21122	K11800	WD repeat-containing protein 22 | (RefSeq) DDB1- and CUL4-associated factor 5-like
MSTRG.18702	1.79	0.000236902	0.00649731	4.07	LOC106608136	106608136	heat shock protein HSP 90-alpha-like	2.20902	1.39026	1.84464	1.50498	3.05544	2.0934	3.0206	3.39044	5.47303	4.18351	7.2439	7.18543	3.05388	2.3374	3.07325	4.95196	2.25023	3.81894	4.39111	3.84852	3.26043	5.13887	5.71616	3.94363	2.04882	5.64602	6.28818	8.317	7.33054	3.98604	K04079	molecular chaperone HtpG | (RefSeq) heat shock protein HSP 90-alpha-like
MSTRG.18735	1.31	0.00439798	0.0439056	84.86	glrx5	100196203	glutaredoxin 5 homolog (S. cerevisiae)	57.9363	80.5435	55.8224	62.1678	63.8958	79.7315	102.966	111.581	95.7365	96.7909	98.3957	86.7893	60.9037	108.982	102.931	78.2237	68.1121	102.376	42.2705	89.6299	100.288	82.024	62.5383	109.031	125.844	89.2542	94.5841	78.6895	101.101	56.564	K07390	monothiol glutaredoxin | (RefSeq) glrx5; glutaredoxin 5 homolog (S. cerevisiae)
MSTRG.18789	1.9	1.97081e-06	0.000221535	2.32	LOC106608165	106608165	prostaglandin E2 receptor EP2 subtype-like	0.825545	1.02373	0.66354	0.827521	0.817067	1.15228	2.12698	2.94054	3.76521	2.56395	3.13099	2.5135	1.30256	3.40694	1.51043	2.34167	1.4697	2.43963	2.48862	0.987787	2.69602	3.7335	2.19166	4.15159	3.4294	2.77687	4.18219	3.06272	3.54673	1.58038	K04259	prostaglandin E receptor 2 | (RefSeq) prostaglandin E2 receptor EP2 subtype-like
MSTRG.1881	1.16	0.0130285	0.0884438	2139.71	LOC100194654	100194654	ribosomal protein S27-3	1786.84	1702.24	2062.46	1771.07	1978.14	1976.37	2056.78	1708.35	3082.41	1921.73	2169.8	2423.86	2261.92	1872.8	1992.39	2454.42	2318.67	2394.1	2783.1	2446.69	2050.01	1949.06	2351	2129.01	1354.15	2324.49	2189.59	2099.07	2059.47	2521.19	K02977	small subunit ribosomal protein S27Ae | (RefSeq) UBIQ, Ubiquitin; ribosomal protein S27-3
MSTRG.18871	1.36	9.72336e-05	0.00347992	1.22	LOC106608238	106608238	cholesterol 24-hydroxylase-like	0.782872	0.774554	0.768204	0.351712	0.710121	0.934185	0.776622	1.52489	1.6439	1.20451	1.61545	0.948095	1.66202	0.995507	1.58557	0.819636	1.36321	1.58341	0.86783	1.25589	1.26688	1.36139	1.06544	1.27867	1.42633	1.59981	1.13734	1.19794	2.23446	1.88402	K07440	cholesterol 24-hydroxylase [EC:1.14.14.25] | (RefSeq) cholesterol 24-hydroxylase-like
MSTRG.18876	1.81	4.61007e-06	0.000391217	4.4	LOC106608234	106608234	serine palmitoyltransferase 2-like	1.64024	2.72265	1.5529	1.89412	2.39144	2.76231	5.68641	4.44697	4.1675	4.91799	6.75446	5.56283	2.65137	4.78753	5.57651	4.41789	3.45817	6.27864	1.60569	3.76387	5.22204	6.23994	2.447	8.388	8.38034	4.44611	5.58148	4.88473	7.16458	2.23916	K00654	serine palmitoyltransferase [EC:2.3.1.50] | (RefSeq) serine palmitoyltransferase 2-like
MSTRG.18899	1.19	0.0024033	0.030111	34.82	LOC106608255	106608255	ER membrane protein complex subunit 7-like	27.8497	31.6009	24.9045	30.1995	30.1857	34.7658	42.4654	38.4507	33.6517	35.1165	38.3207	44.3007	30.3995	36.3224	36.8901	34.9293	25.7333	38.0815	26.0319	36.1158	40.9422	42.7626	25.1176	40.9117	42.0708	38.3153	37.5081	32.7082	39.3658	28.6633	no KO	assigned | (RefSeq) ER membrane protein complex subunit 7-like
MSTRG.18932	0.67	0.00191285	0.026052	3.05	LOC106608276	106608276	DNA replication licensing factor MCM3-like	4.78926	5.04915	3.82221	4.21006	3.25007	5.20283	2.1565	6.03391	2.541	2.35506	1.87317	2.35883	1.79367	4.82543	3.61795	2.80661	3.66871	2.06568	1.46413	2.21411	2.86545	2.16926	1.1901	2.68238	4.19274	1.2272	3.76394	2.32016	2.11823	2.87913	K02541	DNA replication licensing factor MCM3 [EC:3.6.4.12] | (RefSeq) DNA replication licensing fact
MSTRG.18962	2.2	0.00109981	0.0181605	4.32	LOC106608314	106608314	basic leucine zipper transcriptional factor ATF-like	1.34205	1.23764	0.94394	0.999443	2.48651	1.67158	3.93091	2.17992	5.5915	5.43018	7.31228	3.32444	1.08874	5.42966	3.47093	5.38496	2.02658	5.87675	3.17856	1.56092	6.65836	10.5756	3.41899	8.04696	9.15262	2.81873	7.75815	6.52071	10.0031	0.189903	K09034	ATF-like basic leucine zipper transcriptional factor | (RefSeq) basic leucine zipper transcri
MSTRG.18968	1.34	0.0069207	0.0591161	44.26	LOC106608292	106608292	transmembrane emp24 domain-containing protein 10-like	26.2618	42.6641	17.4839	32.8547	40.9936	41.6259	67.9712	50.0738	29.1363	43.4616	50.2808	58.8246	35.1167	40.8577	57.8387	39.6809	24.019	40.1537	18.9966	39.5783	53.4867	61.7956	25.4247	63.0191	91.9383	52.7091	43.3594	41.7688	72.0582	24.2695	K20352	p24 family protein delta-1 | (RefSeq) transmembrane emp24 domain-containing protein 10-like
MSTRG.19039	1.46	0.00726067	0.0609759	1.11	LOC106608365	106608365	ATP-dependent RNA helicase DDX1-like	0.838442	0.815441	0.232972	0.75143	0.394546	0.091381	0.402777	0.866227	1.42967	0.963575	2.42485	0.884089	1.86093	1.28058	1.92632	1.36956	2.13615	1.32846	0.694795	2.06626	2.03097	1.4515	1.37362	0.948692	0.433748	0.743996	1.35865	1.41504	0.021108	0.781974	K13177	ATP-dependent RNA helicase DDX1 [EC:3.6.4.13] | (RefSeq) ATP-dependent RNA helicase DDX1-like
MSTRG.1904	0.48	9.80564e-06	0.000671096	2.06	hnrll	100194990	Heterogeneous nuclear ribonucleoprotein L-like	5.54795	4.53572	2.64317	3.70162	5.05411	3.18892	2.36776	2.25768	0.966985	0.666301	1.5104	2.20339	1.431	1.42937	1.55366	1.9064	0.206511	0.670394	1.76443	1.20329	1.68953	2.65381	0.156897	1.34066	2.37098	0.432548	1.54626	2.14118	2.73919	2.06423	K13159	heterogeneous nuclear ribonucleoprotein L | (RefSeq) hnrll; Heterogeneous nuclear ribonucleop
MSTRG.19126	0.82	0.00263858	0.0319229	1.04	LOC106608406	106608406	7SK snRNA methylphosphate capping enzyme-like	1.60718	1.73838	0.666863	1.24571	1.45452	1.48986	1.42116	1.09577	0.767136	1.00879	1.21148	1.72875	1.11286	0.805782	1.17647	0.515706	0.715674	0.890738	0.373854	0.839084	1.27103	1.41121	0.632304	0.754983	0.547672	1.26776	1.03222	0.718201	1.00899	0.616626	K15190	7SK snRNA methylphosphate capping enzyme [EC:2.1.1.-] | (RefSeq) 7SK snRNA methylphosphate ca
MSTRG.19198	1.24	0.00878923	0.0681478	2.24	LOC106608441	106608441	protein canopy homolog 3-like	1.27024	1.22317	1.95822	2.21356	2.00963	1.61378	2.75985	3.20781	1.6615	2.23401	2.69062	2.61596	1.68867	1.80695	2.71418	2.06468	2.22062	2.51816	1.72611	1.7709	3.2571	2.31701	3.30606	2.12104	1.46425	1.98532	2.17393	3.21826	2.76828	2.72671	no KO	assigned | (RefSeq) protein canopy homolog 3-like
MSTRG.19231	1.58	0.00602752	0.0537293	1.9	LOC106608460	106608460	protein phosphatase 1 regulatory subunit 14B-like	0.747014	1.35006	0.356768	0.526104	1.1402	0.779224	3.52365	2.84617	0.880643	1.57269	1.45594	1.24263	1.9287	0.329042	1.47557	1.53003	1.27448	3.41438	0.41418	2.97416	2.14065	3.8257	1.14506	3.11018	5.61836	2.49605	0.948321	2.30766	5.54532	0	K17555	protein phosphatase 1 regulatory subunit 14B | (RefSeq) protein phosphatase 1 regulatory subu
MSTRG.19315	0.85	0.0127917	0.0874562	1.7	LOC106608531	106608531	zinc finger protein 37-like	2.33291	1.74146	1.95751	1.99941	2.40474	1.85876	2.1022	2.41962	1.22226	1.98713	1.06877	1.48242	1.38773	1.80471	2.21001	1.31873	1.87384	1.07108	1.0764	1.43213	1.71419	1.51688	1.22862	1.57566	2.20509	1.61873	1.42978	1.18513	1.85582	2.04874	no KO	assigned | (RefSeq) zinc finger protein 37-like
MSTRG.19331	0.83	0.00503067	0.0477216	1.42	arap2	106608535	ArfGAP with RhoGAP domain, ankyrin repeat and PH domain 2	2.23089	1.99745	1.27693	1.61379	1.70528	1.80472	1.75154	1.65093	0.783911	1.67874	1.41152	1.33208	1.23102	1.26204	2.67353	1.1385	1.09241	0.568051	1.24785	1.054	1.3985	1.39861	0.856824	1.16747	1.57853	1.67149	1.12002	1.17444	1.4729	1.22221	K18440	Arf-GAP with Rho-GAP domain, ANK repeat and PH domain-containing protein 2 | (RefSeq) arap2;
MSTRG.19351	1.63	0.00445897	0.0442808	2.59	LOC106608548	106608548	C-C motif chemokine 4-like	2.84262	0.876516	0.370462	1.44901	0.185023	2.67103	6.79164	3.09202	2.15026	2.56841	2.9169	2.48493	2.53383	3.67972	3.70414	0.779712	1.85045	6.15531	0.351812	1.25184	2.27691	3.52708	1.21838	2.91856	3.75331	3.92713	4.19812	1.90016	4.2936	0.914556	K12964	C-C motif chemokine 4 | (RefSeq) CCL4; C-C motif chemokine 4-like
MSTRG.19353	0.81	0.00185566	0.0255107	3.88	kiaa0232	106608551	KIAA0232 ortholog	3.80858	6.29907	2.88	4.25357	5.1036	6.19534	4.0378	5.26404	2.81474	3.22695	3.13965	2.78944	4.73935	3.66296	4.65667	3.09315	4.21603	3.1659	1.76163	3.39777	3.58872	4.88033	2.89356	4.46097	5.2988	3.29316	3.7899	2.96896	4.11983	2.56975	no KO	assigned | (RefSeq) KIAA0232 ortholog
MSTRG.19354	0.64	0.00363887	0.0392281	8.02	LOC106608555	106608555	uncharacterized LOC106608555	12.7206	9.48861	14.497	13.4726	6.95308	11.883	8.8488	3.7475	5.57443	6.40145	9.28556	5.37636	13.7229	7.33295	10.4407	5.26153	10.6673	3.42156	7.33228	4.1693	6.15174	8.51076	6.35306	9.19456	7.65848	3.74242	9.1015	5.28205	9.34009	4.80738	no KO	assigned | (RefSeq) uncharacterized LOC106608555
MSTRG.19405	1.4	8.64051e-05	0.00321242	8.18	LOC106608583	106608583	ras-related protein Rab-1B	4.61801	7.71757	3.04858	5.72133	6.73616	7.13336	12.6907	10.5818	4.83784	9.98816	8.47448	11.0909	7.3938	8.07754	10.4462	7.21362	5.04728	7.13746	3.36479	7.87521	10.0465	13.294	4.85607	9.95167	13.1726	8.68585	9.08239	9.20195	13.3561	4.61174	K07874	Ras-related protein Rab-1A | (RefSeq) ras-related protein Rab-1B
MSTRG.1945	1.22	0.00448528	0.0443582	62.33	LOC106608573	106608573	voltage-dependent anion-selective channel protein 2-like	48.6555	56.4147	59.7785	56.7532	55.577	40.7948	57.8104	78.6514	72.3198	58.7499	47.6256	69.9004	50.6156	64.3185	54.4623	83.2669	58.8589	69.9346	73.5593	71.6168	67.4436	66.3619	59.6217	78.6931	58.6638	57.6734	58.6239	65.2952	55.63	72.3312	K15040	voltage-dependent anion channel protein 2 | (RefSeq) VDAC2; voltage-dependent anion-selective
MSTRG.19465	1.25	0.00252271	0.0308958	9.39	elp5	100195499	elongator acetyltransferase complex subunit 5	6.04458	8.24803	6.60907	7.68109	9.25112	7.47026	12.1604	11.1513	7.7463	9.81396	9.02026	13.9994	8.16012	7.38898	11.6552	9.21502	7.94924	8.79836	5.89153	8.66596	12.7403	9.37569	7.16037	12.114	13.4836	10.574	9.99746	9.85013	10.9122	8.67033	no KO	assigned | (RefSeq) elp5, derp6; elongator acetyltransferase complex subunit 5
MSTRG.19477	2.57	3.01762e-05	0.00147752	35.52	LOC106608695	106608695	uncharacterized LOC106608695	17.3044	25.6973	7.9071	5.12412	17.0665	14.3547	47.4794	41.1224	26.7147	23.4532	56.9304	42.7299	37.1651	29.7289	19.997	21.6939	26.7837	37.0775	16.7389	21.4645	30.7089	92.7784	19.4662	58.0078	99.6062	43.9288	71.0239	32.9783	70.3594	10.2419	no KO	assigned | (RefSeq) uncharacterized LOC106608695
MSTRG.19486	0.82	0.0146709	0.0956506	1.14	LOC106608645	106608645	tripartite motif-containing protein 16-like	2.23357	0.91477	1.22097	1.0248	1.63037	1.84334	1.66749	1.12318	0.535165	0.719159	0.630307	1.2831	0.966695	1.02934	2.06155	1.28935	0.519973	0.890956	0.877583	0.372385	1.16846	1.50677	0.323672	1.05493	1.24345	1.3445	1.31249	1.17251	1.6421	0.47136	no KO	assigned | (RefSeq) tripartite motif-containing protein 16-like
MSTRG.19565	1.94	0.00124712	0.0195801	3	LOC106608776	106608776	E3 ubiquitin-protein ligase KEG-like	0.899824	1.16514	0.394028	1.19706	1.12724	1.96636	3.31913	2.5876	4.41868	1.90342	3.54563	4.51335	1.56347	2.51537	1.53603	2.61823	0.932193	3.54702	2.32917	2.91758	4.8305	3.6025	2.10808	7.57337	3.86913	4.8921	3.98887	5.81367	8.41795	0	no KO	assigned | (RefSeq) E3 ubiquitin-protein ligase KEG-like
MSTRG.19570	0.8	0.00241714	0.030203	3.3	LOC106608773	106608773	segment polarity protein dishevelled homolog DVL-2-like	4.65557	4.64333	3.85034	3.6786	3.8547	3.70227	4.32723	4.27476	2.78911	2.82873	2.39044	2.52539	3.59894	2.55698	4.41095	3.10659	3.44658	2.01942	2.97487	2.37438	3.0247	3.57075	2.18003	3.53336	4.71419	2.50674	3.02043	2.50227	2.90284	3.10602	K02353	segment polarity protein dishevelled | (RefSeq) segment polarity protein dishevelled homolog
MSTRG.19573	0.69	0.0136049	0.0911675	6.7	LOC106608779	106608779	arf-GAP with coiled-coil, ANK repeat and PH domain-containing protein 1-like	8.96652	8.44512	4.34087	7.93281	10.763	13.1169	11.892	2.27229	3.48652	4.09228	6.9099	6.61938	7.12617	7.02083	8.55353	4.34195	4.48005	3.07151	3.2577	4.1187	5.00894	10.2575	1.96163	6.93216	6.33971	6.99386	7.07718	7.54379	13.3761	4.75312	K12489	Arf-GAP with coiled-coil, ANK repeat and PH domain-containing protein | (RefSeq) arf-GAP with
MSTRG.19630	1.5	0.000966198	0.0166429	1.34	LOC106608737	106608737	uncharacterized LOC106608737	0.807624	0.54537	0.465634	0.493049	0.32288	1.3182	0.857397	1.13655	1.25154	1.52525	1.92725	2.10416	1.71242	0.344316	1.0413	2.23555	2.53607	1.25167	1.08502	0.996713	1.08057	2.12835	1.01779	2.42378	1.02086	2.35412	1.44786	0.949948	2.5025	1.43381	no KO	assigned | (RefSeq) TVA2; uncharacterized LOC106608737
MSTRG.19649	1.83	0.000146169	0.00461792	11.59	LOC106608725	106608725	uncharacterized LOC106608725	5.27372	8.47967	4.11758	4.15974	7.0732	8.88759	13.723	9.84717	12.0621	15.7132	14.1015	12.4669	6.92024	13.5747	13.6207	12.9952	5.54262	11.1121	10.2711	6.51301	12.2299	17.9884	7.20167	18.0627	26.0953	11.5742	12.9661	19.1242	21.008	4.93474	no KO	assigned | (RefSeq) uncharacterized LOC106608725
MSTRG.19706	1.32	0.00334343	0.037061	6.99	LOC106608836	106608836	mitochondrial inner membrane protein OXA1L-like	4.21168	5.76666	4.10689	6.46902	6.31588	5.13884	6.713	8.99736	7.38566	7.00398	7.03611	10.6568	7.26321	7.31043	8.71036	7.0264	6.79503	8.04978	4.60828	8.13879	8.72089	6.65729	7.819	7.65899	3.83888	9.00419	7.58947	9.33984	6.89682	4.55086	K03217	YidC/Oxa1 family membrane protein insertase | (RefSeq) mitochondrial inner membrane protein O
MSTRG.19710	1.52	0.013753	0.0917751	1.58	LOC106608847	106608847	low-density lipoprotein receptor-related protein 10-like	1.58262	1.69564	0	1.81541	0	0.067536	2.57436	1.37427	0.808442	2.09438	3.58727	2.9862	1.67085	1.48108	2.6917	1.11728	0	1.30752	0	1.44626	1.85769	2.76858	1.27875	1.87475	2.94598	2.65259	1.95874	0.789643	3.04488	0	K20050	low-density lipoprotein receptor-related protein 3/10/12 | (RefSeq) low-density lipoprotein r
MSTRG.19717	1.84	0.0144541	0.0947372	9.81	LOC106608837	106608837	uncharacterized protein DDB_G0290685-like	0.618224	7.86509	5.05033	5.17244	6.18263	7.69828	5.42016	12.9152	9.62537	7.6854	6.06426	7.78767	9.80762	7.6036	4.61434	13.9435	14.7875	12.2582	6.94245	3.84471	5.83386	22.963	6.76653	14.9302	26.6282	5.59952	14.5388	15.1062	22.1617	3.86713	no KO	assigned | (RefSeq) uncharacterized protein DDB_G0290685-like
MSTRG.19738	0.83	0.00688542	0.0589831	18.82	LOC106608856	106608856	NEDD8	20.4386	16.6825	25.9535	20.9802	24.3369	22.8352	17.2817	18.5667	16.7374	17.7232	13.7435	22.5239	18.5185	13.2757	18.3492	17.8285	16.6104	18.1278	14.3764	16.8856	21.6863	23.1737	17.5137	20.5629	19.2718	15.3076	18.4978	20.8332	16.8942	18.9796	K12158	ubiquitin-like protein Nedd8 | (RefSeq) NEDD8
MSTRG.19747	0.59	0.0128025	0.087505	1.75	poln	106608808	DNA polymerase nu	3.73852	2.65132	3.66908	2.36716	2.31871	2.16488	0	0	0	1.83981	0.446555	1.91443	2.06196	1.73716	2.53835	0.775758	3.0153	1.44543	3.99618	0.338316	1.82011	1.28965	2.55091	1.48079	0	2.33271	1.12649	1.12532	0	3.6057	K16618	DNA polymerase nu [EC:2.7.7.7] | (RefSeq) poln; DNA polymerase nu
MSTRG.19760	0.65	0.0012497	0.0196078	3.19	LOC106608872	106608872	shootin-1-like	5.60695	4.32191	3.07572	3.09402	6.45184	5.83255	3.34155	2.29777	1.91229	3.624	2.27459	2.32259	5.65956	1.56024	2.20865	4.79847	4.38633	1.60004	2.39654	1.88156	1.50215	4.72514	1.51977	2.43761	3.14901	1.71852	2.59691	4.04801	3.77152	1.70192	no KO	assigned | (RefSeq) shootin-1-like
MSTRG.19777	1.36	0.00137958	0.0209192	2.26	aadat	106608880	aminoadipate aminotransferase	0.874328	2.01189	1.00445	2.06707	1.00045	2.36236	2.96056	2.30723	3.62936	2.32908	1.77043	2.80591	2.4602	2.08288	2.86353	2.32217	2.22961	2.33905	2.13775	3.21826	2.42847	3.05296	2.04165	2.00817	2.28122	2.66374	2.93465	2.28996	2.6562	0.666992	K00825	kynurenine/2-aminoadipate aminotransferase [EC:2.6.1.7 2.6.1.39] | (RefSeq) aadat; aminoadipa
MSTRG.19817	1.36	0.00394342	0.0410335	8.72	LOC106608948	106608948	AP-1 complex subunit sigma-1A	4.61289	8.15854	4.00232	6.63947	7.50321	7.13431	13.7671	11.5091	5.83174	8.6084	8.94276	10.596	5.81856	9.01836	12.1374	6.9849	4.81126	9.38523	3.18469	9.47163	10.2334	12.7116	6.2325	11.9684	16.4225	9.73712	9.74928	9.85633	11.8827	4.57182	K12394	AP-1 complex subunit sigma 1/2 | (RefSeq) AP-1 complex subunit sigma-1A
MSTRG.19818	2.05	1.92372e-06	0.000217606	3.63	LOC106608947	106608947	plasminogen activator inhibitor 1-like	1.31625	1.61932	0.995172	1.14306	1.49888	2.12221	5.92866	3.06247	4.91919	3.85867	4.947	4.91761	2.30456	4.88823	2.70006	2.96346	1.58972	6.9524	2.32884	4.30255	3.69776	4.4423	3.51846	6.13669	5.19056	4.26748	4.94719	5.55569	4.90932	1.99556	K03982	plasminogen activator inhibitor 1 | (RefSeq) plasminogen activator inhibitor 1-like
MSTRG.19825	0.57	0.00297519	0.0345298	2.9	LOC106608951	106608951	lysophosphatidic acid receptor 6-like	6.19048	7.12682	2.52788	4.07574	5.48993	3.1746	2.1624	1.23248	1.73532	3.23006	3.48768	2.76124	2.44985	5.68017	3.00324	2.03776	2.05442	1.23701	0.094281	2.68616	3.98863	0.81703	1.71918	1.94772	5.99779	3.11846	2.20904	2.05676	2.55371	0.0757	K04273	lysophosphatidic acid receptor 6 | (RefSeq) lysophosphatidic acid receptor 6-like
MSTRG.19831	2.03	2.33997e-07	5.3358e-05	139.13	LOC106608954	106608954	eukaryotic initiation factor 4A-I	80.9916	81.1036	49.9178	89.8806	81.4489	62.3481	170.625	160.013	140.929	170.958	192.436	208.421	90.3841	173.474	136.517	153.531	78.6105	141.767	97.6751	153.923	177.658	158.876	134.055	191.748	198.612	187.932	192.773	146.562	193.406	77.2603	K03257	translation initiation factor 4A | (RefSeq) eukaryotic initiation factor 4A-I
MSTRG.1986	1.22	0.00272933	0.0325859	2.44	LOC106609120	106609120	sn1-specific diacylglycerol lipase beta-like	1.53665	1.85163	1.71346	1.74371	2.32219	2.21906	2.68083	3.30894	2.08858	2.77474	3.72278	2.41147	2.24467	2.68865	2.86213	1.96691	2.0723	2.24286	1.37172	2.37903	2.90177	3.53028	1.84819	3.63782	2.73368	2.28513	2.24753	2.30468	2.88357	2.52934	K13806	sn1-specific diacylglycerol lipase [EC:3.1.1.-] | (RefSeq) sn1-specific diacylglycerol lipase
MSTRG.19865	0.32	0.00529441	0.0492097	2.69	LOC100194596	100194596	Aspartyl beta-hydroxylase-like	8.43098	8.78855	2.89724	1.93378	1.63968	6.56641	0.109555	0.698491	0.0192489	0.649723	25.16	0.2328	0.03401	0.0217498	0.0460443	0	0.274034	0.0249306	0.467862	0	1.72572	12.8996	0.038578	3.11014	4.37008	0.318116	0.0219509	0	0.203156	0	no KO	assigned | (RefSeq) Aspartyl beta-hydroxylase-like
MSTRG.1987	1.9	0.0123159	0.0851518	2.81	LOC106609110	106609110	zinc finger protein 184-like	1.97776	0.232423	0.015101	0.00344303	2.83569	2.07887	4.61029	6.30162	3.41916	4.69378	3.52182	4.79076	4.74719	0.538501	6.90906	4.3067	0.59918	3.86911	1.7919	1.50541	5.41363	5.1848	0.125284	3.12332	0.774629	0.412406	4.08939	3.84522	2.60842	0.006635	K09228	KRAB domain-containing zinc finger protein | (RefSeq) zinc finger protein 184-like
MSTRG.19882	1.5	0.00112356	0.0184382	1.24	LOC106608986	106608986	protein NDRG2	0.325499	0.61697	0.480625	0.525487	0.455246	0.75606	1.59385	2.04626	0.805095	1.52411	1.04267	1.47287	1.17223	1.2099	0.738615	1.16628	1.86861	0.478998	0.746247	0.877007	1.45529	2.96202	0.480286	2.80534	2.62073	1.61653	1.22248	0.495969	3.09649	0.393492	no KO	assigned | (RefSeq) protein NDRG2
MSTRG.19884	0.58	0.000338165	0.00826192	3.18	LOC106608988	106608988	sialoadhesin-like	4.69595	4.95262	2.92514	4.02067	5.52843	8.24386	5.1943	3.2939	1.28067	5.61864	2.87951	2.74516	4.11994	1.29359	4.88653	2.70016	3.31569	0.784663	0.705171	2.08483	2.39071	3.26289	0.698459	1.12598	4.7574	3.30235	1.55247	2.28336	3.71442	1.04171	K06727	Fc receptor-like protein | (RefSeq) sialoadhesin-like
MSTRG.19903	1.63	0.00151078	0.0221103	1.66	LOC106608999	106608999	leukotriene B4 receptor 1-like	1.00155	0.260354	1.4533	0.084061	0.731023	1.03084	0.605457	1.09076	2.82132	1.75733	4.09285	2.16252	0.699211	3.06828	1.42743	1.86732	0.548674	2.294	1.30854	1.89033	1.5586	0.752637	1.75128	2.78729	1.39808	2.30331	2.47175	2.67658	2.08657	1.81205	K04296	leukotriene B4 receptor 1 | (RefSeq) leukotriene B4 receptor 1-like
MSTRG.19904	2.83	0.000620755	0.0122327	8.16	LOC106609000	106609000	leukotriene B4 receptor 1-like	2.04067	0.871383	1.80826	2.92115	2.75905	2.27527	18.3123	7.67282	3.36051	5.55116	23.5987	14.8333	3.32691	4.29957	11.1188	6.96734	1.54247	0.639518	3.36679	5.7808	14.2634	19.7882	8.57734	9.06246	12.2845	10.1175	5.66974	8.84226	26.7792	6.22779	K04296	leukotriene B4 receptor 1 | (RefSeq) leukotriene B4 receptor 1-like
MSTRG.19905	0.83	0.0155359	0.0992468	2.03	LOC106609003	106609003	gastrula zinc finger protein xFG20-1-like	2.95493	2.45736	1.71661	2.29393	2.71719	2.82569	2.50633	2.04303	1.83111	1.15124	1.63283	1.34925	2.25352	2.26624	1.11778	1.10148	2.09961	2.10404	1.88619	1.68148	1.83946	3.17373	1.89153	2.14558	2.41073	2.32903	1.6736	1.849	1.91581	1.82882	no KO	assigned | (RefSeq) gastrula zinc finger protein xFG20-1-like
MSTRG.19935	0.63	0.00081095	0.014877	2.12	LOC106609018	106609018	myeloid-associated differentiation marker homolog	2.81523	3.50249	1.04696	3.32943	4.29828	5.69579	1.72756	1.6135	0.645869	2.35522	2.81319	2.58525	3.58605	1.52193	3.01397	0.998079	1.51268	0.986977	0.703412	0.84947	1.94992	2.83319	1.45854	0.507293	1.15279	2.46981	1.96826	2.25187	3.00773	0.548444	no KO	assigned | (RefSeq) myeloid-associated differentiation marker homolog
MSTRG.19978	2.13	1.98548e-05	0.00110249	2.9	LOC106609066	106609066	uncharacterized LOC106609066	0.984132	1.38646	0.143756	0.557869	0.95172	1.21998	4.24863	2.66498	1.64586	3.81251	5.36518	4.07167	1.3016	0.873657	3.1137	3.07205	1.80837	3.28167	0.598032	1.16118	3.13133	6.72457	1.47823	3.50763	7.25484	5.23904	5.05478	3.87803	8.13786	0.38492	no KO	assigned | (RefSeq) uncharacterized LOC106609066
MSTRG.20018	1.56	0.0130512	0.0885731	2.58	sepsecs	106609074	Sep (O-phosphoserine) tRNA:Sec (selenocysteine) tRNA synthase	1.16687	0	1.48429	1.09724	2.2611	3.23504	2.22849	2.15215	3.51786	2.92348	3.95284	4.05984	3.50878	0.736627	3.69524	4.09136	3.51059	2.34347	0.049545	1.60707	2.99639	3.21218	2.25011	2.80819	3.57534	3.46234	2.75778	3.12176	4.27469	1.28203	K03341	O-phospho-L-seryl-tRNASec:L-selenocysteinyl-tRNA synthase [EC:2.9.1.2] | (RefSeq) sepsecs; Se
MSTRG.20032	1.72	0.00114232	0.0185931	26.77	sh21a	100195724	SH2 domain-containing protein 1A	12.6797	17.3053	16.8277	12.3059	15.6993	21.3333	23.8644	20.9319	39.5871	12.7248	30.9868	23.4031	37.1088	26.5882	15.8635	23.1425	32.0353	33.602	33.7836	19.689	23.7314	38.6343	38.7642	42.3296	24.7275	20.0853	48.2022	18.7289	52.5253	25.8105	K07990	SH2 domain protein 1A | (RefSeq) sh21a; SH2 domain-containing protein 1A
MSTRG.20051	2.13	1.36349e-05	0.000843567	3.4	LOC106609100	106609100	cyclin-dependent kinase inhibitor 1B-like	1.27302	1.72875	0.476964	1.00556	0.871234	1.45872	5.42934	3.17574	2.85249	2.49974	4.19551	3.07484	3.33661	3.35585	2.95906	2.64184	0.854744	3.39911	0.629505	2.64761	4.01328	8.09346	2.46699	6.2465	10.6653	4.54763	5.20046	2.49502	8.53107	1.90772	K06624	cyclin-dependent kinase inhibitor 1B | (RefSeq) cyclin-dependent kinase inhibitor 1B-like
MSTRG.20070	1.23	0.00861423	0.0675695	10.49	LOC106609106	106609106	cysteine-rich with EGF-like domain protein 2	9.21202	7.46844	6.60024	8.31316	10.0194	9.371	13.3449	10.6659	8.00227	11.1889	10.1958	16.0159	8.96578	8.06268	12.5085	11.7517	6.69846	10.589	6.45568	10.4927	10.5893	16.4251	8.35587	13.2895	14.7896	8.81668	9.68202	13.6559	13.776	9.33649	no KO	assigned | (RefSeq) cysteine-rich with EGF-like domain protein 2
MSTRG.20073	1.24	0.00811768	0.0651876	4.62	LOC106609107	106609107	zinc finger BED domain-containing protein 4-like	3.66621	4.17637	1.5215	3.41555	4.25976	4.54144	7.26678	5.4113	2.76777	6.28034	5.03306	5.37361	3.60544	4.76277	7.63652	3.90137	3.35029	3.3852	1.74154	3.4497	5.47298	6.93374	3.06583	4.40895	9.88428	4.52319	4.87446	4.35534	7.48435	1.95677	no KO	assigned | (RefSeq) zinc finger BED domain-containing protein 4-like
MSTRG.20093	1.51	0.000138912	0.00448243	1.73	LOC106609108	106609108	protein FAM19A5-like	0.498131	1.61229	1.0371	1.08406	0	1.78854	2.28312	2.15477	1.83121	2.40755	2.35353	1.71354	2.05784	1.91717	2.32948	2.64233	1.48734	1.67176	1.17637	1.76041	1.5462	3.04628	1.2165	1.92795	2.46378	1.58866	1.85401	1.60644	1.75457	1.05936	no KO	assigned | (RefSeq) protein FAM19A5-like
MSTRG.20112	1.51	0.005116	0.0481596	3.17	LOC106609121	106609121	ATP-dependent DNA helicase Q1-like	3.05994	2.66313	2.58954	3.09745	0	1.50987	3.35539	3.05272	3.73673	3.75455	3.45492	4.0647	3.27009	3.72146	3.79221	4.49606	2.92804	3.52709	3.42966	3.18441	3.5995	3.65982	1.34997	3.33798	2.62721	3.90183	4.86113	3.70605	3.91487	1.37853	K10899	ATP-dependent DNA helicase Q1 [EC:3.6.4.12] | (RefSeq) ATP-dependent DNA helicase Q1-like
MSTRG.20118	0.69	0.00347249	0.0381035	8.41	LOC100194554	100194554	solute carrier family 25 member 3	10.1828	8.57691	15.6844	12.2966	9.78594	11.5079	6.48472	6.00577	6.86377	8.72833	8.56483	10.0146	8.26659	7.58334	12.1488	8.849	7.57247	6.22904	6.44861	9.04952	9.16241	5.73936	7.10551	3.85658	3.04094	9.30246	7.23953	10.4666	6.02091	9.65089	K15102	solute carrier family 25 (mitochondrial phosphate transporter), member 3 | (RefSeq) solute ca
MSTRG.20135	0.68	0.0132249	0.0893466	1.12	LOC106609145	106609145	protein-methionine sulfoxide oxidase mical3b-like	1.82231	1.43642	2.55245	2.04984	1.43279	1.29099	2.35849	0.309251	0.7315	2.13016	1.83738	0.379297	1.10457	1.41867	1.24811	0	0.664505	0.674526	0	0.556495	0.816216	0.949657	0.964655	0.653379	0.987	0.046437	1.19266	1.25409	0.896738	1.89142	K19947	F-actin monooxygenase [EC:1.14.13.225] | (RefSeq) protein-methionine sulfoxide oxidase mical3
MSTRG.20138	0.6	1.43323e-06	0.000175979	4.43	LOC106609149	106609149	poly [ADP-ribose] polymerase 12-like	9.51006	7.743	5.52065	4.67877	8.103	6.63782	3.35312	4.14246	3.34709	3.78316	2.72895	3.90383	6.24356	4.0651	4.34575	4.11651	4.22211	2.47119	5.41825	3.01381	2.36096	4.16744	3.67181	3.04384	3.66577	3.78154	3.92585	3.43506	4.11533	3.53332	K15259	poly [ADP-ribose] polymerase 7/11/12/13 [EC:2.4.2.30] | (RefSeq) PRP12; poly [ADP-ribose] pol
MSTRG.20143	1.3	0.00917479	0.0703192	1.21	syn3	106609096	synapsin III	0.621789	0.947537	0.76612	0.677509	0.66698	0.632676	1.42617	2.26262	0.680121	1.14417	1.5344	1.69928	1.74241	1.42566	0.739753	2.20182	0.837567	0.750885	0.092736	1.10934	0.918929	2.40309	0.473569	1.83085	2.22481	1.18448	2.04157	1.04354	1.54303	0.574608	K19941	synapsin | (RefSeq) syn3; synapsin III
MSTRG.20144	2.46	4.32825e-06	0.00037412	10.26	LOC106609153	106609153	metalloproteinase inhibitor 3-like	3.97572	2.14902	3.7069	3.94772	5.9292	4.1992	16.2758	8.42994	11.1613	16.7069	11.3572	13.8447	6.06955	10.6747	13.9977	17.4283	3.60423	9.00448	10.3274	7.09666	10.327	17.6698	10.0756	12.0811	20.0597	5.95428	11.1717	12.4706	21.5238	6.65215	K16866	metalloproteinase inhibitor 3 | (RefSeq) TIMP3; metalloproteinase inhibitor 3-like
MSTRG.20146	0.59	0.00356178	0.0387917	5.3	LOC106609251	106609251	ras association domain-containing protein 3-like	3.77002	11.7288	4.65373	6.90522	9.19263	12.1956	6.89514	6.824	3.60777	5.79996	5.55066	4.92326	5.49434	4.48277	8.26139	3.37301	3.42975	4.4154	0	4.88854	4.95819	7.05864	2.85244	5.47518	3.0393	3.26411	3.86751	4.56292	7.45983	0	K09852	Ras association domain-containing protein 3 | (RefSeq) ras association domain-containing prot
MSTRG.20163	1.41	0.00130092	0.0201181	5.47	LOC106609228	106609228	putative adenosylhomocysteinase 3	4.64454	4.29989	2.32879	3.99425	3.48961	4.13529	6.74524	7.41588	5.51364	6.19082	6.91168	7.02416	2.31309	5.79772	8.36735	5.9096	3.562	5.71941	3.62883	5.08428	3.64835	7.5347	5.0943	7.97155	6.37606	5.50909	7.59465	5.07559	6.23477	5.95382	K01251	adenosylhomocysteinase [EC:3.3.1.1] | (RefSeq) putative adenosylhomocysteinase 3
MSTRG.20170	2.06	3.74076e-07	7.16521e-05	7.12	LOC106609232	106609232	dnaJ homolog subfamily B member 9-like	2.90062	3.57724	2.20999	3.20312	4.63054	3.06842	11.0853	9.53313	6.86929	8.1992	10.5572	9.59525	5.1096	8.31048	8.96867	6.71307	4.23161	7.88162	2.0224	8.60185	11.3974	8.53073	6.76844	12.0553	9.59325	9.60928	8.28348	6.68349	8.64103	4.76292	K09515	DnaJ homolog subfamily B member 9 | (RefSeq) dnaJ homolog subfamily B member 9-like
MSTRG.20188	1.46	0.00186833	0.0256186	2.86	LOC106609209	106609209	cAMP-dependent protein kinase type II-beta regulatory subunit-like	0.425289	2.51572	0.795465	1.89902	2.74356	2.76938	5.50122	4.0927	2.17053	2.30479	3.19722	4.18115	2.83074	2.90333	3.51324	2.14758	2.13363	2.05746	0.988824	2.44215	3.36834	3.50368	2.02316	3.95163	6.28532	2.73372	4.31346	2.76131	3.77007	1.47306	K04739	cAMP-dependent protein kinase regulator | (RefSeq) cAMP-dependent protein kinase type II-beta
MSTRG.2019	0.48	0.0092303	0.0704274	5.11	LOC106608977	106608977	MKL/myocardin-like protein 1	9.50713	9.95606	8.98711	6.65767	10.024	6.08716	7.21623	3.87248	5.703	8.67487	3.14133	5.52492	6.47624	4.29015	3.62468	0.0519881	2.37945	0.863072	0	6.89315	6.20197	5.1037	2.86529	0.581992	1.59953	6.40531	4.19535	6.4201	5.06967	5.03607	no KO	assigned | (RefSeq) MKL/myocardin-like protein 1
MSTRG.20213	0.89	0.00920185	0.0703448	2.65	LOC106609192	106609192	conserved oligomeric Golgi complex subunit 5-like	2.64182	3.13281	3.09634	2.88496	2.95011	3.14107	2.57172	2.60851	2.55877	2.51514	2.6643	2.67053	2.996	2.60678	2.85559	3.29958	2.62734	2.19044	1.6718	2.19171	2.48656	2.71362	2.12369	3.04851	2.04452	2.49618	2.49119	3.04125	2.54158	2.57182	K20292	conserved oligomeric Golgi complex subunit 5 | (RefSeq) conserved oligomeric Golgi complex su
MSTRG.20222	1.51	0.00929515	0.0707639	1.05	LOC106609187	106609187	zinc finger protein AEBP2-like	0.628302	0.681272	0	0	0.498074	0.530031	1.54774	0	0.815379	1.76544	1.04565	1.99236	0	0.882073	1.18695	0.708946	1.24449	1.59956	0	0.605195	1.5412	1.84031	0.857912	0.826269	2.77623	1.53772	1.20609	1.05454	3.71592	0.340592	K17452	zinc finger protein AEBP2 | (RefSeq) zinc finger protein AEBP2-like
MSTRG.20231	1.36	0.00499913	0.0475543	14.12	LOC106609177	106609177	ADP-ribosylation factor-like protein 1	10.4712	9.33563	11.5868	8.08511	11.3385	12.5579	17.02	13.448	10.0247	16.2592	21.6434	23.346	11.674	12.464	14.1897	13.31	10.8642	15.0238	13.0588	14.9211	18.2151	16.906	15.1059	14.0828	7.6578	21.0727	15.0983	13.2474	14.3747	17.1656	K07942	ADP-ribosylation factor-like protein 1 | (RefSeq) ARL1; ADP-ribosylation factor-like protein
MSTRG.20245	1.43	0.000926118	0.016221	34.44	LOC106609179	106609179	ADP-ribosylation factor-like protein 1	19.9919	25.5013	22.4864	26.9882	31.2122	24.5364	38.8686	31.1359	34.6953	33.7424	43.3244	60.0899	29.2421	36.5156	35.8553	33.807	20.3388	38.9293	30.8549	46.1561	45.8859	37.129	33.5839	34.2587	23.7257	45.7182	38.0375	38.5916	42.4841	29.5403	K07942	ADP-ribosylation factor-like protein 1 | (RefSeq) ARL1; ADP-ribosylation factor-like protein
MSTRG.20251	1.33	0.00464633	0.0454606	2.17	LOC106609327	106609327	uncharacterized protein C12orf45 homolog	1.14364	1.93664	0.729933	1.79832	1.51049	1.46972	2.75976	2.27968	1.54663	2.88784	2.58354	2.96966	2.13397	1.38229	2.32072	1.07424	2.2391	1.62581	1.09224	1.37462	3.71998	3.70727	1.37997	2.61027	4.26656	3.19469	2.32106	1.73667	4.4604	0.83614	no KO	assigned | (RefSeq) uncharacterized protein C12orf45 homolog
MSTRG.20288	1.48	0.00217471	0.0283938	13.81	LOC106609291	106609291	plexin-C1-like	8.11626	10.9838	7.15241	8.34191	9.05143	11.1766	21.0506	12.1769	9.50712	22.5742	18.9434	22.9646	13.5109	13.4981	25.6628	13.0573	10.2143	9.70134	4.27319	12.5382	21.6293	18.0588	8.03339	10.6306	15.6119	17.9058	14.185	15.0857	21.7806	6.86988	no KO	assigned | (RefSeq) plexin-C1-like
MSTRG.20292	1.48	0.00533959	0.0494951	9.53	LOC106609286	106609286	ETS domain-containing protein Elk-3-like	7.05889	7.88731	5.52705	6.8214	3.90237	7.57901	14.8011	9.83796	12.4158	15.3451	14.2175	18.1343	7.21355	11.9041	5.41323	9.92044	9.41616	10.9187	8.63288	9.47078	13.9332	9.44667	5.97702	9.4464	5.48284	8.08511	7.92226	10.6285	11.4048	7.01578	K09430	ETS domain-containing protein Elk-3 (SRF accessory protein 2) | (RefSeq) ETS domain-containin
MSTRG.20307	1.77	8.34417e-05	0.00313142	4.48	il15ra	106609274	interleukin 15 receptor subunit alpha	1.59158	2.25349	1.7081	2.46837	1.74492	4.37061	6.28486	4.46974	5.11767	4.26339	5.23771	5.03534	3.45973	4.69858	7.82632	3.27165	3.8735	8.33159	3.54865	2.85734	3.70289	3.73757	3.85416	6.97537	9.45837	3.4757	3.96123	4.25159	8.68974	3.84339	K05074	interleukin 15 receptor alpha | (RefSeq) il15ra; interleukin 15 receptor subunit alpha
MSTRG.20322	1.27	0.000489969	0.0105403	12.19	kin	106609268	Kin17 DNA and RNA binding protein	12.2128	9.08488	7.88547	12.3287	10.4067	7.61516	11.743	11.0444	12.6263	14.9273	13.5565	13.789	11.6684	12.5335	12.8166	9.17788	11.8923	12.0649	10.3887	12.5848	14.7826	13.2902	11.4199	11.233	14.5191	17.0476	13.2934	13.914	13.871	11.8636	K13102	DNA/RNA-binding protein KIN17 | (RefSeq) kin; Kin17 DNA and RNA binding protein
MSTRG.20366	2.05	0.000590721	0.0118954	5.34	LOC106609352	106609352	neuroepithelial cell-transforming gene 1 protein-like	2.43937	2.48778	2.08901	1.72199	2.34283	2.31144	5.05325	1.00907	8.20391	4.54545	5.42706	7.36912	2.70439	5.38391	5.21137	7.56413	3.59615	6.7588	7.64479	3.70938	5.89433	12.241	6.11104	8.23584	1.65273	6.48709	8.65291	9.59412	8.67834	5.15273	K20683	Rho guanine nucleotide exchange factor 3/8 | (RefSeq) neuroepithelial cell-transforming gene
MSTRG.20375	0.38	1.1946e-05	0.000770702	6.09	LOC106609456	106609456	mitogen-activated protein kinase 11-like	9.2412	11.4854	17.5236	11.4054	11.7491	12.4813	6.58216	6.41612	1.57244	6.79307	3.52959	4.13338	7.60703	2.83582	11.4465	4.29694	6.26991	1.35647	1.96244	3.44177	4.98332	6.64778	1.61215	1.80189	7.42157	3.13875	3.40405	2.81227	3.48515	5.33016	K04441	p38 MAP kinase [EC:2.7.11.24] | (RefSeq) mitogen-activated protein kinase 11-like
MSTRG.20376	0.6	0.0025923	0.0315224	4.61	LOC106609457	106609457	mitogen-activated protein kinase 12-like	5.69569	6.29363	9.00436	10.2012	4.3933	6.86436	5.68914	3.39371	2.67952	5.81649	3.40198	9.46226	5.59976	2.62082	6.42153	3.61	4.17764	1.4336	2.03445	6.1405	5.38632	3.18783	2.29869	1.89019	2.43903	4.1609	3.04708	3.73581	3.32837	3.93724	K04441	p38 MAP kinase [EC:2.7.11.24] | (RefSeq) MK12; mitogen-activated protein kinase 12-like
MSTRG.20409	1.62	0.000613364	0.0121773	8.91	dram1	100195628	DNA damage regulated autophagy modulator 1	4.59373	6.36007	2.90048	4.33672	7.57925	6.86302	7.25773	9.16305	7.6698	6.07315	10.364	12.5579	8.0453	7.90994	6.30165	12.973	5.96953	13.0004	5.09984	5.72993	8.58939	19.2014	6.18498	13.9877	12.0981	9.40439	11.7117	15.8133	14.7141	4.7345	K21955	DNA damage-regulated autophagy modulator protein 1 | (RefSeq) dram1, dram; DNA damage regulat
MSTRG.20410	1.28	0.000544884	0.0112758	7.67	ccd53	100195265	Coiled-coil domain-containing protein 53	7.41659	4.69346	3.9814	5.24681	8.00194	7.18905	7.96107	9.29387	6.54563	9.34959	9.54761	8.92866	6.64297	7.16038	9.14594	7.6762	6.40783	6.82495	6.37716	6.18151	7.49503	9.77364	6.36555	10.4975	12.7733	7.86431	8.93147	7.57142	8.53049	5.61714	K18463	WASH complex subunit CCDC53 | (RefSeq) ccd53, ccdc53; Coiled-coil domain-containing protein 5
MSTRG.20429	0.77	0.000385899	0.00902304	1.11	LOC106609448	106609448	kelch-like protein 42	1.19803	1.71505	1.14596	1.46104	1.69571	2.21668	1.23439	1.39441	0.990028	0.652405	0.996405	0.785137	1.6044	1.26158	0.741479	0.909756	1.08371	0.976729	0.264379	1.00391	1.05689	1.23789	0.62156	1.2915	1.02389	1.29228	1.07869	1.21868	0.63584	0.61252	no KO	assigned | (RefSeq) kelch-like protein 42
MSTRG.20431	1.35	0.00112282	0.0184382	1.67	LOC106609480	106609480	uncharacterized LOC106609480	0.836968	1.07157	0.366748	1.02097	1.19249	1.7527	2.75716	1.53616	1.65195	1.6868	1.91216	1.77655	2.43959	1.0182	2.21298	1.73904	1.20381	1.54168	0.321784	2.16608	2.69105	2.49473	0.753424	2.11923	3.35081	2.11409	1.53662	1.69892	2.88503	0.311244	no KO	assigned | (RefSeq) uncharacterized LOC106609480
MSTRG.20432	1.93	0.00433638	0.0434964	2.73	LOC106609467	106609467	tetraspanin-9-like	0.572504	0.492743	0.337889	2.75243	0.33018	2.29534	6.1821	2.92714	1.01822	1.0522	3.1123	3.45511	0.767433	2.05348	1.85498	0.713866	0.499526	4.6883	2.14957	3.01909	5.58911	5.83493	2.37255	4.31358	3.49766	3.00292	2.46294	4.47504	6.42812	3.62999	K17350	tetraspanin-9 | (RefSeq) tetraspanin-9-like
MSTRG.20485	0.73	0.000459559	0.0101226	12.44	hcls1	100196789	hematopoietic cell-specific Lyn substrate 1	16.8326	17.4199	13.5102	13.2045	15.9158	17.2393	18.5105	12.7237	8.31827	14.5835	13.8385	16.3395	11.8582	8.80989	15.9898	9.01112	9.22443	7.57065	6.46984	10.6286	13.6621	12.6327	6.85433	10.3849	14.7781	11.7204	10.3408	11.5189	15.0359	8.18405	K06106	cortactin | (RefSeq) hcls1; hematopoietic cell-specific Lyn substrate 1
MSTRG.20499	1.42	5.71834e-05	0.00233642	1.99	LOC106609399	106609399	lysine-specific demethylase 7B-like	1.4014	1.62407	0.740348	0.806502	1.71307	1.07476	2.69098	2.06043	1.83918	2.43602	1.83927	1.99952	1.28698	2.53254	2.06934	2.23494	1.43929	1.33323	1.61262	1.42807	2.30706	3.08528	2.06456	2.01913	3.90781	1.91064	2.26924	3.02752	2.82377	2.09768	K11445	lysine-specific demethylase 7A [EC:1.14.11.-] | (RefSeq) lysine-specific demethylase 7B-like
MSTRG.20504	0.81	0.00546171	0.0501418	1.76	LOC106609493	106609493	guanine nucleotide-binding protein G(i) subunit alpha-1	1.95865	2.56914	1.59529	2.41552	2.53022	2.25393	1.89158	1.3342	1.62023	1.48219	1.51178	1.06668	2.30932	1.96685	1.40831	2.9833	1.11183	1.1483	1.29343	1.18889	1.46942	2.36668	0.880713	1.46418	1.62232	2.14321	1.59652	2.11525	2.37276	1.13282	K04630	guanine nucleotide-binding protein G(i) subunit alpha | (RefSeq) guanine nucleotide-binding p
MSTRG.20517	0.71	0.000160243	0.00491255	7.13	cl032	100196224	CL032 protein	8.54683	8.8611	8.98696	11.4501	9.42315	9.67844	7.57833	8.9041	5.95721	6.33249	4.67608	7.98513	7.12551	5.54022	8.67051	7.51623	7.76552	6.75394	6.7413	8.31727	6.19146	6.66253	5.6251	6.29305	5.71848	4.9877	4.94425	5.27049	3.97187	7.52189	no KO	assigned | (RefSeq) cl032; CL032 protein
MSTRG.2053	2.04	0.00041513	0.00941237	10.14	maffl	100194526	v-maf musculoaponeurotic fibrosarcoma oncogene-like	4.96003	9.66148	3.50124	5.88781	3.21179	2.73664	16.3995	16.0386	10.8606	12.3967	11.4355	12.1867	7.47896	4.28899	11.3359	2.70785	8.09732	8.67848	7.27146	5.56244	12.1686	17.4284	10.1339	16.6065	26.8305	9.02431	12.9605	11.8991	13.0907	9.35715	K09037	transcription factor MAFF/G/K | (RefSeq) maffl; v-maf musculoaponeurotic fibrosarcoma oncogen
MSTRG.20535	1.67	0.00100719	0.0171041	25.59	LOC106609517	106609517	sodium-coupled neutral amino acid transporter 2-like	9.01703	19.0772	14.9744	16.2756	16.5522	18.6055	38.7764	23.2665	26.9436	36.5979	26.2884	29.3531	16.1388	34.7778	33.1509	46.6417	13.9769	20.1112	18.0398	14.3777	34.8346	29.7562	14.231	26.3805	48.7017	21.4081	29.5517	30.2308	38.6146	20.9736	K14207	solute carrier family 38 (sodium-coupled neutral amino acid transporter), member 2 | (RefSeq)
MSTRG.2054	1.81	0.00115146	0.0186406	17.95	LOC106609527	106609527	mitochondrial import receptor subunit TOM22 homolog	13.1627	8.83567	4.30215	16.4555	11.8402	7.68332	20.3921	13.6116	18.6408	19.7074	26.8547	37.0388	12.4373	16.886	24.6765	15.8503	9.11622	18.8725	8.22036	27.06	28.1605	19.3014	20.0982	16.373	13.4932	30.7093	18.9819	22.4525	31.0703	6.06636	K17769	mitochondrial import receptor subunit TOM22 | (RefSeq) mitochondrial import receptor subunit
MSTRG.20558	0.65	0.000134697	0.00438187	5.37	LOC106609531	106609531	anoctamin-6-like	5.69771	8.40304	5.66764	6.83323	8.07058	10.8011	8.24762	6.05326	2.52296	4.89077	4.28226	5.3515	5.82541	3.64331	7.99443	2.77009	3.39365	2.65362	1.49797	3.70929	5.80111	6.78159	2.9659	4.29421	7.62438	4.92604	5.81337	3.86384	7.13051	3.72705	K19500	anoctamin-6 | (RefSeq) anoctamin-6-like
MSTRG.20569	1.45	0.00626379	0.0552108	8.07	LOC106609550	106609550	angiopoietin-related protein 5-like	5.18599	5.20517	2.45302	5.92467	4.53463	9.12864	12.9835	8.1252	3.67883	7.44674	12.2456	7.85521	13.6337	6.0386	7.10064	8.0674	6.47439	9.4017	2.25387	5.52574	10.8793	10.2274	4.81474	8.82221	8.6965	8.81035	14.0669	8.56352	20.9507	2.94063	no KO	assigned | (RefSeq) angiopoietin-related protein 5-like
MSTRG.20607	1.85	0.000103884	0.00363639	1.88	LOC106609581	106609581	uncharacterized LOC106609581	0.539275	0.720914	0.452183	0.612435	0.766178	0.744039	1.27155	1.91378	3.29186	1.09723	1.37126	1.31447	1.12907	1.12303	1.50861	2.78748	1.57181	3.59016	2.7411	1.54171	2.1219	3.82486	1.10448	2.87978	2.5525	2.84758	3.30072	4.3834	2.62232	0.53836	no KO	assigned | (RefSeq) uncharacterized LOC106609581
MSTRG.2064	1.19	0.010871	0.0784699	6.63	LOC106609499	106609499	eukaryotic peptide chain release factor GTP-binding subunit ERF3A-like	5.3503	5.37075	6.09909	5.89153	5.80884	4.90648	4.76225	7.07554	7.10485	6.48065	7.43901	7.9012	6.37252	6.6541	8.10932	6.9067	6.6428	6.79969	4.07131	8.64313	7.32591	6.18879	6.48343	6.77774	5.30844	8.49824	6.92848	7.33159	8.26736	7.47331	K03267	peptide chain release factor subunit 3 | (RefSeq) eukaryotic peptide chain release factor GTP
MSTRG.2065	1.64	9.23712e-06	0.000639392	39.93	LOC106609534	106609534	ribosomal L1 domain-containing protein 1-like	22.3703	24.9063	23.0103	30.6702	39.159	18.2579	37.7851	48.9787	44.6888	33.0962	36.0108	57.4123	32.0609	45.3123	40.4922	45.5325	27.6166	45.5103	40.0448	52.8691	48.4339	44.8761	46.7062	55.9055	34.4292	44.6281	45.5243	35.0359	48.0906	48.604	K14775	ribosome biogenesis protein UTP30 | (RefSeq) ribosomal L1 domain-containing protein 1-like
MSTRG.20675	0.5	0.00426012	0.0429739	4.71	LOC106609625	106609625	ras and EF-hand domain-containing protein homolog	10.3176	1.96498	6.76578	8.75223	8.0089	13.9406	6.21468	6.19658	2.49205	8.48374	4.5004	5.77569	6.90935	3.55058	9.27443	1.96915	3.7943	1.54993	0.701718	2.95678	4.05339	4.57196	1.77696	0.669953	2.76846	1.35187	3.02379	4.65256	3.96551	0.468023	K17199	Ras and EF-hand domain-containing protein | (RefSeq) ras and EF-hand domain-containing protei
MSTRG.20676	1.25	0.000498722	0.0106564	6.26	tap26	100286642	Thyroid transcription factor 1-associated protein 26 homolog	4.0334	6.19593	3.33264	5.11759	6.56534	5.17257	7.08203	7.16435	5.85312	5.67773	6.82931	7.74839	4.97785	5.70983	7.3808	6.01367	5.68115	6.30544	4.87765	6.29753	6.87217	8.10561	6.53198	8.7122	7.77984	7.8857	6.33195	5.25146	7.65426	4.7977	no KO	assigned | (RefSeq) tap26; Thyroid transcription factor 1-associated protein 26 homolog
MSTRG.20777	1.68	0.0069533	0.0593458	8.74	idh3a	106609699	isocitrate dehydrogenase 3 (NAD(+)) alpha	0.500981	6.65926	4.37155	7.62714	9.38847	7.11559	10.8301	9.10867	5.54683	10.756	14.1821	17.713	7.23104	8.39496	11.0167	9.46207	4.82565	9.29634	5.74924	10.0466	10.6014	12.145	7.94283	9.48373	7.23526	11.018	9.77672	10.3844	9.58628	4.35049	K00030	isocitrate dehydrogenase (NAD+) [EC:1.1.1.41] | (RefSeq) idh3a; isocitrate dehydrogenase 3 (N
MSTRG.20780	1.87	0.00667437	0.0578582	42.6	LOC106609709	106609709	complement C1q-like protein 2	39.7548	33.9996	15.7743	9.7776	15.6184	30.8123	49.6548	44.3083	40.3706	26.9262	55.8502	75.2197	15.815	34.3929	48.1996	48.662	35.0649	115.348	12.1531	55.7635	53.332	58.819	19.2688	73.7545	54.9346	59.2242	37.7533	60.4647	43.4903	13.6095	no KO	assigned | (RefSeq) complement C1q-like protein 2
MSTRG.20873	0.74	0.000301064	0.00759575	1.25	LOC106609765	106609765	pleckstrin homology-like domain family A member 1	1.59214	1.81308	2.04915	0.986205	2.29114	2.31845	1.14311	1.6525	1.05962	0.837351	0.820802	0.896707	2.28622	0.780837	1.36745	0.893288	1.33445	0.630454	0.639225	0.825056	1.07338	1.79927	1.19114	1.08317	1.10834	1.13511	1.1855	0.785258	1.08419	0.789905	no KO	assigned | (RefSeq) pleckstrin homology-like domain family A member 1
MSTRG.20897	1.42	0.00446919	0.0443086	1.7	tspan33	106609778	tetraspanin 33	1.28955	1.07236	0.146505	1.02379	1.50481	0.698111	2.81022	1.57001	1.0785	2.55014	2.53724	3.10965	2.61084	1.69587	1.95418	0.560829	2.00743	0.685727	0.372313	1.10403	1.44641	3.30018	1.63241	1.62479	3.11555	2.41379	2.41662	1.17297	3.17983	0.17223	K17346	tetraspanin-33 | (RefSeq) tspan33; tetraspanin 33
MSTRG.20919	1.28	0.000270064	0.00705142	1.64	LOC106609793	106609793	twinfilin-1-like	1.31001	1.57499	0.703006	0.966566	1.08998	1.08893	1.89533	2.17325	1.33726	1.66215	1.85646	2.65406	1.22877	1.27304	2.16639	1.44028	0.935633	1.71324	0.865102	1.77349	2.09702	3.14945	1.1291	1.4836	2.10353	2.26633	2.1115	1.89292	2.31615	0.805399	K08870	twinfilin | (RefSeq) TWF1; twinfilin-1-like
MSTRG.21005	1.52	0.0107771	0.0781238	31.41	LOC106609839	106609839	ras-related protein Rab-21	18.7265	28.5758	5.90216	16.2127	25.0366	28.9438	61.8225	31.8966	18.3157	42.2081	44.9166	52.4295	19.8409	31.2492	43.4352	23.1203	18.158	25.0948	3.52398	27.3055	50.3537	61.5407	14.1093	25.9127	53.9156	35.7324	41.0613	31.895	54.7578	6.16912	K07890	Ras-related protein Rab-21 | (RefSeq) ras-related protein Rab-21
MSTRG.2104	0.2	1.52196e-05	0.000917892	2.91	LOC106609875	106609875	parvalbumin beta 2-like	13.5788	4.80247	5.34226	4.25775	6.12217	15.3905	0.56605	0.910594	0.155383	1.79851	22.9187	0.918222	0.214907	0.08798	0.371273	0.281982	0.369702	0	0.580534	0	1.66848	3.36572	0	2.30818	0.587252	0.449701	0	0	0.168815	0.106422	no KO	assigned | (RefSeq) parvalbumin beta 2-like
MSTRG.21043	0.71	0.0103045	0.0757971	7.01	LOC106609858	106609858	interleukin-1 receptor-associated kinase 3-like	12.4963	10.207	4.60909	5.82894	9.5181	15.5616	6.89301	5.98588	6.13122	5.31157	6.5928	5.28569	8.99655	4.62393	6.4201	4.85691	3.04075	5.84596	9.10872	3.1753	6.54734	8.04454	5.39955	4.93575	5.46684	7.69731	8.99463	9.90441	6.72801	6.16135	K04732	interleukin-1 receptor-associated kinase 3 [EC:2.7.11.1] | (RefSeq) interleukin-1 receptor-as
MSTRG.21058	0.52	0.000374827	0.00886227	5.96	LOC106609883	106609883	beta-1,4-galactosyltransferase 1-like	9.14385	11.9639	7.27905	8.43763	10.0634	12.4551	6.56279	4.17804	5.07129	9.59597	5.52899	5.71946	3.65519	4.21988	5.18826	7.29073	5.31089	5.25906	3.92919	2.67579	2.56418	6.04236	4.31178	5.51986	6.40858	5.14439	6.41924	2.98626	5.90698	0	K07966	beta-1,4-galactosyltransferase 1 [EC:2.4.1.22 2.4.1.90 2.4.1.38 2.4.1.-] | (RefSeq) beta-1,4-
MSTRG.2106	2.6	4.97701e-06	0.000412334	6.02	LOC106609842	106609842	class A basic helix-loop-helix protein 15-like	1.8549	1.92064	1.25496	2.66298	2.10499	1.45846	10.8116	6.54572	6.19903	11.3839	12.0577	10.7832	2.17245	12.512	10.0695	5.48477	2.47693	3.23599	2.60996	4.57371	9.99927	5.87733	4.72769	7.5221	9.22487	7.68011	7.73695	5.97471	6.00842	3.82237	K08040	class B basic helix-loop-helix protein 8 | (RefSeq) class A basic helix-loop-helix protein 15
MSTRG.21094	1.18	0.0140905	0.09317	7.42	LOC106609892	106609892	vacuolar protein sorting-associated protein 37C-like	4.95954	8.0324	5.78517	5.22042	6.94822	6.87905	9.37278	10.5555	6.37435	7.58489	5.98239	7.77105	6.67819	7.71082	9.33057	7.88738	6.36345	6.80796	6.02199	6.43278	7.26705	10.4584	5.97091	10.2961	10.319	5.82068	7.32861	6.79077	8.19812	7.37795	K12185	ESCRT-I complex subunit VPS37 | (RefSeq) vacuolar protein sorting-associated protein 37C-like
MSTRG.21110	0.65	3.88077e-05	0.00178002	2.47	LOC106609901	106609901	transmembrane protein 187-like	3.85387	4.22575	2.81961	4.01741	3.65879	3.77548	2.93385	2.4325	2.42222	1.56898	2.23584	2.71292	4.2419	1.49726	2.12288	1.66934	3.35871	1.62994	0.912521	1.43121	2.49552	3.49256	1.14097	1.98609	2.54349	1.718	2.4121	1.1793	2.29978	1.33307	no KO	assigned | (RefSeq) transmembrane protein 187-like
MSTRG.21202	1.53	0.00412014	0.0421035	4.67	LOC106609979	106609979	spermine oxidase-like	2.0162	2.952	2.96114	2.52853	3.04321	3.47043	6.19657	4.14734	4.29558	9.66236	8.65222	8.03263	2.83146	6.93229	7.13434	5.10173	3.05337	2.0163	3.60124	4.27087	6.2451	3.21923	3.1772	3.84585	4.24369	6.90867	4.91655	5.66394	5.69055	3.15039	K12259	spermine oxidase [EC:1.5.3.16 1.5.3.-] | (RefSeq) spermine oxidase-like
MSTRG.21237	2.02	4.42403e-05	0.00194714	11.16	LOC106610016	106610016	TNFAIP3-interacting protein 2-like	5.55142	6.56907	3.3491	4.31976	5.3103	6.20751	13.1295	13.5156	11.5733	14.5022	13.4899	13.7634	4.83627	12.0303	16.5668	11.101	4.55682	6.56141	4.92981	6.38764	11.2003	18.4902	9.19427	14.7689	34.5426	12.2703	13.2491	18.8477	17.2803	6.68208	no KO	assigned | (RefSeq) TNFAIP3-interacting protein 2-like
MSTRG.21259	0.81	0.0022377	0.0289138	2.48	LOC106610019	106610019	arfaptin-1-like	3.86406	4.07264	2.10807	3.38448	2.34989	2.91829	2.88776	3.24325	2.07383	2.62642	1.62558	1.75797	2.84797	2.4233	2.3377	2.05375	2.1744	2.54542	2.04408	1.52074	2.10007	3.16922	1.94403	2.61648	3.9123	2.09064	2.25094	1.88041	2.29481	1.36506	K20314	arfaptin | (RefSeq) arfaptin-1-like
MSTRG.2137	0.6	0.000549989	0.0113619	3.82	LOC106610386	106610386	adapter protein CIKS-like	6.8934	5.61033	8.43773	6.13493	5.93543	3.3768	5.05892	4.31054	2.97986	4.4232	2.73021	2.81887	4.48999	4.31388	1.83339	4.20847	4.23202	1.55727	3.59932	2.64943	0.770122	4.03486	2.94511	2.59655	2.94698	2.97693	3.61376	2.38019	2.0803	4.74529	K21124	adaptor protein CIKS | (RefSeq) adapter protein CIKS-like
MSTRG.21489	0.81	0.0009188	0.0161802	1.22	LOC106610072	106610072	zinc finger protein 329-like	1.4408	2.01291	0.830677	1.52654	1.65593	2.3465	1.04028	1.37208	0.610344	0.745821	1.03176	1.01423	1.31841	1.03239	1.27644	1.151	1.28966	1.4068	0.31505	1.02762	1.34504	1.14381	0.943815	1.2929	1.91507	1.17976	0.910746	1.20979	1.59464	0.740086	no KO	assigned | (RefSeq) ZO20; zinc finger protein 329-like
MSTRG.21500	1.31	0.000530191	0.0110674	1.66	LOC106610080	106610080	zinc finger and BTB domain-containing protein 16-like	1.13631	1.35598	0.473778	0.782166	1.06881	1.91802	2.18727	1.82583	1.39029	2.08335	1.97601	1.79017	1.19264	1.60568	2.64593	1.41371	0.672194	1.50308	1.12645	1.17996	1.80265	2.82698	1.76264	2.00007	2.87284	2.03544	2.39987	2.03709	1.7807	0.908309	no KO	assigned | (RefSeq) zinc finger and BTB domain-containing protein 16-like
MSTRG.21596	1.23	0.00127545	0.0199074	2.41	LOC106610238	106610238	ELMO domain-containing protein 2-like	2.13479	2.75769	0.968814	1.47207	1.62609	2.358	3.07586	3.17188	2.06018	2.17767	2.13254	2.60249	2.9516	2.41495	2.93009	1.67246	2.11607	3.0259	1.34137	2.80597	2.79733	3.54311	2.23292	3.34089	3.54877	2.23914	2.55062	2.04096	2.9305	1.34573	no KO	assigned | (RefSeq) ELMO domain-containing protein 2-like
MSTRG.21609	0.7	0.000354488	0.00854519	7.62	LOC106610242	106610242	GRB2-associated-binding protein 1-like	9.13715	11.8379	9.7183	9.08781	9.61355	12.1468	7.01591	9.14809	5.28358	9.64003	5.73335	5.3154	10.2465	7.32178	5.13071	9.6145	7.92325	4.71062	5.9807	5.41142	5.13795	7.49832	5.81838	7.15582	9.9883	7.5647	6.14186	6.34572	5.39283	7.62201	K09593	GRB2-associated-binding protein 1 | (RefSeq) GRB2-associated-binding protein 1-like
MSTRG.21690	0.57	0.0152467	0.0980589	50.62	loxe3	100194745	Epidermis-type lipoxygenase 3	69.1536	81.1471	38.755	98.5347	72.7517	65.763	95.9293	74.0597	14.3516	50.9622	61.5552	87.5371	29.3891	46.7196	105.995	27.7259	23.2152	17.1717	18.4751	82.6946	62.4852	37.3839	21.8867	24.106	30.3953	42.8837	34.8874	34.6806	32.7415	35.1262	K18684	hydroperoxy icosatetraenoate dehydratase/isomerase [EC:4.2.1.152 5.4.4.7] | (RefSeq) loxe3; E
MSTRG.21756	1.69	0.00024531	0.00665924	6.79	mxd4	106610321	MAX dimerization protein 4	2.93981	5.31242	3.07348	3.37146	4.47102	3.49478	11.2068	5.92429	4.5137	9.89534	7.8483	7.06266	3.13996	8.34527	9.91606	7.14335	6.82339	4.93502	3.08443	5.53385	10.3495	9.83838	4.47232	6.36351	15.4317	6.32091	7.30532	8.83205	13.4361	3.28861	K09114	MAX dimerization protein | (RefSeq) mxd4; MAX dimerization protein 4
MSTRG.2177	1.29	0.000812046	0.014877	8.7	lsm12	100194588	LSM12 homolog (S. cerevisiae)	5.6314	8.22334	4.5967	7.92655	7.91045	7.12904	10.7513	10.8226	8.96601	8.87831	9.15394	12.5098	9.27666	9.36002	7.41843	7.34915	5.98034	8.02158	7.50404	9.86235	9.91192	12.7228	7.91817	10.7638	7.84471	9.31423	8.62352	8.30606	10.1311	8.23586	no KO	assigned | (RefSeq) lsm12, LS12A; LSM12 homolog (S. cerevisiae)
MSTRG.218	1.41	0.000276607	0.00718058	2.59	LOC106602928	106602928	desumoylating isopeptidase 2-like	1.47104	1.55949	1.46462	1.30999	2.13021	1.83943	4.19813	3.8181	2.47878	2.92517	2.75825	3.1082	1.6008	2.41551	3.28261	2.89814	1.9762	1.91782	1.88182	1.47009	2.2435	4.45873	1.63809	2.8494	5.43552	2.68958	3.03489	3.04925	4.25083	1.46159	no KO	assigned | (RefSeq) desumoylating isopeptidase 2-like
MSTRG.21808	0.23	0.00137156	0.0208503	23.24	vps37a	100195198	VPS37A subunit of ESCRT-I	192.343	20.3999	1.93169	201.71	4.49902	65.54	7.19228	5.14644	6.71741	38.0224	3.90771	5.79155	3.74285	3.95263	31.9955	3.80293	3.19438	4.35923	4.70604	5.11079	4.21134	5.98972	3.39656	6.24876	6.31154	37.4557	4.48895	3.19032	6.43222	5.34433	K12185	ESCRT-I complex subunit VPS37 | (RefSeq) vps37a, vp37a; VPS37A, ESCRT-I subunit
MSTRG.21872	1.63	0.000723303	0.013647	28.72	timm10	106610469	translocase of inner mitochondrial membrane 10	15.4709	16.5441	13.1838	19.4076	27.3086	18.0303	34.3616	28.9574	25.3561	22.8416	28.5349	56.2558	18.0927	21.8857	23.5138	33.4333	13.926	32.5167	23.9226	24.2546	28.6437	42.0499	31.3547	44.3845	35.2607	30.1886	32.8459	32.9048	56.2514	29.972	K17778	mitochondrial import inner membrane translocase subunit TIM10 | (RefSeq) timm10; translocase
MSTRG.2193	0.51	2.58451e-08	1.08563e-05	1.06	dll1	106610689	delta like canonical Notch ligand 1	2.01191	2.73276	1.28549	2.51258	2.21766	3.59381	1.51756	1.35682	0.321526	0.578719	0.52992	1.18095	1.16908	0.307526	1.19712	0.290687	0.867667	0.248816	0.34449	1.06573	0.670599	0.697258	0.699017	0.450116	0.689188	0.976009	0.501275	0.547986	0.460828	0.689777	K06051	delta | (RefSeq) dll1; delta like canonical Notch ligand 1
MSTRG.21936	1.58	4.1997e-07	7.73003e-05	2.17	LOC106610500	106610500	uncharacterized LOC106610500	1.31256	0.962285	0.555085	1.08006	1.46961	1.45696	3.18364	2.18995	2.08184	3.19388	2.26307	2.75263	1.66193	2.49059	2.62921	3.19606	1.15089	1.63255	1.42576	1.5246	2.8316	3.1295	2.06373	2.01669	3.35114	2.46294	2.55737	3.36523	3.61883	1.53649	no KO	assigned | (RefSeq) uncharacterized LOC106610500
MSTRG.21950	1.18	0.00401327	0.0414537	1.34	LOC106610522	106610522	uncharacterized LOC106610522	1.16238	0.983803	0.68445	0.852316	1.17865	1.38756	1.59388	1.41745	0.942493	1.99591	1.55777	1.70061	1.03724	1.3382	1.35303	1.57803	1.11663	0.789029	1.25383	1.32295	1.29241	1.90708	1.52189	1.19276	1.77871	1.6664	1.65151	1.64478	1.55304	0.764659	no KO	assigned | (RefSeq) uncharacterized LOC106610522
MSTRG.22019	1.23	0.0110262	0.079208	1.07	LOC106610586	106610586	mitochondrial basic amino acids transporter-like	0.603146	0.843924	0.582039	0.666454	0.689185	0.953201	1.73745	0.8124	0.903842	1.6102	0.949655	0.888375	1.0481	0.690105	1.62957	2.42654	0.445982	1.17668	0.704144	0.913353	1.40732	1.06328	0.728159	1.09047	1.88676	1.29796	0.844295	1.2828	1.28662	0.829736	K15109	solute carrier family 25 (mitochondrial carnitine/acylcarnitine transporter), member 20/29 |
MSTRG.2202	1.43	0.000627559	0.0123118	14.13	pdcd2	100196165	programmed cell death 2	8.34933	13.4349	7.75749	9.24662	12.3806	9.09807	19.6495	18.5428	11.7985	12.0817	16.6844	23.0709	12.2519	15.6964	17.5297	12.9889	9.63245	14.2051	6.03701	12.6366	19.514	19.1481	13.4168	21.8106	16.396	14.4793	16.8453	11.0421	18.5629	9.65601	K14801	pre-rRNA-processing protein TSR4 | (RefSeq) pdcd2; programmed cell death 2
MSTRG.22072	1.22	0.0128169	0.0875202	9.3	styx	100196555	serine/threonine/tyrosine interacting protein	7.49181	7.67004	5.65971	7.92385	12.48	6.20018	9.59125	12.5752	8.66891	8.73996	10.8667	11.3896	9.06755	10.3874	9.45921	9.94893	7.09214	9.1094	11.95	7.57387	9.38703	9.18574	10.0618	10.4232	6.85968	10.4144	10.4581	8.90603	10.8191	8.54882	K18042	serine/threonine/tyrosine-interacting protein | (RefSeq) styx; serine/threonine/tyrosine inte
MSTRG.22073	1.83	4.16211e-05	0.00185921	7.83	gnpnat1	100195905	glucosamine-phosphate N-acetyltransferase 1	3.84789	4.40346	2.99866	4.20615	3.96461	5.37865	8.60589	9.4772	9.06803	10.7384	10.9421	11.2168	3.93837	10.4462	11.2955	9.30785	2.4857	9.13709	6.52164	6.41739	10.3579	8.26652	6.2908	11.7446	10.8221	10.6062	8.47234	8.75306	10.4004	4.73624	K00621	glucosamine-phosphate N-acetyltransferase [EC:2.3.1.4] | (RefSeq) gnpnat1, gna1; glucosamine-
MSTRG.22077	1.58	0.000111714	0.00379937	3.16	LOC106610637	106610637	uncharacterized LOC106610637	2.32392	1.79956	0.841136	2.09005	2.30052	1.46961	3.11754	3.55886	3.47596	4.17553	4.02174	3.80142	3.49116	3.35498	3.01655	4.76226	2.48974	2.84688	3.17169	2.08984	3.68627	4.16376	3.23488	5.31774	5.58321	2.78946	3.29715	2.42436	5.24336	0.726429	no KO	assigned | (RefSeq) uncharacterized LOC106610637
MSTRG.2208	0.19	6.37769e-05	0.00254926	3.43	LOC106610721	106610721	actin, alpha skeletal muscle 2-like	14.9976	7.02362	8.67233	5.62451	3.26811	12.1817	0.286209	0.347781	0.162394	0.705553	33.1365	0.806553	0.165666	0.098836	0.060284	0.136903	0.623833	0.03242	0.320579	0	1.51206	8.90719	0.169258	1.28143	0.996478	0.798747	0	0.083938	0.099539	0.451051	K10354	actin, alpha skeletal muscle | (RefSeq) actc1-1; actin, alpha skeletal muscle 2-like
MSTRG.22232	1.34	0.00641599	0.0561265	1.05	LOC106610701	106610701	kinase D-interacting substrate of 220 kDa-like	0.78849	0.398746	0.926519	0.321231	0.323569	0.793347	1.24723	1.21133	2.60963	0.854875	1.47208	0.744885	0.638587	1.24212	1.37073	0.652647	0.879486	1.21516	0.56595	1.4613	0.785573	1.17916	0.648146	0.775114	1.84463	1.10515	2.0668	0.706007	0.829906	1.89376	K12460	ankyrin repeat-rich membrane spanning protein | (RefSeq) kinase D-interacting substrate of 22
MSTRG.22291	2.12	0.000982461	0.0168142	3.92	LOC106610758	106610758	uncharacterized LOC106610758	1.63199	0.832744	0.930805	0.944104	1.60948	2.60252	1.52943	1.07869	12.6999	3.45408	8.36423	5.63417	1.34844	3.52692	3.59218	4.14736	2.07095	6.3154	3.30805	3.57924	2.60718	4.22866	9.14035	3.69446	1.89985	3.39118	6.90344	5.39863	7.065	4.08254	no KO	assigned | (RefSeq) uncharacterized LOC106610758
MSTRG.22319	0.68	0.00437422	0.0438026	2.43	LOC106610778	106610778	protein CLN8-like	4.33444	2.5514	1.37299	3.65312	5.23219	4.20876	2.99383	2.11376	1.85008	2.54086	3.63899	3.00664	4.59954	1.45349	2.54995	0.902023	2.12737	1.4564	1.1025	0.9164	1.86227	3.93614	0.972759	3.14305	1.67026	0.877182	2.96674	1.48586	2.4195	0.957561	no KO	assigned | (RefSeq) protein CLN8-like
MSTRG.22350	1.39	0.00744756	0.0617786	1.33	LOC106610812	106610812	protein FAM167A-like	0.403699	1.10851	0.405466	0.6059	0.746342	1.23648	0.359188	1.33072	1.76289	1.18488	0.645738	1.26026	1.57932	1.06612	1.10135	2.1231	0.939179	2.93987	1.33821	1.04528	1.1872	1.73473	0.954349	3.11207	2.59131	1.38784	1.65092	1.74693	1.76315	0.721616	no KO	assigned | (RefSeq) protein FAM167A-like
MSTRG.22405	3.31	1.26039e-06	0.000162245	39.09	LOC106610887	106610887	MARCKS-related protein-like	11.2118	12.3997	11.7283	12.059	14.2852	10.6884	30.3117	66.6511	61.4268	25.0644	40.9758	46.5893	11.5568	46.7952	20.7012	39.5704	17.2605	57.4858	54.9514	30.1442	35.4737	75.0559	49.4937	67.8331	65.6968	51.9634	59.2573	56.9806	50.7137	38.4241	K13536	MARCKS-related protein | (RefSeq) MARCKS-related protein-like
MSTRG.22408	0.78	0.00658419	0.0572785	1.65	mcl1b	100196102	myeloid cell leukemia sequence 1b	1.12123	2.57378	1.60529	2.10523	2.54582	3.40926	2.03025	1.59002	0.826052	1.41307	1.72585	1.22535	1.83809	1.52486	1.47759	1.03196	1.52929	1.45439	0.538185	2.11367	1.78279	2.30986	1.65657	1.07256	1.95214	1.52212	1.19301	1.99708	1.7322	0.66104	K09110	L-myc proto-oncogene protein | (RefSeq) mcl1b; myeloid cell leukemia sequence 1b
MSTRG.22437	1.54	0.000114015	0.00386118	12.94	LOC106610862	106610862	signal recognition particle 14 kDa protein-like	7.75833	11.0178	3.96619	8.41027	10.2668	9.56392	19.9096	17.9417	10.3361	12.0635	15.1841	18.2278	9.93333	12.4485	18.9498	10.2422	7.56244	14.1531	6.30222	13.6123	15.2009	21.6311	8.64364	18.2346	23.8887	13.236	13.4078	11.7675	19.71	4.52787	K03104	signal recognition particle subunit SRP14 | (RefSeq) signal recognition particle 14 kDa prote
MSTRG.22471	4.51	6.28344e-05	0.00252424	8.04	LOC106610834	106610834	thrombospondin-1-like	1.01869	1.06677	0.421682	0.474772	0.8351	1.4608	3.04483	3.21794	11.6569	6.6458	18.9987	6.92615	1.21659	16.1531	7.78353	6.71354	1.16646	16.804	6.7103	2.50224	10.7627	15.9613	3.58612	23.0279	23.6998	2.97092	16.5737	10.4662	18.0705	1.37543	K16857	thrombospondin 1 | (RefSeq) thrombospondin-1-like
MSTRG.22516	0.84	0.0128217	0.0875202	1.83	dpf3	100195570	D4, zinc and double PHD fingers, family 3	3.05069	2.91435	1.77971	2.04033	1.57325	2.12511	1.43115	2.28189	1.96612	2.0099	1.17535	1.0476	1.95759	1.67705	1.44186	1.23745	2.54731	1.80678	1.44358	1.84587	1.34604	1.96537	1.5993	1.898	2.06523	1.9927	1.9164	1.77897	1.56552	1.36108	K22198	BRG1-associated factor 45B/C | (RefSeq) dpf3; D4, zinc and double PHD fingers, family 3
MSTRG.22525	1.48	0.000468712	0.0102281	18.34	LOC106611060	106611060	rRNA-processing protein FCF1 homolog	11.2775	15.0815	9.78991	13.9176	17.4944	9.34876	25.3939	24.5269	19.0151	18.759	16.7495	22.4108	11.5537	14.6445	20.4381	18.8207	14.888	18.567	11.0661	18.763	18.3278	20.4036	18.7443	25.9331	36.2699	16.2693	22.1174	15.0222	28.7839	15.9721	K14566	U3 small nucleolar RNA-associated protein 24 | (RefSeq) FCF1; rRNA-processing protein FCF1 ho
MSTRG.22567	1.54	0.000167152	0.00505958	25.36	LOC106611014	106611014	ADP-ribosylation factor 6-like	17.1146	15.9907	9.56997	15.4785	20.2757	23.6056	36.7048	29.6887	19.7983	35.1342	28.2721	32.8786	19.2267	24.5938	35.8202	25.3286	17.0063	21.2578	18.4604	17.249	32.0473	37.232	16.0257	32.3011	52.8742	16.3796	28.6916	27.6842	38.1852	15.8429	K07941	ADP-ribosylation factor 6 | (RefSeq) ARF6; ADP-ribosylation factor 6-like
MSTRG.22582	1.73	2.85455e-05	0.00142686	27.08	lpp60	100194861	60 kDa lysophospholipase	17.207	15.1608	21.0185	12.0721	17.8767	14.7548	34.3852	41.8259	20.8304	29.8658	27.7277	34.7402	16.0165	18.298	33.1709	32.5929	31.6188	40.7466	18.2529	30.3061	30.2284	40.8318	20.8062	37.562	41.0193	25.4527	34.2679	27.4937	26.8335	19.5531	K13278	60kDa lysophospholipase [EC:3.1.1.5 3.1.1.47 3.5.1.1] | (RefSeq) lpp60; 60 kDa lysophospholip
MSTRG.22585	1.43	2.16069e-05	0.0011678	15.5	ddx24	106611006	DEAD-box helicase 24	12.0528	13.4015	7.90326	12.7515	13.7012	8.01495	16.4759	19.0188	15.9911	14.7927	13.6945	21.1354	11.9585	14.0329	15.065	17.5149	13.3497	15.208	12.1455	16.9234	17.8314	23.9977	13.7654	19.5696	19.6975	16.9678	18.7819	13.6063	23.4615	12.1683	K14805	ATP-dependent RNA helicase DDX24/MAK5 [EC:3.6.4.13] | (RefSeq) ddx24; DEAD-box helicase 24
MSTRG.22597	1.51	0.004605	0.0452195	8.14	LOC106610990	106610990	major surface trophozoite antigen 11-like	4.87867	6.60216	3.83637	4.19325	5.40756	6.02635	12.8015	8.74942	7.49581	9.3691	14.7499	10.3734	8.08935	10.595	6.76532	5.97434	5.75967	9.01326	3.3636	7.24425	12.0519	11.315	1.77185	11.3208	9.81048	11.1535	11.8941	8.29082	11.1685	4.02703	no KO	assigned | (RefSeq) major surface trophozoite antigen 11-like
MSTRG.22635	1.54	0.00487288	0.0466872	2.3	LOC106610961	106610961	zinc finger FYVE domain-containing protein 21-like	1.91985	0.366963	1.00922	0.566661	3.24873	1.12153	1.96781	4.30741	2.54472	1.96644	2.96882	0.969118	2.80967	3.86069	2.47696	3.44634	3.11365	2.35299	1.25944	1.54844	1.81906	2.85127	3.70364	3.41563	2.73459	2.23707	3.65678	0.950013	2.70935	1.12323	no KO	assigned | (RefSeq) zinc finger FYVE domain-containing protein 21-like
MSTRG.2265	0.71	0.0145741	0.0952106	3.94	hhex	100194834	hematopoietically expressed homeobox	5.7639	6.10283	2.65703	3.90687	6.26048	6.25238	5.07623	4.51766	2.87324	2.65376	3.94393	4.89104	5.98975	3.18374	2.33315	2.7873	4.34007	3.21061	0	3.67977	2.81665	6.23471	1.89434	4.43379	5.03614	4.94975	3.79538	4.12132	4.09103	0.321334	K08024	homeobox protein HEX | (RefSeq) hhex; hematopoietically expressed homeobox
MSTRG.22693	1.81	6.02615e-05	0.00243795	18.14	LOC106611136	106611136	ornithine decarboxylase 1-like	8.66371	12.3004	8.24898	12.2538	14.0163	7.13955	28.6536	28.815	12.7478	16.0143	11.993	27.5124	11.9782	17.3539	22.3079	20.5212	10.1575	14.7743	12.4815	33.2847	21.3931	23.374	21.5866	20.4859	18.2077	24.2574	19.4418	19.9381	23.0942	21.2261	K01581	ornithine decarboxylase [EC:4.1.1.17] | (RefSeq) DCOR1; ornithine decarboxylase 1-like
MSTRG.22694	0.38	1.6729e-08	8.70745e-06	1.42	LOC106611134	106611134	potassium voltage-gated channel subfamily F member 1-like	3.54331	4.44544	2.46917	4.12629	2.15432	6.1647	1.57877	1.21296	0.417996	1.20589	1.7382	1.34714	0.836192	0.60705	1.75742	0.029126	0.720006	0.421154	0	1.30677	1.11061	0.224404	0.577	0.736444	1.37593	0.611705	0.648445	0.600213	0.620994	0.107	K04899	potassium voltage-gated channel subfamily F member 1 | (RefSeq) potassium voltage-gated chann
MSTRG.22701	0.71	0.000383446	0.00898852	14.67	pqlc3	106611133	PQ loop repeat containing 3	17.3024	24.4316	15.3889	15.4254	17.9454	22.7687	22.0941	13.9799	9.74885	15.7912	12.2281	20.2341	17.0764	9.45562	24.4433	12.8628	11.4465	9.27253	6.16525	13.0181	14.328	15.9793	8.61916	14.0138	16.2836	10.9969	13.6871	11.6297	14.6876	8.67781	no KO	assigned | (RefSeq) pqlc3; PQ loop repeat containing 3
MSTRG.22712	1.57	9.4214e-05	0.00340236	14.19	LOC106611122	106611122	protein LBH-like	8.6539	12.4538	6.521	5.75722	10.9918	11.3986	19.2417	19.1226	14.1881	10.3862	14.1142	14.6753	14.246	12.6402	12.5796	13.1258	12.6999	14.9792	8.66972	8.90054	13.1061	24.6679	12.3504	21.9709	29.0027	14.3396	18.4389	16.1543	22.1145	8.10008	no KO	assigned | (RefSeq) LBH; protein LBH-like
MSTRG.22722	0.38	1.30006e-06	0.000163828	13.21	LOC106611115	106611115	intron-binding protein aquarius-like	21.1534	37.8376	20.4327	21.7542	30.856	23.7555	23.5457	8.55513	6.62537	13.7989	13.187	18.8299	15.6713	5.79592	14.2397	8.494	6.60599	3.21734	7.33117	8.8566	10.3501	9.40506	3.92714	7.01611	10.8262	10.4943	7.27727	9.25473	11.8447	5.39653	no KO	assigned | (RefSeq) intron-binding protein aquarius-like
MSTRG.22778	1.97	6.16325e-06	0.000479051	17.29	LOC106611175	106611175	NF-kappa-B inhibitor alpha-like	10.4004	9.55904	7.73773	8.04302	9.94221	8.43197	16.4669	15.0035	27.1806	16.8792	20.3299	27.4639	16.5928	20.1083	12.0215	21.306	8.10365	23.7518	16.3087	14.3313	17.6578	22.4593	21.8219	20.5916	14.0634	16.1559	21.0896	32.4517	26.594	15.7046	K04734	NF-kappa-B inhibitor alpha | (RefSeq) IKBA; NF-kappa-B inhibitor alpha-like
MSTRG.22790	1.29	0.00011784	0.00396272	19.07	LOC106611181	106611181	gem-associated protein 2-like	14.6477	17.0332	12.5519	14.9929	15.9833	15.5097	25.2401	21.9152	20.9406	15.935	18.5026	23.2501	17.5044	16.6244	19.4435	24.8168	17.45	18.8611	16.906	21.1545	21.7494	23.0108	15.029	24.2941	24.7928	20.2133	17.9245	15.2341	22.9255	17.6216	K13130	gem associated protein 2 | (RefSeq) GEMI2; gem-associated protein 2-like
MSTRG.22811	1.38	0.00971226	0.0728968	2.24	traf3	106611198	TNF receptor associated factor 3	1.47264	1.47158	1.18227	1.28881	1.34707	1.74189	1.40684	2.43758	2.73237	1.56967	2.0376	1.7758	2.13839	1.75264	1.53636	2.48949	2.08778	2.76638	3.97303	1.13612	1.70956	3.24788	1.79919	4.34808	3.63589	2.02683	2.49259	5.46607	2.63045	1.6361	K03174	TNF receptor-associated factor 3 | (RefSeq) traf3; TNF receptor associated factor 3
MSTRG.22812	1.3	0.00826196	0.0657978	5.47	ehd4	106600946	EH domain containing 4	3.96534	4.63634	2.07172	3.30323	5.20585	5.31555	6.87786	7.5868	4.04043	5.95118	5.71366	6.36106	5.65236	4.16303	4.68577	4.34578	3.18902	3.90494	1.76088	5.02448	4.62481	10.1399	4.00885	7.46108	12.5187	6.86701	5.56974	7.4736	8.16801	3.36413	K12477	EH domain-containing protein 4 | (RefSeq) ehd4; EH domain containing 4
MSTRG.22930	1.2	0.00156135	0.0226566	1.76	LOC106611262	106611262	nesprin-3-like	1.33613	1.80308	1.01595	1.04995	1.42411	1.49377	2.58438	2.06044	1.51431	1.47825	1.92544	2.37639	2.02238	1.17281	2.65611	1.86718	1.53633	1.36853	1.17676	1.31904	1.69699	2.20515	1.01877	2.00273	2.93593	1.90569	1.82987	2.09295	2.72333	1.18943	K21761	nesprin-3 | (RefSeq) nesprin-3-like
MSTRG.22962	1.67	3.2117e-05	0.00155979	4.24	LOC106611283	106611283	cysteine-rich protein 2-like	2.23645	2.30116	2.60158	2.16593	1.66885	2.671	4.47805	6.831	4.17689	3.41102	4.41523	5.19988	4.57663	3.08528	3.5053	7.33796	3.21889	5.45821	1.74105	4.76128	4.25207	9.7533	2.74866	6.31024	5.8398	4.82252	4.78708	4.03493	6.50766	2.29142	no KO	assigned | (RefSeq) cysteine-rich protein 2-like
MSTRG.22976	1.53	0.000188565	0.00553965	33.11	LOC106611287	106611287	zinc finger protein 36, C3H1 type-like 1	24.7811	27.1679	17.9259	15.0942	27.8431	22.9596	38.3847	40.8944	32.7305	26.3055	34.2861	31.929	37.5168	32.3806	23.4522	32.5652	30.5003	31.5733	22.0909	24.0968	29.2895	51.1422	32.9607	52.3947	57.6366	31.3016	50.9661	30.1551	54.0235	29.0134	K18753	butyrate response factor | (RefSeq) zinc finger protein 36, C3H1 type-like 1
MSTRG.23001	0.74	0.00704727	0.0597073	6.63	oip5	106611299	Opa interacting protein 5	10.9416	8.92181	6.63773	8.6105	8.3714	7.41989	8.3411	8.40271	4.16874	7.05175	4.31668	5.21741	7.27636	4.6821	11.4043	2.46558	7.88075	5.78413	3.83277	7.22228	7.40662	6.3233	4.76937	6.11544	7.69198	4.86962	5.98783	5.05283	5.44184	6.36452	K11565	opa-interacting protein 5 | (RefSeq) oip5; Opa interacting protein 5
MSTRG.2302	1.41	0.0117681	0.0823531	6.47	LOC106611194	106611194	major vault protein-like	4.12456	4.7832	6.92722	3.73894	2.78164	5.0617	8.00212	8.27764	11.0542	5.56639	6.01986	7.04229	4.12424	6.73267	7.11874	8.39099	3.82307	11.8191	5.54913	5.97819	7.50755	3.93943	7.22764	9.6402	7.4871	7.2636	10.1668	4.70391	4.87575	4.24687	K17266	major vault protein | (RefSeq) major vault protein-like
MSTRG.23026	1.89	0.00280534	0.0331949	4.58	LOC106611340	106611340	syntaxin-11-like	2.52761	1.70763	1.5461	1.76506	2.07773	2.28276	4.70435	3.10669	6.15403	9.6557	8.19624	5.54286	1.83566	7.27279	5.13172	7.39312	2.99802	4.02674	0.0103389	2.21838	6.95154	3.84617	5.80458	5.56712	3.79876	5.13006	7.46256	6.09333	9.83231	2.71269	K08487	syntaxin 11 | (RefSeq) syntaxin-11-like
MSTRG.23053	0.73	0.00178816	0.0248918	5.87	LOC106611350	106611350	centromere protein O-like	6.99763	8.33599	5.7562	7.85243	8.93691	7.02474	6.41996	6.93215	3.30597	5.90507	2.92444	7.88881	6.28653	4.67314	9.59297	4.99922	4.98269	4.41751	2.74294	5.22789	6.82733	7.94766	3.87848	5.95905	9.02753	5.27886	4.3458	4.62066	5.14168	1.73354	K11507	centromere protein O | (RefSeq) centromere protein O-like
MSTRG.23054	1.5	0.000136138	0.00441673	3.48	dusp23	100196399	dual specificity phosphatase 23	2.48307	2.03402	1.58983	2.17574	1.36406	3.26694	5.93098	5.47136	3.45852	2.97643	3.13544	3.5894	3.2559	2.38306	5.1895	4.31701	2.30436	2.67555	1.09715	4.54189	4.5659	3.92176	3.80583	4.76403	4.1181	4.15324	3.40776	3.61451	4.78153	3.95483	K14165	atypical dual specificity phosphatase [EC:3.1.3.16 3.1.3.48] | (RefSeq) dusp23, dus23; dual s
MSTRG.23058	1.43	0.000880057	0.0157131	22.82	LOC106611356	106611356	thioredoxin-related transmembrane protein 1-like	13.2744	21.4772	12.0851	18.4569	15.9534	16.7715	22.0935	32.669	21.5518	27.7163	29.0763	16.9214	17.2077	30.9916	35.1419	23.0786	16.9629	15.3484	13.5901	20.1193	17.1962	29.3277	16.899	34.8382	27.3253	28.1283	30.0353	23.7583	39.3307	17.4236	no KO	assigned | (RefSeq) thioredoxin-related transmembrane protein 1-like
MSTRG.23111	0.75	0.0130225	0.0884282	5.26	whsc1	106611401	nuclear receptor binding SET domain protein 2	7.41483	7.42561	6.48943	9.00587	6.0883	4.29096	4.56846	6.13905	4.99444	4.95628	3.08136	5.24787	5.60702	6.42165	7.46395	5.09504	1.69986	6.11209	5.79512	5.39595	5.69768	4.26321	4.57429	4.44443	3.44586	4.708	4.39466	4.70261	3.15892	5.00772	K11424	histone-lysine N-methyltransferase NSD2 [EC:2.1.1.43] | (RefSeq) nsd2, whsc1; nuclear recepto
MSTRG.23150	1.87	6.38699e-06	0.000493302	11.65	LOC106611417	106611417	T-cell receptor beta-2 chain C region-like	6.14483	6.5517	3.88956	5.5045	7.04511	9.02062	10.233	13.3764	9.46796	7.92963	12.7934	12.414	14.6002	9.04356	7.64362	10.7922	12.1551	14.6945	10.4753	9.28797	11.899	23.2693	14.7515	15.5643	16.7477	13.4076	18.6679	9.42423	20.2961	12.405
MSTRG.23174	0.64	0.0102899	0.0757131	75.35	LOC106611459	106611459	glycogen phosphorylase, liver form-like	87.9563	107.993	110.224	106.501	95.1918	95.202	114.262	71.9028	37.4114	103.767	81.1131	127.518	58.1364	62.9071	110.081	55.1429	34.5676	31.6618	47.4825	85.3761	94.4763	55.7265	40.176	37.3171	60.1625	74.8334	53.5737	78.0449	63.5345	78.248	K00688	glycogen phosphorylase [EC:2.4.1.1] | (RefSeq) PYGM; glycogen phosphorylase, liver form-like
MSTRG.23184	1.26	0.00394915	0.0410335	9.51	mrps26	106611467	mitochondrial ribosomal protein S26	6.63984	10.0855	4.5306	7.80164	9.3325	7.65545	11.696	14.0748	7.8377	9.20614	9.28065	12.2873	6.10096	8.9599	10.3804	10.1863	7.35589	7.61379	7.90939	8.18984	10.7798	12.2001	7.83525	14.2548	13.7597	10.4204	9.13469	9.21735	11.7174	8.73635	K17405	small subunit ribosomal protein S26 | (RefSeq) mrps26; mitochondrial ribosomal protein S26
MSTRG.23200	0.76	0.00466131	0.0454606	27.33	LOC106611449	106611449	ribose-5-phosphate isomerase-like	29.4891	28.7446	43.8035	38.1852	34.0331	29.0586	29.8836	28.3204	24.0422	29.288	22.1219	33.3566	21.4285	22.6427	26.6424	33.478	20.3411	18.6996	39.1655	32.5485	28.4181	17.1982	25.7292	21.1889	14.6886	21.4337	22.7594	24.8723	19.7849	38.5426	K01807	ribose 5-phosphate isomerase A [EC:5.3.1.6] | (RefSeq) ribose-5-phosphate isomerase-like
MSTRG.23232	1.15	0.00685785	0.05881	17.66	LOC106611474	106611474	RNA polymerase-associated protein RTF1 homolog	14.6143	14.8915	18.8633	15.1535	14.7559	15.9678	19.5328	20.5064	19.5844	16.7932	17.2464	16.2534	19.0993	21.2102	13.1244	19.4834	20.9464	18.6982	15.6358	18.5342	16.7987	18.7482	18.0847	19.4485	17.7556	15.0519	18.3961	17.5501	18.6056	18.4346	K15178	RNA polymerase-associated protein RTF1 | (RefSeq) RNA polymerase-associated protein RTF1 homo
MSTRG.23260	5.4	3.38415e-05	0.00161087	5.79	LOC106611485	106611485	arginase-2, mitochondrial-like	0	0	0	0.852282	0	0	18.6349	4.17554	1.40956	7.81217	16.6697	17.7262	1.30967	16.6867	5.93655	0.560074	2.38184	6.76298	0	3.86584	4.96639	3.60642	6.39696	11.2442	8.12046	9.44268	14.1781	3.68992	7.16549	0	K01476	arginase [EC:3.5.3.1] | (RefSeq) ARGI2; arginase-2, mitochondrial-like
MSTRG.23270	1.4	0.0107938	0.0781273	31.44	LOC106611499	106611499	lipopolysaccharide-induced tumor necrosis factor-alpha factor homolog	20.6832	28.5624	20.4147	13.7156	31.494	24.5272	35.6883	45.5879	19.6025	27.9397	36.0005	46.2192	28.4716	32.6602	20.9996	26.0503	29.4638	32.0712	24.1109	28.1263	35.3391	55.4376	19.9439	57.251	49.6659	32.697	41.5753	22.2368	33.6977	22.8445	K19363	lipopolysaccharide-induced tumor necrosis factor-alpha factor | (RefSeq) LITAF; lipopolysacch
MSTRG.2328	0.43	6.847e-09	4.82433e-06	4.42	LOC106613187	106613187	arachidonate 5-lipoxygenase-like	9.47341	11.3682	5.69412	6.72344	9.04932	9.95223	6.67819	2.73807	1.79464	4.03437	3.34233	3.93723	4.99854	2.21341	4.97262	3.71326	2.80634	1.12486	1.80104	2.40738	4.078	6.30371	1.24122	2.10565	4.05556	2.56673	2.82179	3.89453	4.92611	1.73508	K00461	arachidonate 5-lipoxygenase [EC:1.13.11.34] | (RefSeq) arachidonate 5-lipoxygenase-like
MSTRG.23286	1.21	0.00257343	0.0313407	613.68	LOC106611504	106611504	60S ribosomal protein L36a-like	531.011	510.655	432.523	475.498	652.24	559.864	722.847	593.561	770.37	599.105	488.323	767.457	608.004	558.076	660.376	741.465	662.299	627.083	603.858	693.335	581.514	658.134	580.052	710.682	484.341	614.914	665.396	593.205	695.211	569.144	K02929	large subunit ribosomal protein L44e | (RefSeq) RL36A; 60S ribosomal protein L36a-like
MSTRG.2329	1.53	0.00992589	0.073829	5.39	LOC106613295	106613295	annexin A5-like	3.51008	5.49101	0	4.07509	4.07119	6.29819	7.4478	10.0753	6.89169	5.02514	1.80415	3.39153	6.17956	8.49832	6.18494	5.25423	4.88764	8.31778	2.92078	4.35914	5.79254	6.44003	5.06846	3.98703	7.80008	4.76889	7.30215	5.75065	5.98012	3.99749	K17095	annexin A7/11 | (RefSeq) ANX11; annexin A5-like
MSTRG.23301	1.35	0.000198404	0.00575109	5.85	LOC106611512	106611512	ubiquitin-conjugating enzyme E2 A	3.89618	5.36078	2.66241	3.10563	5.84963	5.03916	6.112	8.48708	5.11915	6.2271	6.74139	7.0719	4.65319	5.91062	6.53992	6.76905	4.28963	6.02592	3.52998	5.66335	6.36366	8.40303	4.21287	7.87209	10.7072	6.68214	6.35419	5.7793	7.07428	3.0921	K10573	ubiquitin-conjugating enzyme E2 A [EC:2.3.2.23] | (RefSeq) ubiquitin-conjugating enzyme E2 A
MSTRG.2331	1.42	0.00115989	0.0187264	20.64	if4e	100286678	Eukaryotic translation initiation factor 4E	13.3854	17.563	8.98363	19.3407	19.982	11.5325	27.5507	30.1172	16.8434	20.463	20.1741	31.8292	14.6613	21.3063	21.598	19.4896	12.701	21.4351	10.8459	23.2653	26.2273	25.0666	19.0144	29.8523	24.8605	23.1131	26.3947	19.2178	31.3382	10.9696	K03259	translation initiation factor 4E | (RefSeq) if4e; Eukaryotic translation initiation factor 4E
MSTRG.23311	1.35	0.000115459	0.00389358	12.38	lamp2	100194781	lysosomal membrane glycoprotein 2	9.32603	12.1615	4.60632	8.48669	9.78431	12.04	16.0489	16.3823	9.5319	13.8696	9.83874	13.4691	11.2738	12.9199	13.7782	12.1281	10.1632	12.5729	6.06727	10.8882	13.0359	17.5746	9.59203	19.3826	23.9092	12.4492	14.4029	11.1307	17.9619	6.59278	K06528	lysosomal-associated membrane protein 1/2 | (RefSeq) lamp2; lysosomal membrane glycoprotein 2
MSTRG.23320	0.61	5.23225e-06	0.000426197	1.33	zdhhc9	106611532	zinc finger DHHC-type containing 9	2.70127	3.0188	0.994313	2.53727	2.19855	2.50985	2.17498	1.09936	0.491995	1.85632	0.971028	1.05242	1.25371	1.02571	2.29636	0.761054	1.00957	0.248233	0.259767	0.666536	0.936725	2.49292	0.276676	0.722411	2.12445	0.919784	0.709154	0.684406	1.09137	0.757699	K16675	palmitoyltransferase ZDHHC9/14/18 [EC:2.3.1.225] | (RefSeq) zdhhc9; zinc finger DHHC-type con
MSTRG.23327	3.03	7.35583e-05	0.00284193	16.86	LOC106611523	106611523	chloride intracellular channel protein 2-like	5.22204	5.85168	2.96025	3.37919	6.76716	6.14423	10.6801	15.3974	28.9747	11.7805	20.5202	15.1582	7.35934	13.254	11.2128	22.5461	5.48818	55.9952	22.6097	10.7001	15.1045	28.119	11.8166	47.0565	24.1088	14.589	19.0083	35.2475	23.8461	5.02029	K05022	chloride intracellular channel protein 2 | (RefSeq) chloride intracellular channel protein 2-
MSTRG.23331	1.23	0.0124663	0.0859434	11.9	LOC106611536	106611536	protein farnesyltransferase/geranylgeranyltransferase type-1 subunit alpha-like	9.03631	10.6708	7.26711	10.59	10.8335	9.82117	16.7047	13.5215	9.94433	12.0874	13.776	15.7095	8.17265	12.6408	15.1085	10.9691	9.6091	11.0518	6.27627	15.5645	14.6415	12.0693	10.0656	13.07	17.4564	15.0487	13.0592	10.5811	13.9064	7.61573	K05955	protein farnesyltransferase/geranylgeranyltransferase type-1 subunit alpha [EC:2.5.1.58 2.5.1
MSTRG.23340	1.3	0.00173459	0.0244014	8.78	LOC106611544	106611544	transmembrane protein 33-like	6.0553	7.22482	5.46191	6.4013	8.7856	6.9372	12.2008	12.245	5.42608	7.84916	9.61736	11.2186	6.3114	9.59362	10.7462	9.84833	5.44273	8.32975	8.1248	8.58632	9.34492	11.8495	7.9529	10.7915	10.4991	8.89118	9.52418	9.26679	9.72176	9.29701	K20724	transmembrane protein 33 | (RefSeq) TMM33; transmembrane protein 33-like
MSTRG.23355	1.21	0.0134942	0.0906799	46.92	LOC106611558	106611558	peptidyl-prolyl cis-trans isomerase D-like	38.3699	44.2206	28.18	43.0666	46.9191	34.961	59.7447	56.0286	41.9441	48.2498	39.2192	76.2721	42.4726	35.5335	52.8688	55.8676	31.239	43.2409	27.6868	46.2438	53.188	70.7981	32.5886	53.7592	68.6593	46.7307	49.2719	49.7262	61.0701	29.4181	K05864	peptidyl-prolyl isomerase D [EC:5.2.1.8] | (RefSeq) PPID; peptidyl-prolyl cis-trans isomerase
MSTRG.2337	0.81	0.00836282	0.0662797	3.8	slc25a16	106613176	solute carrier family 25 member 16	3.85796	4.17501	4.2664	4.52839	6.22372	4.62327	5.17895	4.54947	2.12407	3.76193	2.89724	4.48678	3.64645	3.58488	5.59723	3.80318	2.80124	2.31163	1.97649	4.51602	3.30308	3.96517	3.55573	3.2197	4.31413	3.65013	3.20932	2.81152	3.67921	3.30496	K15084	solute carrier family 25 (mitochondrial carrier protein), member 16 | (RefSeq) slc25a16; solu
MSTRG.23418	0.71	0.00168735	0.0240192	6.84	cssa09h5orf45	106611594	MRN complex interacting protein	9.92235	7.80844	9.77697	9.16437	9.76599	7.76361	6.16734	4.78678	7.55303	4.37902	5.00055	4.81839	6.58878	4.55791	9.18011	9.03277	5.35786	5.52067	7.91785	6.46278	5.92707	9.18385	4.94738	4.55192	6.11918	4.85881	6.64626	4.13537	8.02692	9.33975	no KO	assigned | (RefSeq) mrnip, cssa09h5orf45; MRN complex interacting protein
MSTRG.23419	1.97	0.00022731	0.00632847	16.96	sqstm1	100194694	sequestosome 1	3.2948	11.2346	8.50369	7.41921	10.7006	13.9229	32.1046	15.438	23.4755	18.1145	20.7766	12.3471	18.2939	19.053	12.4234	35.4257	10.4273	22.0774	8.34089	13.5714	21.7048	21.6274	12.6315	20.283	15.4754	20.731	16.2579	29.2721	24.8561	9.01353	no KO	assigned | (RefSeq) sqstm1; sequestosome 1
MSTRG.23470	1.93	6.53015e-05	0.00259289	1.73	nudt6	106611624	nudix hydrolase 6	1.00966	0.176044	0.434115	0.29571	0.371077	0.743241	2.13983	1.22469	2.9968	1.44666	2.82397	1.87278	0.719449	1.72625	2.04982	3.51522	0.601844	3.17127	0.899501	1.45718	2.64615	2.3885	0.766439	3.83808	2.72985	1.21717	2.25583	2.73985	3.10096	0.430178	no KO	assigned | (RefSeq) nudt6; nudix hydrolase 6
MSTRG.23482	1.79	0.00301513	0.034747	5.48	LOC106611629	106611629	signal recognition particle subunit SRP72-like	3.79331	0	2.37918	6.37742	6.16997	2.23792	7.32567	7.2264	5.48171	5.76398	5.70044	9.35155	6.18397	5.38282	7.35238	5.55133	4.72197	5.54995	2.84078	7.98753	7.85998	8.03862	4.44742	4.58903	2.38266	6.59408	6.06837	5.9943	7.66974	3.25762	K03108	signal recognition particle subunit SRP72 | (RefSeq) signal recognition particle subunit SRP7
MSTRG.23484	0.79	0.000436447	0.00976027	7.67	LOC106611631	106611631	ADP-ribosylation factor-like protein 9	11.7223	10.7291	6.53361	7.58962	10.2087	9.6362	7.91388	8.98698	6.34243	7.41042	7.0784	7.3028	9.61428	6.264	7.10525	7.17424	6.41527	7.03045	6.27508	6.17199	7.72105	9.03923	4.78648	9.21744	10.1762	5.58537	6.15527	6.55695	7.40317	6.07749	K07957	ADP-ribosylation factor-like protein 9 | (RefSeq) ARL9; ADP-ribosylation factor-like protein
MSTRG.23498	1.35	0.00185049	0.0254731	2.5	LOC106611647	106611647	nitric oxide-associated protein 1-like	1.5641	1.65645	1.24073	1.93667	2.1683	1.61205	3.26226	3.24319	2.41902	2.93091	2.22642	3.03162	1.9539	1.85766	2.93107	2.97907	1.17245	2.7439	1.71324	2.7942	3.67093	3.25004	3.02372	3.25847	4.17197	3.25371	3.1904	2.64355	1.3437	1.70936	K19832	nitric oxide-associated protein 1 | (RefSeq) nitric oxide-associated protein 1-like
MSTRG.23507	0.63	2.0141e-06	0.000223257	1.23	LOC106611654	106611654	zinc-binding protein A33-like	2.19544	2.42915	1.38432	2.27044	2.14176	2.35661	1.22054	0.92688	0.462113	1.61618	0.8361	1.46436	1.85039	1.02692	0.75892	1.29065	1.13663	0.389172	1.0571	1.08876	0.751574	1.20068	0.943023	0.549649	0.75837	1.34911	0.77219	1.02068	1.255	0.486705	K12033	tripartite motif-containing protein 68 [EC:2.3.2.27] | (RefSeq) zinc-binding protein A33-like
MSTRG.23511	0.7	0.0143566	0.0942786	41.36	LOC106611674	106611674	selenoprotein H-like	52.1382	36.7941	73.5515	53.3539	51.9583	50.1321	26.5536	35.3359	39.8251	32.5263	31.1796	34.9663	44.2802	37.9495	34.6183	40.5548	55.0933	43.3741	76.6974	47.429	36.9858	20.2063	48.3681	20.7091	8.16234	48.9419	31.993	41.1533	23.2538	62.6412	no KO	assigned | (RefSeq) selenoprotein H-like
MSTRG.23523	0.84	0.00935098	0.0709637	7.03	md19b	100286714	Mediator of RNA polymerase II transcription subunit 19-B	7.70782	6.19788	11.5787	8.79875	7.70817	7.33513	5.61896	7.90948	7.39949	6.37395	6.36837	6.78922	6.22932	5.97357	5.22946	8.39851	8.48984	6.21186	8.53786	7.66632	6.35288	6.41847	7.82839	5.28982	3.6239	6.55205	6.60094	7.35026	5.3953	8.92486	K15137	mediator of RNA polymerase II transcription subunit 19 | (RefSeq) md19b; Mediator of RNA poly
MSTRG.23527	0.83	0.00280749	0.033195	12.74	LOC100286423	100286423	FACT complex subunit SSRP1	16.4008	14.3092	15.0159	17.1303	15.1708	11.6395	12.5415	12.408	11.6204	13.276	9.4308	14.7273	11.4435	10.9177	12.0478	13.0203	14.7451	11.4146	13.851	14.0642	13.6583	12.6264	11.3353	10.731	8.03551	11.8718	10.9881	12.4922	12.4871	12.7659	K09272	structure-specific recognition protein 1 | (RefSeq) ssrp1; FACT complex subunit SSRP1
MSTRG.23549	0.76	3.31298e-06	0.000311069	1.04	LOC106611684	106611684	ras-related protein Rap-2c	1.21739	1.72805	1.39332	1.24517	1.63216	1.8897	1.33115	1.1969	0.592323	0.805025	0.758342	0.995834	1.28103	0.64193	1.04622	0.949959	1.12359	0.64223	0.625326	0.76763	0.835847	1.0247	0.672459	0.922869	0.914104	0.935643	0.798837	0.858533	1.0148	1.25573	K07839	Ras-related protein Rap-2C | (RefSeq) ras-related protein Rap-2c
MSTRG.23570	0.65	0.00518123	0.0484966	6.24	LOC106611775	106611775	short coiled-coil protein B-like	6.8424	11.2873	9.77854	6.83645	10.3341	8.06113	9.93327	3.48674	4.05662	6.07103	6.31633	7.11309	4.69954	8.17034	5.78197	1.42529	5.75725	4.48862	5.63885	5.44806	3.18958	6.47739	3.44365	5.57128	9.0518	3.3853	6.04129	5.13077	5.537	7.85587	K20316	short coiled-coil protein | (RefSeq) short coiled-coil protein B-like
MSTRG.23592	2.09	8.66977e-05	0.0032183	1.13	fosl1	106611757	FOS like 1, AP-1 transcription factor subunit	0	0	0	0	0	0.362347	2.26637	1.59114	1.77946	1.42066	1.23372	2.3956	0.849223	2.04856	0	1.06293	0	0.6245	0	0.854915	0.966633	3.83594	1.13726	1.3551	1.48576	1.77605	1.99077	2.03993	2.97166	0	K09030	fos-like antigen 2 | (RefSeq) fosl1; FOS like 1, AP-1 transcription factor subunit
MSTRG.23593	1.84	2.99701e-06	0.00028703	4.43	LOC106611758	106611758	coiled-coil domain-containing protein 85B-like	1.78439	2.38225	1.57505	1.7816	2.35158	3.04951	5.35424	4.97595	4.39279	5.26321	4.94439	4.45269	2.85393	3.82413	4.09851	4.88131	2.83909	5.94573	3.44338	2.55413	4.59244	8.94615	3.00969	7.70522	9.48759	4.47085	5.62357	5.63437	7.77232	3.0101	K16758	coiled-coil domain-containing protein 85B | (RefSeq) coiled-coil domain-containing protein 85
MSTRG.23596	1.25	0.00250527	0.0308241	388.76	LOC106611749	106611749	ADP/ATP translocase 2-like	283.759	317.033	298.594	287.124	388.639	369.127	468.426	338.41	428.286	373.396	423.128	562.59	416.773	345.559	370.1	442.932	338.805	356.912	373.225	439.738	426.815	457.505	381.486	403.636	267.294	444.641	429.062	399.812	440.125	389.901	K05863	solute carrier family 25 (mitochondrial adenine nucleotide translocator), member 4/5/6/31 | (
MSTRG.23599	0.73	0.01336	0.0899799	1.34	LOC106611752	106611752	39S ribosomal protein L11, mitochondrial-like	2.09436	2.06804	2.44684	1.29005	1.69651	1.97499	0.485314	2.77949	0.729554	0.87791	0.264117	1.0376	1.41756	0.519476	1.90843	1.22742	1.09946	0.95337	1.60457	1.73388	0.760956	0.984479	1.35144	0.571223	1.81695	1.77201	0.910978	0.288115	1.62396	1.79143	K02867	large subunit ribosomal protein L11 | (RefSeq) 39S ribosomal protein L11, mitochondrial-like
MSTRG.23605	1.43	0.000448633	0.00994595	1.6	LOC106611743	106611743	vascular endothelial growth factor receptor kdr-like	0.879892	0.912269	0.829154	0.793515	0.897442	1.05982	1.48224	1.80748	2.08603	1.46409	1.62893	1.31375	1.42852	1.72662	1.63191	1.98299	1.09017	3.25513	1.73669	2.76606	1.72272	1.88119	0.757052	2.80764	2.74767	1.59416	1.768	1.51542	1.75431	0.690099	K05096	FMS-like tyrosine kinase 1 [EC:2.7.10.1] | (RefSeq) vascular endothelial growth factor recept
MSTRG.2363	0.71	0.010885	0.0785232	2.37	pyroxd2	100196716	pyridine nucleotide-disulphide oxidoreductase domain 2	3.1567	4.13538	3.23329	3.16438	2.24616	3.7402	2.5834	1.94808	1.29692	5.2462	1.93935	2.6846	1.80288	2.18453	4.42495	1.57197	2.08293	1.02351	1.70343	2.95839	3.0869	0.932719	1.49869	0.832629	2.11406	1.92325	1.7487	2.60259	1.61192	1.71117	no KO	assigned | (RefSeq) pyroxd2, cj033; pyridine nucleotide-disulphide oxidoreductase domain 2
MSTRG.23632	0.82	0.000619167	0.0122216	14.56	LOC106611722	106611722	rho guanine nucleotide exchange factor 6-like	18.0552	20.4943	10.7942	15.3634	18.3576	18.4838	19.7273	15.0114	10.8917	15.5194	12.8186	12.5465	15.1174	11.8578	20.0596	12.1985	13.1284	8.8701	8.75616	10.0731	14.7705	20.3317	8.64735	13.4035	21.078	14.198	14.9718	14.0379	18.2117	9.10645	K05729	Rho guanine nucleotide exchange factor 6 | (RefSeq) rho guanine nucleotide exchange factor 6-
MSTRG.23643	1.75	1.19743e-05	0.000770702	16.56	LOC106611715	106611715	transmembrane protein 35-like	9.18269	10.2256	7.18912	7.75816	13.3889	10.3902	20.5072	20.5241	21.89	14.7632	20.9542	25.1182	12.494	17.6682	14.9694	15.8008	8.5884	17.6735	10.3846	15.2949	17.3825	30.037	10.9369	25.4289	24.1433	19.0017	20.5221	15.0944	26.1529	13.2279	no KO	assigned | (RefSeq) transmembrane protein 35-like
MSTRG.23657	0.74	0.0105187	0.0769242	9.2	LOC106611707	106611707	synaptotagmin-like protein 4	11.3754	12.1556	10.5826	11.8985	10.5401	12.475	16.1607	4.87737	5.62457	8.47747	10.2806	10.6764	8.29439	9.61052	11.9569	5.02746	6.88874	4.38229	5.42211	7.90387	10.7239	9.97514	6.19885	7.66947	10.6704	10.4112	8.73212	8.89765	9.696	8.51764	K17598	synaptotagmin-like protein | (RefSeq) synaptotagmin-like protein 4
MSTRG.23665	1.41	0.000439004	0.00979597	19.53	LOC106611705	106611705	ubiquitin-conjugating enzyme E2 D2-like	15.1479	16.0849	6.55818	14.3302	16.9306	16.8963	26.4338	24.1735	15.4067	19.0036	27.3581	27.8032	15.2087	23.0631	23.1253	17.4843	11.9111	20.3647	9.34702	15.4489	23.8137	28.4499	14.7597	31.2348	25.6808	22.3902	23.8926	16.7506	25.8343	10.8963	K06689	ubiquitin-conjugating enzyme E2 D [EC:2.3.2.23] | (RefSeq) UB2D2; ubiquitin-conjugating enzym
MSTRG.23666	0.85	0.00124414	0.0195479	13.88	LOC106611703	106611703	nuclear factor NF-kappa-B p105 subunit-like	15.597	17.0118	13.3212	13.4711	17.8116	17.9044	13.9498	15.4057	11.5873	13.1	12.1856	13.3975	15.0037	11.2036	13.3465	14.1894	13.9829	10.4958	10.6028	12.6522	12.84	18.8463	11.4181	16.1769	11.3566	12.3501	14.9864	15.9405	14.303	12.0323	K02580	nuclear factor NF-kappa-B p105 subunit | (RefSeq) nuclear factor NF-kappa-B p105 subunit-like
MSTRG.23702	1.37	0.00192998	0.026181	14.4	LOC106611818	106611818	eukaryotic peptide chain release factor subunit 1-like	9.42047	10.9523	11.9871	12.868	12.7137	7.26706	16.5408	15.4167	13.1671	14.8828	15.3181	21.8877	9.44149	16.1439	13.7468	14.6057	10.0736	14.2385	13.3743	19.1163	16.9034	15.7829	17.5881	14.9754	8.835	17.1536	15.4327	16.7715	15.5535	19.9361	K03265	peptide chain release factor subunit 1 | (RefSeq) eukaryotic peptide chain release factor sub
MSTRG.23719	0.76	0.000746358	0.0139283	6.37	LOC106611856	106611856	protein diaphanous homolog 1-like	9.44693	9.5347	7.68619	5.84896	8.42079	7.28582	8.56521	7.11674	5.51936	6.34842	5.01103	5.7853	5.41252	5.76374	8.55665	7.43168	4.75118	4.11625	5.47027	5.09265	5.20564	6.90026	4.14478	5.75546	7.38219	5.25124	6.55429	5.6575	4.58235	6.41249	K05740	diaphanous 1 | (RefSeq) protein diaphanous homolog 1-like
MSTRG.23746	1.48	9.20377e-06	0.000639392	4.72	LOC106611891	106611891	myeloid zinc finger 1-like	3.42673	2.97362	2.98795	2.6357	3.53584	2.99994	4.42731	4.65548	4.31564	4.88512	4.93042	6.27985	3.80528	4.85206	7.29772	5.64798	4.33813	3.86636	5.20109	3.27889	4.26476	5.30053	6.30146	4.46448	5.49049	5.5716	5.78969	4.65619	7.9837	5.45129	no KO	assigned | (RefSeq) myeloid zinc finger 1-like
MSTRG.23766	0.68	0.00638259	0.0559569	1.65	LOC106611880	106611880	uncharacterized LOC106611880	1.64775	3.32891	1.76158	0.892883	3.61003	4.63257	0.806959	1.84782	0.911319	1.56791	0.77485	1.85062	2.70301	1.05872	0.777943	1.22187	2.44252	0.609333	1.30528	0.535052	1.068	2.34971	1.27311	1.27105	2.3894	2.24622	1.04507	0.826181	2.12117	0.593774	no KO	assigned | (RefSeq) uncharacterized LOC106611880
MSTRG.23792	3.86	3.93366e-08	1.49498e-05	20.57	LOC106611914	106611914	dual specificity protein phosphatase 1-like	4.31808	6.52567	4.41644	4.03699	4.17127	6.83809	25.1792	17.8425	23.518	33.3482	28.3046	25.7585	8.69321	24.4733	29.4132	26.3909	5.77569	20.6617	14.1523	9.48683	30.3693	33.9224	14.862	33.9641	47.2991	21.4445	29.0289	31.3308	38.8057	12.7066	K21278	dual specificity protein phosphatase 1 [EC:3.1.3.16 3.1.3.48] | (RefSeq) dual specificity pro
MSTRG.23809	0.77	0.00420703	0.0426095	1.47	LOC106611934	106611934	lysine-specific demethylase 3B-like	1.79684	1.92867	2.16222	1.96179	2.08352	1.98632	1.59835	1.27859	1.53299	0.805258	1.28728	1.41044	0.957531	1.73023	1.72358	1.13809	1.32025	1.3431	1.09221	2.5776	1.50655	1.57562	1.39459	1.36852	0.673648	0.848953	0.262609	1.45128	1.50494	1.66351	K15601	lysine-specific demethylase 3 [EC:1.14.11.-] | (RefSeq) lysine-specific demethylase 3B-like
MSTRG.23827	2.05	6.96427e-05	0.0027246	2.41	LOC106611950	106611950	gastrotropin-like	0.720225	0.517663	0.941931	0.709206	1.14972	0.538021	4.58517	2.96828	1.65884	3.39853	3.617	4.53938	0.948425	4.94541	3.05949	1.95362	1.18198	1.10226	0.904007	3.69541	1.95529	1.54382	1.78905	4.36366	5.5384	3.28627	2.93902	2.41664	2.25215	3.1801	K08755	fatty acid-binding protein 6, ileal (gastrotropin) | (RefSeq) FABP6; gastrotropin-like
MSTRG.2385	0.82	0.000897273	0.0159025	1.3	LOC106612867	106612867	ligand-dependent corepressor-like	1.86549	2.16216	0.705728	1.69669	1.65914	1.9401	1.51578	2.26975	0.718447	1.06216	0.835088	1.35871	1.52414	1.16997	1.64277	0.820967	1.31545	0.921107	0.548445	1.04878	1.17002	2.04991	0.560444	1.37125	1.8744	0.927712	1.17076	0.840636	1.5231	0.73374	no KO	assigned | (RefSeq) ligand-dependent corepressor-like
MSTRG.23857	1.33	0.00194017	0.0262747	110.58	LOC106611971	106611971	heterogeneous nuclear ribonucleoprotein A0-like	81.4309	86.7714	72.9243	87.3339	118.074	75.7513	128.573	133.613	105.847	109.12	128.323	170.169	93.712	118.846	93.1642	128.306	62.4426	100.412	102.803	116.421	129.694	126.991	99.5653	136.883	102.922	119.149	126.431	129.96	136.815	95.0477	K12894	heterogeneous nuclear ribonucleoprotein A0 | (RefSeq) ROA0; heterogeneous nuclear ribonucleop
MSTRG.23867	1.56	0.00199067	0.0267617	5.14	sil1	106611970	SIL1 nucleotide exchange factor	2.66306	3.62317	1.0113	3.35891	3.69139	3.77903	6.64053	4.98278	2.83469	5.20503	6.61121	10.8347	3.92799	3.54517	8.39869	4.10097	2.96609	5.42016	0.536288	6.01274	7.65342	7.78172	3.58074	4.83171	8.6691	6.21531	5.94697	8.20768	10.0034	1.24892	K14001	nucleotide exchange factor SIL1 | (RefSeq) sil1; SIL1 nucleotide exchange factor
MSTRG.23873	1.2	0.0120175	0.083595	25.05	LOC106611977	106611977	casein kinase I isoform alpha-like	16.2984	26.8369	21.6854	19.974	20.2752	23.1045	32.4909	32.1731	21.7418	26.9049	22.0924	26.1925	22.5435	25.5463	27.0148	27.6585	24.8409	23.7389	22.6989	22.3763	26.2488	33.0715	14.673	32.3739	31.0031	24.3452	22.6123	26.505	29.2873	25.1562	K08957	casein kinase 1, alpha [EC:2.7.11.1] | (RefSeq) casein kinase I isoform alpha-like
MSTRG.23878	0.63	0.0109601	0.0789228	1.52	fchsd1	106611980	FCH and double SH3 domains 1	1.20065	3.06859	1.57077	1.58144	4.00335	3.49251	3.44083	2.0719	0.443783	0.994767	1.26969	1.58801	2.76657	0.199046	2.97298	0.538315	1.64409	0.972645	0.991483	0.216097	0.869983	2.20178	0.851769	0.97486	0	0.503504	0.619638	0.839349	3.29527	0.557575	K20125	F-BAR and double SH3 domains protein | (RefSeq) fchsd1; FCH and double SH3 domains 1
MSTRG.23889	0.83	0.00216526	0.0282985	11.05	comd5	100195670	COMM domain-containing protein 5	11.6679	14.324	11.2198	12.0904	14.4644	13.4707	13.4178	10.569	9.55757	11.7916	8.16805	12.0438	12.7318	7.89328	10.6669	12.6117	10.7667	8.0569	9.81535	9.66033	10.9437	11.6083	8.82346	9.68904	14.5191	10.0626	9.61802	11.2529	12.5312	7.48653	no KO	assigned | (RefSeq) comd5; COMM domain-containing protein 5
MSTRG.23930	1.21	0.00985844	0.0736372	3.31	polr1a	106611963	RNA polymerase I subunit A	2.98706	2.94475	1.6975	3.69505	3.00697	1.90212	3.43279	3.59928	2.72802	3.12051	3.27618	5.12837	3.13409	2.91027	3.73249	3.7616	2.59906	3.16274	2.01801	3.7858	3.37447	4.25869	3.95371	3.70218	2.38782	4.34573	4.35977	3.02922	4.37632	3.0387	K02999	DNA-directed RNA polymerase I subunit RPA1 [EC:2.7.7.6] | (RefSeq) polr1a; RNA polymerase I s
MSTRG.23939	1.32	0.000374044	0.00885829	1.96	enpp6	106612014	ectonucleotide pyrophosphatase/phosphodiesterase 6	1.52927	1.41232	1.28351	1.31227	0.827976	1.58702	2.40733	2.25073	1.39496	2.14661	1.86068	2.19779	2.49307	1.45109	1.65324	2.03779	2.11479	2.26168	1.36577	1.46992	2.69785	2.1891	1.1717	3.39383	2.35566	2.85729	2.36442	2.44474	3.15775	1.09621	K08743	ectonucleotide pyrophosphatase/phosphodiesterase family member 6 [EC:3.1.4.-] | (RefSeq) enpp
MSTRG.23973	1.35	9.94484e-05	0.00354329	31.86	tmm32	100196473	Transmembrane protein 32	21.2823	26.0393	20.4054	23.9095	27.2276	26.9579	36.4782	40.5405	28.2173	36.3301	38.0932	41.5379	25.1745	32.9712	36.3041	33.1132	24.0461	32.6324	22.2326	29.9278	36.2888	32.8955	26.4256	46.2769	49.4583	30.8582	33.0545	33.6796	36.4515	27.0658	no KO	assigned | (RefSeq) tmm32; Transmembrane protein 32
MSTRG.24019	1.93	0.000473929	0.0102783	8.19	LOC106612088	106612088	EH domain-containing protein 1-like	4.27957	3.7081	3.15121	4.05059	4.00071	4.15057	10.3666	5.20842	4.74125	9.43583	15.1552	14.4734	5.71035	8.16043	9.67846	8.02321	3.88357	11.5644	6.06479	8.31895	11.8955	12.5749	7.73119	7.59373	7.00249	14.7056	10.4212	15.3655	12.7313	1.50466	K12483	EH domain-containing protein 1 | (RefSeq) EH domain-containing protein 1-like
MSTRG.24035	0.53	0.00176858	0.0246933	11.14	LOC106612102	106612102	cathepsin F-like	14.6612	21.864	12.1908	13.316	18.6409	19.2943	19.8544	9.84161	7.04264	13.8207	10.7454	13.3544	12.3244	9.2155	14.7419	7.24887	6.7399	5.22605	0.657795	8.31993	11.2574	16.909	5.00806	10.9845	13.6428	10.4804	9.99552	6.00987	10.725	0	K01373	cathepsin F [EC:3.4.22.41] | (RefSeq) CATF; cathepsin F-like
MSTRG.24040	1.3	3.89779e-05	0.00178441	1.2	cxxc5	106612113	CXXC finger protein 5	0.733622	1.08528	0.66947	0.935663	0.629283	0.587228	1.21246	0.955309	1.63937	0.964096	1.59579	1.39462	1.3658	1.39529	0.97421	1.2329	1.02201	1.63398	1.40418	1.57636	0.886095	1.27583	1.15856	2.12484	1.17959	1.20424	1.26479	1.39822	1.01734	1.42393	no KO	assigned | (RefSeq) cxxc5; CXXC finger protein 5
MSTRG.24058	1.82	7.81347e-05	0.00296009	61.52	4ebp	100196411	Eukaryotic translation initiation factor 4E-1A-binding protein	27.4437	35.3252	35.2663	33.1721	32.4709	52.9278	69.2215	102.656	78.3544	50.7683	39.3213	54.3303	59.8307	122.483	81.4006	44.2171	50.3769	80.4838	49.7978	71.9031	80.7275	61.3578	53.6364	101.579	67.9707	71.4476	77.2551	37.7797	59.6834	62.5487	K18645	eukaryotic translation initiation factor 4E binding protein 3 | (RefSeq) 4ebp; Eukaryotic tra
MSTRG.24066	5.51	7.35838e-09	4.82433e-06	40.94	LOC106612135	106612135	proheparin-binding EGF-like growth factor	7.65166	4.16568	4.5939	8.20137	8.41311	8.79264	94.209	68.4098	18.0382	63.5047	62.194	82.9846	13.6407	45.0242	96.6662	28.9777	20.9161	25.6378	12.6098	49.9674	86.5024	43.5315	21.6634	41.3725	85.3945	50.0036	48.9155	37.9616	68.795	19.4679	K08523	heparin-binding EGF-like growth factor | (RefSeq) proheparin-binding EGF-like growth factor
MSTRG.24097	0.62	2.62187e-05	0.00134136	1.47	LOC106612150	106612150	disintegrin and metalloproteinase domain-containing protein 19-like	2.24185	3.38819	3.08694	2.18245	2.11621	1.97004	1.50412	1.74773	1.1768	1.79663	1.21902	1.18553	1.16029	1.54086	1.77956	1.53799	1.37075	0.410938	0.007109	0.586342	1.36575	2.18194	0.748051	0.909183	1.82112	1.25648	1.15655	1.01677	0.803599	0.893437	K08608	disintegrin and metalloproteinase domain-containing protein 19 [EC:3.4.24.-] | (RefSeq) disin
MSTRG.24112	1.33	7.57614e-06	0.000556428	3.61	LOC106612162	106612162	E3 ubiquitin-protein ligase XIAP-like	2.28204	3.34062	2.24376	2.33534	2.55953	3.11617	4.06882	3.84712	3.98213	4.07043	3.45257	3.56784	3.16104	4.25135	3.2333	3.58946	3.33856	3.58983	4.43414	2.78896	3.75999	5.36777	3.7211	4.58511	4.377	3.27748	4.38592	4.02668	3.91809	3.49348	K04725	E3 ubiquitin-protein ligase XIAP [EC:2.3.2.27] | (RefSeq) BIRC4; E3 ubiquitin-protein ligase
MSTRG.24123	0.85	0.0128996	0.0878928	3.9	LOC106612184	106612184	zinc finger C4H2 domain-containing protein-like	4.51055	4.45922	3.43484	4.66731	4.5259	5.48476	4.2875	4.1806	3.56304	4.0949	4.21966	3.86295	4.68889	4.73519	4.15307	2.68323	3.98586	2.46111	2.50554	3.15219	3.97584	4.30785	2.74868	5.1683	3.31422	3.47344	3.58438	3.09798	3.78813	3.7432	no KO	assigned | (RefSeq) zinc finger C4H2 domain-containing protein-like
MSTRG.24125	1.96	0.000193154	0.00563986	19.88	LOC106612193	106612193	regulator of cell cycle RGCC-like	12.7857	8.31387	12.4809	9.22739	8.41154	10.7405	13.7152	21.1725	35.3659	17.9539	17.594	19.064	14.6127	17.3776	9.32137	31.3468	11.0043	30.3409	33.2023	19.912	19.5233	22.1212	31.5883	24.2721	17.3159	35.434	23.7158	38.7364	17.4021	12.2943	no KO	assigned | (RefSeq) regulator of cell cycle RGCC-like
MSTRG.24141	1.41	9.23984e-06	0.000639392	2.82	LOC106612214	106612214	rho-related GTP-binding protein RhoG-like	1.77156	2.89404	0.835679	1.48231	2.132	2.03293	3.56202	3.50656	2.79415	3.10715	2.67776	2.39776	2.84643	2.54723	3.51048	2.61016	2.07106	2.66047	1.81183	1.9723	3.23111	4.04257	2.54343	2.76523	5.9756	3.37314	3.81435	3.67675	4.65091	1.33178	K07863	Ras homolog gene family, member G | (RefSeq) rho-related GTP-binding protein RhoG-like
MSTRG.24149	0.55	0.00201149	0.0269961	952.22	tyba	100195554	Thymosin beta-a	1119.95	1828.03	1086.13	1289.26	1411.1	1465.3	1639.94	1094.36	358.948	1591.52	777.036	1388.71	611.207	643.166	1642.1	526.255	624.838	540.059	243.639	999.951	1124.98	586.31	371.597	648.19	1502.43	796.51	620.14	661.253	912.658	460.958	K13785	thymosin beta 10 | (RefSeq) tyba; Thymosin beta-a
MSTRG.2416	1.62	0.000879628	0.0157131	10.62	elvol5a	100136433	polyunsaturated fatty acid elongase	7.17938	9.88093	1.87263	5.71841	7.58666	8.02054	21.3942	13.5184	7.50393	12.9218	10.3632	15.4349	6.69315	14.9924	14.3895	5.90642	5.61252	10.318	3.83861	10.8443	16.8201	12.836	5.71434	11.6252	21.5969	13.4875	13.1528	7.69838	15.3279	6.22392	K10244	elongation of very long chain fatty acids protein 5 [EC:2.3.1.199] | (RefSeq) elvol5a; polyun
MSTRG.2418	1.44	0.0131765	0.0891203	1.44	LOC106612605	106612605	glutamate--cysteine ligase catalytic subunit-like	1.07966	0.061487	0.407568	0.203041	1.44494	1.43945	2.00662	2.17323	0.90719	1.50716	2.08229	1.89284	1.39706	1.76468	1.72232	1.83292	0	1.84968	0	0.456193	1.27251	3.34637	1.1841	1.28958	2.43156	1.995	1.8343	2.22255	3.43665	0	K11204	glutamate--cysteine ligase catalytic subunit [EC:6.3.2.2] | (RefSeq) glutamate--cysteine liga
MSTRG.24195	1.56	0.000326141	0.00805029	30.31	tmed9	100195239	transmembrane emp24 protein transport domain containing 9	17.3375	23.5192	8.88747	20.2487	24.563	26.0222	43.6486	37.4254	22.4491	34.5506	38.4338	44.4277	23.7256	29.5944	38.1754	25.884	15.3197	30.907	11.3461	27.6439	37.0807	42.9525	18.5771	45.1398	65.7078	34.4279	33.2231	25.8698	48.5794	13.6503	K20346	p24 family protein alpha | (RefSeq) tmed9; transmembrane emp24 protein transport domain conta
MSTRG.24201	1.74	1.35121e-05	0.0008382	18.39	g3bp1	100196781	G3BP stress granule assembly factor 1	10.7251	10.2764	10.8445	11.5686	15.9178	7.42624	19.152	22.7645	21.3	16.8067	21.2359	32.1227	11.161	18.6738	16.2528	27.4979	12.6282	18.298	18.1882	23.3456	20.6314	16.3202	22.2188	23.3969	13.0606	23.3764	20.4427	21.5067	20.4124	24.0702	K17265	Ras GTPase-activating protein-binding protein 1 [EC:3.6.4.12 3.6.4.13] | (RefSeq) g3bp1, g3bp
MSTRG.24216	1.4	0.00349565	0.0382524	1.23	LOC106612260	106612260	uncharacterized LOC106612260	0.902556	0.949711	0.271476	0.503513	0.570608	0.708089	2.74095	1.07991	1.30138	1.5151	2.48309	1.82139	1.08616	1.33961	0.464751	0.496911	1.10656	1.00619	0.528258	0.726133	1.37384	1.96229	0.864803	1.59322	2.4982	2.22587	1.64234	0.935437	1.27226	0.888539	no KO	assigned | (RefSeq) uncharacterized LOC106612260
MSTRG.24230	2.01	2.50746e-06	0.000255473	29.41	LOC106612265	106612265	TSC22 domain family protein 3-like	13.1265	21.502	13.0858	13.2055	15.2006	15.6173	36.154	26.9235	33.7928	24.9393	38.029	29.043	28.7722	33.3116	30.6622	29.4847	13.5741	41.4398	14.0325	24.7158	32.4624	41.9778	30.2466	52.5409	40.9321	31.1627	44.8571	30.8454	53.7906	26.9967	no KO	assigned | (RefSeq) T22D3; TSC22 domain family protein 3-like
MSTRG.24239	1.24	0.0086831	0.0678794	2.6	LOC106612275	106612275	kelch-like protein 4	2.35729	2.10305	1.41889	1.54273	1.85723	2.68454	2.81546	3.38713	2.78713	2.61794	2.768	2.88659	2.32731	2.19492	3.73417	2.05279	1.97822	2.55307	2.36319	1.59612	2.45659	2.78584	1.64215	3.74172	5.72786	2.38186	3.20922	2.43567	3.37777	2.21853	K10442	kelch-like protein 1/4/5 | (RefSeq) kelch-like protein 4
MSTRG.24315	0.8	0.0135228	0.0907699	17.02	LOC106612309	106612309	HIG1 domain family member 2A-like	16.5648	25.4819	17.6688	19.8874	21.7052	20.1698	16.6106	17.613	16.6202	14.9814	10.454	14.7871	17.648	17.4829	15.0716	15.8932	18.9813	21.0304	13.3463	18.4719	23.7397	22.0747	13.3967	20.0608	12.369	15.5183	15.9029	12.6315	13.606	10.9468	no KO	assigned | (RefSeq) HIG2A; HIG1 domain family member 2A-like
MSTRG.2435	1.34	0.0120039	0.083549	5.82	LOC106612524	106612524	ribonuclease T2-like	4.29969	6.28153	0.942339	3.22317	4.21489	7.34595	8.3191	7.48881	4.24577	5.2698	4.97543	5.63127	8.89617	5.07705	6.04917	5.49599	6.35678	7.23502	1.51284	3.90021	5.60192	11.963	2.5286	8.63919	12.6513	5.30713	6.59704	3.31046	9.42162	1.71773	K01166	ribonuclease T2 [EC:3.1.27.1] | (RefSeq) ribonuclease T2-like
MSTRG.24364	1.67	0.00700509	0.0595184	3.73	prelid1	106612339	PRELI domain containing 1	2.89829	0	0	3.51852	4.51234	3.23592	6.0403	4.54551	3.689	3.5841	3.90766	4.90512	4.14327	3.79762	5.34968	3.02912	2.28723	3.1798	0	2.65313	4.83691	6.85167	2.82027	5.14956	7.06858	4.05652	5.2346	4.57247	5.93495	0	no KO	assigned | (RefSeq) prelid1, PRLD1; PRELI domain containing 1
MSTRG.24368	1.42	7.911e-06	0.00057528	11.81	LOC106612349	106612349	presenilins-associated rhomboid-like protein, mitochondrial	7.92793	6.71539	7.37911	9.02117	10.4961	9.15476	16.0481	12.3455	9.25809	13.7136	12.1328	16.0891	9.86469	12.3261	17.3972	11.8355	9.35657	10.9462	7.91596	11.498	15.7199	16.6615	8.96256	14.1814	15.5505	12.5153	13.3224	12.0118	14.8048	9.14335	K09650	rhomboid-like protein [EC:3.4.21.105] | (RefSeq) presenilins-associated rhomboid-like protein
MSTRG.2440	1.58	0.000221512	0.00620312	24.12	LOC106612469	106612469	nucleolar RNA helicase 2-like	13.4187	15.2527	12.3312	13.5256	18.5784	21.9517	35.7041	20.4557	26.56	19.0794	30.0533	29.4174	32.718	22.8988	17.7152	19.7198	17.0698	19.7905	20.9478	19.3266	27.2842	42.4416	23.0274	26.4252	34.4535	24.5274	31.1608	20.4696	47.675	19.5389	K16911	ATP-dependent RNA helicase DDX21 [EC:3.6.4.13] | (RefSeq) nucleolar RNA helicase 2-like
MSTRG.24409	0.61	1.18333e-05	0.000767819	1.18	LOC106612375	106612375	rho-related GTP-binding protein RhoU-like	2.1535	3.03415	1.4196	1.08131	2.90152	2.39322	2.13642	0.956866	1.07563	0.917588	0.559696	0.552401	2.19813	0.703167	0.752432	1.83855	0.731915	0.687376	0.222546	1.06477	0.79902	1.39837	0.284199	0.594415	1.0151	0.977759	0.647963	0.864033	1.28866	0.184999	K07865	Ras homolog gene family, member U | (RefSeq) rho-related GTP-binding protein RhoU-like
MSTRG.24446	1.9	0.00024407	0.00664764	12	slc1a5	106612393	solute carrier family 1 member 5	4.2684	8.44085	4.36007	6.58076	5.94925	6.83873	19.1132	11.3993	10.1736	19.5254	11.715	16.0009	4.35248	14.7141	19.9478	13.3174	5.10348	9.1512	7.54993	6.33774	13.1127	20.4475	9.86173	15.4831	25.8577	11.5515	11.5989	18.8066	22.5283	5.81145	K05616	solute carrier family 1 (neutral amino acid transporter), member 5 | (RefSeq) slc1a5; solute
MSTRG.24455	1.25	0.0153617	0.0985318	2.58	strn4	106612402	striatin 4	2.17522	2.69191	0.35709	1.68409	1.83783	2.52358	4.20924	2.9295	1.36041	3.39928	3.3613	3.09472	2.31828	1.82152	5.10556	1.581	1.2966	1.56501	0.44088	1.35281	3.19801	4.66635	1.25657	2.78271	6.5897	2.88432	2.85516	2.92015	4.70092	0.502951	K17608	striatin 1/3/4 | (RefSeq) strn4; striatin 4
MSTRG.24502	0.77	0.0012913	0.0200503	1.55	layn	106612461	layilin	1.90622	1.93996	1.99589	2.55471	1.73484	2.46969	2.71993	1.2598	1.23272	1.68015	1.16293	2.11026	2.04912	1.34493	1.41968	1.55454	1.20631	0.677038	1.24287	0.836298	1.36458	1.60663	1.10911	1.10115	1.87614	1.46285	0.821449	1.32271	1.3596	1.31627	K10077	layilin | (RefSeq) layn; layilin
MSTRG.2451	1.21	0.00507079	0.0479502	9.16	hnrh3	100196691	Heterogeneous nuclear ribonucleoprotein H3	7.79436	7.8222	7.11053	7.68489	8.12981	7.1066	11.2348	9.97259	8.91279	10.0153	9.62632	11.0603	6.6218	7.78785	11.5888	9.71566	6.47175	8.11473	8.78905	9.96259	10.5182	10.8776	8.96423	7.13473	11.0242	9.24493	9.49168	11.7471	12.9352	7.38829	K12898	heterogeneous nuclear ribonucleoprotein F/H | (RefSeq) hnrh3; Heterogeneous nuclear ribonucle
MSTRG.2455	0.8	0.0130693	0.0885998	1.89	dna2	106612394	DNA replication helicase/nuclease 2	2.22205	2.79169	1.80937	4.19082	1.82802	1.94354	1.65867	2.05749	1.43748	1.63463	0.983839	1.85932	1.95832	2.07677	1.93709	1.4774	2.64302	1.99108	1.19273	2.14838	2.15313	1.8482	1.64702	1.94925	1.93049	1.98592	1.74394	1.56567	1.76493	0.393007	K10742	DNA replication ATP-dependent helicase Dna2 [EC:3.6.4.12] | (RefSeq) dna2; DNA replication he
MSTRG.24569	0.59	0.00866936	0.0678556	4.2	znf296	106612487	zinc finger protein 296	6.92181	6.90399	5.35448	4.63471	7.34753	7.09437	0.883662	5.69589	3.95008	4.04938	1.07499	1.68277	1.62969	3.90724	5.71658	4.55109	3.75529	1.896	3.23128	4.6784	4.05636	5.80009	3.79454	4.67124	7.49328	4.58366	0.496154	4.46119	2.25411	3.34529	K22045	B-cell lymphoma/leukemia 11A | (RefSeq) znf296; zinc finger protein 296
MSTRG.24579	1.44	0.000105111	0.00367398	23.12	tbcb	100195463	tubulin folding cofactor B	15.6803	19.7353	10.5081	15.77	20.4442	17.2276	28.7122	29.8002	18.4483	23.8825	24.3087	29.0474	16.4741	25.7775	26.0356	24.2714	13.6853	21.6074	16.1148	20.4295	27.8782	33.6152	17.336	33.1384	38.9916	25.4245	28.4891	19.8221	36.1466	14.6806	K17262	tubulin-folding cofactor B | (RefSeq) tbcb; tubulin folding cofactor B
MSTRG.24587	1.87	0.00046373	0.010177	2.91	LOC106612744	106612744	uncharacterized LOC106612744	0.836337	1.58874	0.743998	0.768556	1.37092	1.55811	3.61515	2.4445	3.96222	2.47508	4.15601	4.49841	1.94597	2.81773	3.10332	1.68259	0.761947	4.22067	0.33482	1.0541	3.39289	5.61833	2.53756	4.51447	4.16564	4.42094	3.67475	7.49027	6.39633	1.29096	K05134	interleukin 10 receptor alpha | (RefSeq) uncharacterized LOC106612744
MSTRG.2459	3.46	7.49575e-09	4.82433e-06	14.03	LOC106612385	106612385	suppressor of cytokine signaling 3-like	3.74351	4.12195	2.65172	2.6717	4.28015	5.72817	15.7194	12.0437	18.5621	13.8558	16.6848	16.099	7.63905	16.3797	20.7355	22.9386	7.73109	15.7992	11.4016	7.22774	17.0032	11.3703	18.5453	31.6892	23.9876	14.0382	30.372	15.8344	21.1453	10.9469	K04696	suppressor of cytokine signaling 3 | (RefSeq) suppressor of cytokine signaling 3-like
MSTRG.24598	2.99	9.4477e-08	2.782e-05	59.53	tisb	100195422	Butyrate response factor 1	22.4	26.3779	16.6119	14.2545	23.2059	23.541	51.9334	69.2095	73.6491	74.5344	69.0252	74.1734	28.1978	71.9604	88.3485	69.4955	23.4166	67.0632	44.1185	33.1614	74.7068	99.8973	43.5223	95.9341	136.683	64.4498	88.584	86.5984	90.1323	40.6292	no KO	assigned | (RefSeq) tisb; Butyrate response factor 1
MSTRG.24631	1.26	0.00304938	0.0349169	1.5	LOC106612697	106612697	interferon regulatory factor 2-binding protein 1-like	0.852702	1.18242	1.07272	0.653226	1.33162	1.1847	1.72233	2.33514	1.0541	1.69769	1.23169	1.67965	1.09686	1.52686	2.15335	1.66577	1.14418	0.908897	0.920469	0.981395	1.48354	2.16386	1.07862	2.07782	2.88479	1.65144	1.8895	1.22171	2.61801	1.5457	K22383	interferon regulatory factor 2-binding protein | (RefSeq) interferon regulatory factor 2-bind
MSTRG.24632	1.37	0.000463486	0.010177	13.84	LOC106612698	106612698	DNA-directed RNA polymerase I subunit RPA34-like	10.2242	11.2272	8.82497	11.3859	13.929	7.04445	18.2903	18.6139	12.7457	13.121	14.1626	18.8352	11.245	13.5364	11.2459	15.1768	11.1357	11.9208	10.5315	12.2181	13.813	20.1598	12.5239	19.9817	18.7039	13.9172	17.5111	12.3408	18.4381	12.4938	no KO	assigned | (RefSeq) DNA-directed RNA polymerase I subunit RPA34-like
MSTRG.24638	1.34	0.000406566	0.00929743	1.13	LOC106612694	106612694	G-protein coupled receptor 4-like	0.794091	0.772006	0.634193	0.499701	0.54524	0.74862	0.558693	1.00917	1.29108	0.701311	0.872322	0.981359	0.736747	0.919554	1.04012	1.31299	1.24384	1.2957	1.52856	1.34462	0.952085	1.52257	1.78464	1.35786	1.61119	1.12724	1.63356	2.17679	1.3792	1.58662	K04312	G protein-coupled receptor 4 | (RefSeq) G-protein coupled receptor 4-like
MSTRG.2467	1.92	1.73801e-05	0.00101993	6.38	trim8	106612336	tripartite motif containing 8	4.6241	4.39856	0.783197	2.17103	3.99517	3.76436	9.2577	7.28145	5.94461	10.1394	9.83217	7.66746	4.99325	8.42576	11.6426	4.48011	1.93548	3.13979	4.94458	5.36808	8.3063	8.77263	4.528	7.39928	8.0465	7.71879	8.95449	7.07388	10.9407	5.00242	K12001	tripartite motif-containing protein 8 [EC:2.3.2.27] | (RefSeq) trim8; tripartite motif contai
MSTRG.24683	1.2	0.0092955	0.0707639	4.11	crk	100306842	v-crk sarcoma virus CT10 oncogene homolog (avian)	3.66589	4.20244	1.785	3.04216	3.50831	3.9209	5.45937	6.19352	2.76518	3.76618	4.16169	3.34504	3.07393	4.56123	5.10802	4.28388	3.43431	4.68744	2.61692	3.07992	4.22189	5.64709	3.10039	5.91403	7.20684	3.77947	4.66358	3.53228	6.18701	2.42683	K04438	proto-oncogene C-crk | (RefSeq) crk; v-crk sarcoma virus CT10 oncogene homolog (avian)
MSTRG.24698	2.26	1.92739e-07	4.61474e-05	60.12	LOC106612654	106612654	uncharacterized LOC106612654	24.5113	37.5464	23.9332	21.7683	26.3439	36.6505	84.9905	79.0436	52.8651	72.4296	75.9014	75.8635	34.4655	71.1737	84.0695	50.3172	36.1543	57.0161	37.9575	58.8095	75.7896	71.2563	41.8142	77.2958	149.968	73.3932	69.4232	65.1863	88.3964	49.3812	no KO	assigned | (RefSeq) uncharacterized LOC106612654
MSTRG.24704	1.47	0.00561459	0.0512115	1.08	LOC106612650	106612650	protein phosphatase Slingshot homolog 2-like	0.0567898	0.508789	0.49051	0.689343	0.267687	0.946276	1.60694	0.983333	0.918739	2.31884	0.506708	1.4549	0.709883	1.10779	1.35821	1.70196	1.18416	0.440932	2.48095	1.19474	1.19935	1.69321	1.6187	0.865826	1.80496	1.49809	1.41455	1.04326	0.0291922	0.356867	K05766	protein phosphatase slingshot [EC:3.1.3.16 3.1.3.48] | (RefSeq) protein phosphatase Slingshot
MSTRG.2474	1.8	1.63676e-07	4.05775e-05	6.22	LOC106612247	106612247	leucine-rich repeat-containing protein 59-like	3.83569	2.57011	3.82439	4.08302	3.64446	2.37967	5.17848	7.17759	6.84734	5.70387	5.71355	8.54502	4.22852	5.72242	8.39322	7.49629	4.17181	7.03357	7.15399	8.82281	6.63367	7.27436	7.94267	7.28563	5.87804	7.12409	7.84995	6.17405	7.46324	10.3575	no KO	assigned | (RefSeq) leucine-rich repeat-containing protein 59-like
MSTRG.2475	0.84	0.013272	0.0896143	11.75	nat9	100194599	N-acetyltransferase 9 (putative)	14.3687	14.314	10.4135	13.1053	15.429	13.0013	11.8848	12.1731	11.7043	10.8566	12.3443	13.0022	13.2841	9.0511	12.1926	8.72247	9.25707	11.5933	7.96483	12.4254	9.44451	14.8185	8.7866	14.8042	8.03805	10.55	11.9756	15.0865	12.2271	9.66944	no KO	assigned | (RefSeq) nat9; N-acetyltransferase 9 (putative)
MSTRG.24763	0.71	0.000233702	0.00643903	1.18	LOC106612602	106612602	calpain-9-like	1.2451	2.29947	1.48042	1.65531	1.58346	2.75281	1.67598	1.01563	0.599463	1.85316	1.58762	1.31916	1.39145	1.14109	1.3652	0.79805	0.860979	0.615886	0.409525	1.2898	1.21543	0.708941	0.793105	0.588754	1.12458	1.04534	0.865719	0.809658	0.948545	0.334908	K08578	calpain-9 [EC:3.4.22.-] | (RefSeq) calpain-9-like
MSTRG.24767	1.47	0.0107323	0.0779575	10.29	LOC106612599	106612599	mitogen-activated protein kinase kinase kinase kinase 5-like	12.1226	6.94921	5.45518	3.4149	6.74963	8.43035	11.9796	6.90308	14.6804	9.41758	12.0932	12.7798	18.8964	12.1514	8.60244	9.15936	10.1906	6.90724	4.96749	8.19548	9.97408	18.9644	11.1197	14.0562	6.51196	12.5028	15.3624	12.1645	14.0539	4.01907	K08833	mitogen-activated protein kinase kinase kinase kinase 5 [EC:2.7.11.1] | (RefSeq) mitogen-acti
MSTRG.24771	1.28	0.00342258	0.0377287	1.81	LOC106612596	106612596	serine/threonine-protein kinase PAK 4-like	1.16514	1.7004	0.623902	1.01201	1.47225	1.50675	2.54837	2.63653	1.75414	2.43231	1.34488	1.38602	1.22662	1.21795	2.48792	1.7803	1.05421	1.50848	1.58198	1.7311	1.72249	2.90125	1.0536	3.00498	4.0835	1.78492	2.48375	1.91785	2.42744	0.653196	K05734	p21-activated kinase 4 [EC:2.7.11.1] | (RefSeq) serine/threonine-protein kinase PAK 4-like
MSTRG.24773	7.28	9.1094e-11	2.18106e-07	12.91	LOC106612597	106612597	sushi domain-containing protein 6-like	1.73867	0.922705	1.08219	0.739567	1.42675	0.860228	19.0309	10.6614	14.1443	29.1771	18.9067	23.946	2.28864	17.6286	22.1189	18.5534	6.99081	12.589	10.4744	8.12319	17.7426	20.3708	11.5703	14.8669	12.9673	16.8279	15.4188	27.0417	21.3096	7.81656	no KO	assigned | (RefSeq) sushi domain-containing protein 6-like
MSTRG.24776	1.37	0.00340329	0.0375507	1.36	LOC106612592	106612592	cdc42 effector protein 2-like	0.882597	0.705168	0.959963	0.560579	0.653791	0.894644	2.09094	1.08392	2.03957	1.49731	1.40341	1.91514	1.32389	1.49926	0.77726	3.04955	0.577186	1.27092	1.20235	0.588513	1.67447	1.34319	0.96449	2.50831	1.84205	1.01604	1.47091	1.91016	2.14478	0.917709	no KO	assigned | (RefSeq) cdc42 effector protein 2-like
MSTRG.24783	0.31	0.00440668	0.0439255	2.88	LOC106612591	106612591	creatine kinase M-type-like	7.94771	6.68231	3.56962	2.44882	1.50184	8.38486	0.333633	0.276091	0.116906	0.345374	36.1046	0.784899	0.293406	0.107981	0	0	0.222717	0	0.831784	0	0.970093	9.05911	0.502915	2.06348	3.34561	0.087538	0	0.061025	0.244803	0.258383	K00933	creatine kinase [EC:2.7.3.2] | (RefSeq) ckm3, ckm4; creatine kinase M-type-like
MSTRG.24786	0.73	0.00179074	0.0249133	3.4	bcl7b	100195125	B-cell CLL/lymphoma 7b	3.9303	4.87722	2.61204	5.85577	5.51943	4.63091	3.2741	4.82196	2.13763	2.86093	1.43878	3.56664	4.65723	2.93521	2.84685	2.71934	4.10256	2.95747	1.97605	3.17398	2.90177	4.10828	2.55493	4.81071	3.79267	3.1764	3.33045	1.55967	3.38287	1.62841	no KO	assigned | (RefSeq) bcl7b; B-cell CLL/lymphoma 7b
MSTRG.24799	0.65	0.000266671	0.00698568	2.05	pid1	106612574	phosphotyrosine interaction domain containing 1	3.38322	3.85575	2.21923	1.87456	3.37305	4.71158	2.0136	1.69372	1.63265	2.04835	1.41341	1.39249	3.15609	1.10547	0.988678	2.47017	1.88414	0.584026	1.40941	1.70657	1.84134	3.2596	1.2339	1.21721	1.25087	1.73344	1.56923	2.01599	1.9646	2.52018	no KO	assigned | (RefSeq) pid1; phosphotyrosine interaction domain containing 1
MSTRG.24835	1.27	0.00332657	0.0369572	1.59	LOC106612559	106612559	sortilin-related receptor-like	1.80598	1.41498	0.861959	0.616082	0.939769	1.1104	1.35062	2.24326	1.6492	1.2984	1.43174	1.52343	2.21512	1.3997	1.1848	1.81928	1.81523	1.19521	1.32432	0.890611	1.43158	2.69917	1.47684	2.32748	2.18634	1.48237	3.05862	1.7048	2.16485	1.15743	no KO	assigned | (RefSeq) sortilin-related receptor-like
MSTRG.24838	1.46	7.27484e-05	0.00282304	6.91	LOC106612556	106612556	succinate dehydrogenase [ubiquinone] cytochrome b small subunit B, mitochondrial-like	4.77485	4.82739	3.32541	4.67125	5.67532	4.71278	10.0611	9.4487	7.26022	5.98962	7.00757	9.27914	4.99075	6.20494	8.24216	9.27103	3.69193	7.5735	4.15564	7.23738	7.47584	8.69253	5.53463	9.46372	11.5993	7.90888	6.15491	7.16784	9.70814	5.08901	K00237	succinate dehydrogenase (ubiquinone) membrane anchor subunit | (RefSeq) succinate dehydrogena
MSTRG.24914	1.16	0.00407285	0.0419052	15.23	LOC106612886	106612886	DCN1-like protein 5	12.4521	15.7258	11.1243	12.8573	13.2567	14.0892	16.5846	18.7346	13.8279	17.1916	14.9941	17.3237	12.2876	13.8594	17.9602	15.4042	13.378	17.2522	10.2013	17.0636	18.0296	18.0111	11.1629	16.6033	18.4917	15.9269	17.1766	15.5091	15.4051	15.0531	K17824	DCN1-like protein 4/5 | (RefSeq) DCN1-like protein 5
MSTRG.24952	1.22	0.00298061	0.034576	1.65	LOC106612859	106612859	scavenger receptor class F member 1-like	1.49044	1.25761	0.962929	1.13839	1.11628	1.46839	1.5746	1.85755	1.79379	1.3077	1.81891	2.02162	1.20755	1.6886	2.30627	1.67418	1.37025	2.85579	1.92034	2.20886	1.92049	1.63903	1.11647	2.02111	1.36896	1.80534	2.1803	1.5336	1.58355	1.31248	no KO	assigned | (RefSeq) scavenger receptor class F member 1-like
MSTRG.25010	1.3	0.00225965	0.0290252	4.6	LOC106612810	106612810	ribosomal RNA-processing protein 8-like	4.46975	3.26353	2.95903	4.05592	3.40732	2.78818	6.0611	5.81982	6.02559	2.91507	3.56993	5.80353	4.82537	4.27764	3.64686	4.40526	4.07165	4.43061	5.03414	3.08112	4.30065	6.24873	4.684	5.34602	5.88776	5.08488	5.14791	4.65776	5.79809	6.02053	K14850	ribosomal RNA-processing protein 8 [EC:2.1.1.287] | (RefSeq) ribosomal RNA-processing protein
MSTRG.25093	0.87	0.00613799	0.05439	8.48	paf1	100194999	paf1, RNA polymerase II associated factor, homolog (S. cerevisiae)	10.7148	12.219	5.47252	8.05467	10.6759	9.5554	11.4994	10.2524	4.78839	8.9313	7.37465	8.11566	9.54495	7.42919	11.0251	6.77006	6.66613	6.58292	3.89152	7.74596	9.04296	11.4638	5.51616	8.49638	11.6553	9.20994	9.05603	7.3085	10.3484	4.98267	K15174	RNA polymerase II-associated factor 1 | (RefSeq) paf1; paf1, RNA polymerase II associated fac
MSTRG.25094	0.72	0.00484885	0.0465743	240.56	gmfg	100196142	glia maturation factor, gamma	258.096	371.348	308.799	276.024	284.067	324.737	299.129	254.547	154.839	320.714	254.587	313.7	219.318	217.561	299.107	176.461	175.862	146.098	158.218	200.018	290.064	184.161	122.694	221.891	370.556	219.387	206.661	171.264	206.56	210.435	no KO	assigned | (RefSeq) gmfg; glia maturation factor, gamma
MSTRG.2511	1.25	0.00447986	0.0443412	9.99	LOC106611954	106611954	alpha-N-acetylgalactosaminide alpha-2,6-sialyltransferase 2-like	7.1541	9.45027	5.42819	7.06954	8.88786	9.38739	12.3252	12.0784	8.59678	10.5681	9.064	9.48736	9.26239	9.68151	10.268	9.76414	9.28182	9.8971	5.64815	6.69824	10.2964	18.8771	6.65261	14.9624	18.3383	9.84426	12.1038	9.34997	14.4695	4.77886	K06616	alpha-N-acetylgalactosaminide alpha-2,6-sialyltransferase (sialyltransferase 7B) [EC:2.4.99.-
MSTRG.25164	1.28	0.000932407	0.0162832	18.65	polr2i	100196872	RNA polymerase II subunit I	11.9758	15.4657	11.3213	16.4044	16.8355	18.021	20.1909	21.6121	22.0747	17.1325	18.1538	21.9902	14.883	19.4567	20.7884	17.0074	12.8819	20.0938	15.7265	16.8147	19.7976	30.0511	15.4502	23.1508	24.7348	21.1531	20.7728	20.087	20.862	14.6204	K01446	peptidoglycan recognition protein | (RefSeq) polr2i, pgrp, rpb4; RNA polymerase II subunit I
MSTRG.2524	0.58	0.00752839	0.0621345	2	rnf213	106611937	ring finger protein 213	5.3949	3.29126	1.3569	4.26159	2.53904	3.29039	1.13773	2.01062	1.36554	2.95832	3.16056	1.58166	3.03366	1.22683	0.250793	2.45945	1.83299	0.00488834	0	0.963807	1.71777	3.34428	1.39222	1.13683	0.956037	2.07921	0.033241	3.40784	2.75543	1.17053	no KO	assigned | (RefSeq) rnf213; ring finger protein 213
MSTRG.25258	1.59	0.000925794	0.016221	4.87	LOC106613070	106613070	heat shock 70 kDa protein 13-like	2.43189	2.80059	1.75094	3.07408	3.21083	3.52559	7.47542	6.48629	3.50107	6.14077	8.63486	8.45239	2.14629	4.73771	6.30133	4.98144	2.49042	4.05347	0.990816	4.8071	5.69068	6.54221	4.05378	6.92224	8.01027	7.15644	4.79394	6.26837	5.78978	2.87434	K09491	stress 70 protein chaperone microsome-associated 60kDa protein | (RefSeq) heat shock 70 kDa p
MSTRG.25259	1.76	0.000576338	0.0117541	20.46	LOC106613068	106613068	uncharacterized LOC106613068	9.64335	17.5833	9.66264	9.22195	11.2427	13.4629	23.3191	28.0958	18.9155	18.0974	25.4951	36.021	9.17744	19.7681	18.4842	13.7391	11.2328	16.6518	13.7113	15.3191	23.6745	38.9623	17.7119	36.1647	40.2832	31.6072	22.917	27.0499	22.8703	13.5674	no KO	assigned | (RefSeq) uncharacterized LOC106613068
MSTRG.25261	2.19	0.00348839	0.0382314	1.37	LOC106613067	106613067	short neurotoxin 8-like	0	0.111674	0	0	0	0.099305	0.346632	2.27779	0.235181	0.768939	4.63187	3.54485	0	1.49808	0.324612	0.654873	0.142015	2.85993	0.532977	0.765463	0.909021	2.19957	2.13643	4.83451	1.32762	7.24125	0.269119	2.40009	0.493757	0.556585	K06846	lymphocyte antigen 6 complex locus protein D/E/G6/H | (RefSeq) short neurotoxin 8-like
MSTRG.25267	0.83	0.00671023	0.058085	1.73	LOC106613053	106613053	uncharacterized LOC106613053	3.06855	2.10147	2.11151	1.98631	1.45997	2.28745	1.86382	2.19645	1.83527	1.44306	1.25472	1.15013	2.11624	1.68308	2.81139	1.29381	1.57072	1.6372	1.02668	1.68913	1.57209	1.76539	1.40717	1.34473	1.23901	1.61773	1.43196	1.86083	1.32808	1.82949	no KO	assigned | (RefSeq) uncharacterized LOC106613053
MSTRG.25270	2.39	2.92231e-06	0.000282133	3.76	LOC106613052	106613052	solute carrier family 12 member 9-like	1.46653	0.929131	0.810687	0.998627	1.16537	1.45822	2.61137	4.69578	5.47078	2.70356	3.98392	4.19031	1.19966	3.49927	2.98061	4.83522	2.25136	5.53725	4.38489	2.11841	3.21746	7.99346	3.24031	5.91086	7.17626	3.94866	5.97438	8.01767	7.22633	2.89106	K14429	solute carrier family 12 (potassium/chloride transporters), member 9 | (RefSeq) solute carrie
MSTRG.25320	0.68	2.08824e-07	4.95036e-05	9.83	ilk	100194973	integrin linked kinase	13.2285	16.667	12.4411	11.5351	14.0309	12.7293	10.8425	10.932	7.03251	9.97515	8.31248	9.63505	10.6589	9.57599	9.57485	10.1315	9.0588	7.1025	6.8219	7.4209	10.0843	9.11224	6.89508	10.4172	10.3739	6.8046	9.77221	8.2194	7.49113	7.89578	K06272	integrin-linked kinase [EC:2.7.11.1] | (RefSeq) ilk; integrin linked kinase
MSTRG.25353	1.46	0.000919351	0.0161802	3.46	LOC106613166	106613166	lysophosphatidic acid receptor 4-like	2.55774	2.21061	3.33328	1.17895	1.95748	2.09937	3.90382	3.88959	6.44926	2.34557	4.86583	4.09161	3.37842	3.44381	1.73239	3.45092	3.4405	3.78246	6.19325	2.34775	2.02781	2.64669	4.88036	3.69849	2.37787	3.45681	5.58448	2.96496	3.6062	5.96783	K04275	lysophosphatidic acid receptor 4 | (RefSeq) lysophosphatidic acid receptor 4-like
MSTRG.25494	1.36	0.00457226	0.045034	14.33	LOC106613233	106613233	dipeptidyl peptidase 1-like	16.2932	8.38916	5.00048	8.23947	13.484	15.8667	16.541	16.3726	15.6389	9.50256	14.8244	18.6178	19.6344	16.0552	13.7425	10.6196	12.8181	17.601	6.84268	12.4633	17.9084	21.1841	12.5208	14.0137	16.8399	15.0861	19.0534	16.2345	20.9889	7.54488	K01275	cathepsin C [EC:3.4.14.1] | (RefSeq) dipeptidyl peptidase 1-like
MSTRG.25538	1.54	0.00175343	0.0245943	62.89	LOC106613255	106613255	translocon-associated protein subunit gamma	30.6782	34.5429	38.288	50.8953	54.9518	48.224	62.6069	62.6488	61.8476	66.0545	79.6891	117.301	67.0771	64.4745	65.2835	58.6894	50.0828	81.2409	29.4025	100.176	84.6545	74.2587	54.5449	64.8338	38.2894	70.4995	61.606	89.1424	79.8928	44.746	K13251	translocon-associated protein subunit gamma | (RefSeq) SSRG; translocon-associated protein su
MSTRG.25644	2.93	0.000409834	0.0093365	7.74	LOC106613323	106613323	signal recognition particle receptor subunit beta-like	5.04021	0	0	2.9448	6.98353	2.42359	9.17569	11.7071	1.52262	10.7146	11.5179	11.0748	5.65362	17.2125	9.99719	4.77758	2.83976	11.0472	6.10796	9.14821	7.78914	9.88361	8.83711	15.2862	11.7472	5.91187	14.5758	4.9191	13.0987	0.399959	K12272	signal recognition particle receptor subunit beta | (RefSeq) SRPRB; signal recognition partic
MSTRG.25673	1.37	0.000173458	0.00520083	1.18	LOC106613340	106613340	THAP domain-containing protein 5-like	0.627915	0.52271	0.618782	0.584363	1.14561	0.492407	1.80153	1.09511	1.37238	1.04379	1.40889	1.56956	0.823466	0.888418	1.91168	1.08384	1.04187	1.1124	0.393978	1.75757	1.69084	1.95432	1.51115	1.20475	1.22924	1.65785	1.74223	1.09434	1.3039	0.634758	no KO	assigned | (RefSeq) THAP domain-containing protein 5-like
MSTRG.25712	1.39	0.00510508	0.0481034	2.74	opa3	106613367	OPA3 outer mitochondrial membrane lipid metabolism regulator	2.51681	2.49096	0.768183	1.79515	2.05528	0.967698	3.60308	4.30095	3.16992	3.56005	2.20166	2.52745	2.36699	2.51291	5.13325	1.31655	1.43859	2.34106	1.30591	3.46956	2.72423	3.94313	1.20753	2.01531	4.51814	2.69545	3.95323	5.06666	5.69804	0.614076	no KO	assigned | (RefSeq) opa3; OPA3, outer mitochondrial membrane lipid metabolism regulator
MSTRG.25751	1.38	0.0016929	0.024045	2.32	LOC106613377	106613377	EH domain-containing protein 2-like	3.23109	1.49617	0.198459	1.08545	1.46446	1.90513	3.8066	2.53141	1.75432	2.23436	3.29281	3.35712	2.86184	1.21548	3.2521	3.6828	1.27212	2.29412	0.657957	1.32771	3.3788	3.47894	1.49816	1.85246	4.25555	2.05231	2.14689	2.90475	4.30567	0.712784	K12469	EH domain-containing protein 2 | (RefSeq) EH domain-containing protein 2-like
MSTRG.25800	0.72	0.0145693	0.0952055	1.02	LOC106613409	106613409	E3 ubiquitin-protein ligase HERC2-like	3.14852	1.96643	0.239873	2.09414	1.13363	1.4436	0.544868	1.28837	0.755989	1.56276	0.582473	0.458478	1.29756	0.724458	1.47149	1.42791	1.03674	0.689521	0	1.0172	0.273728	0.687958	0.966008	0.450366	1.49906	0.215508	0.306393	0.76402	0.903172	1.66252	K10595	E3 ubiquitin-protein ligase HERC2 [EC:2.3.2.26] | (RefSeq) E3 ubiquitin-protein ligase HERC2-
MSTRG.25808	0.67	0.000708259	0.0134266	1.46	LOC106613415	106613415	E3 ubiquitin-protein ligase HERC2-like	6.69772	1.99241	0.855165	2.37817	2.04837	1.55152	0.845432	1.24494	1.307	1.29656	1.66934	0.762156	1.48021	1.01062	2.00056	1.21034	1.27145	0.794936	0.755332	0.704286	1.46606	1.23285	1.19342	0.785448	0.660985	1.86542	1.33151	1.49907	1.13381	0.89965	K10595	E3 ubiquitin-protein ligase HERC2 [EC:2.3.2.26] | (RefSeq) E3 ubiquitin-protein ligase HERC2-
MSTRG.25894	1.41	0.0087399	0.0680515	3.93	LOC106613492	106613492	26S proteasome non-ATPase regulatory subunit 1-like	1.53019	1.82929	4.69963	4.21854	1.57338	2.90647	3.07128	3.8954	3.3508	4.73799	5.30478	6.77628	4.11491	3.81155	2.26008	1.57239	3.54085	3.49539	4.47055	4.54541	4.30255	4.93853	4.63274	2.54049	3.33106	6.49797	4.37784	6.32955	3.36785	5.7662	K03032	26S proteasome regulatory subunit N2 | (RefSeq) 26S proteasome non-ATPase regulatory subunit
MSTRG.25987	1.5	0.000170438	0.0051312	11.99	LOC106613577	106613577	uncharacterized membrane protein C19orf24-like	7.56041	10.1715	5.22014	7.07432	9.1655	8.70142	14.6946	14.0245	9.30532	16.2521	13.1347	12.5629	8.4221	12.8915	11.8972	11.5823	9.3382	10.5395	7.26718	8.43568	14.3301	16.8191	9.55892	17.8672	29.599	11.9405	15.5324	10.5496	18.1179	7.19407	no KO	assigned | (RefSeq) uncharacterized membrane protein C19orf24-like
MSTRG.260	0.54	0.0020768	0.0275536	7.56	LOC106604359	106604359	bifunctional epoxide hydrolase 2-like	13.4187	16.5309	8.46707	8.51855	8.4407	16.1894	5.54846	2.54745	4.21549	15.0762	9.98899	10.7906	6.47364	5.97953	8.09232	4.20262	7.67058	4.61511	2.29838	6.54423	7.78896	7.39886	4.01459	6.31393	8.3724	9.43789	4.62183	2.96829	9.49424	0.824058	K08726	soluble epoxide hydrolase / lipid-phosphate phosphatase [EC:3.3.2.10 3.1.3.76] | (RefSeq) HYE
MSTRG.26035	3.22	4.57404e-08	1.63457e-05	16	LOC106613608	106613608	growth arrest and DNA damage-inducible protein GADD45 beta-like	4.94084	5.32417	3.62385	4.4623	4.48414	5.72227	18.6903	20.7013	19.9401	28.7419	16.0914	25.7076	6.41401	22.5423	24.0134	22.7486	5.53053	10.1052	14.1865	15.8422	24.5445	16.4358	11.8807	17.3157	26.356	23.2066	22.6451	24.5247	23.9156	9.21549	K04402	growth arrest and DNA-damage-inducible protein | (RefSeq) GA45B; growth arrest and DNA damage
MSTRG.26037	0.89	0.00828235	0.0658381	1.23	LOC106613609	106613609	microtubule-associated protein 1B-like	1.70485	1.6621	0.785933	1.52463	1.41046	1.50723	1.55546	1.28024	0.763528	1.57536	1.00783	1.00892	1.42012	0.749884	1.61818	1.6424	0.796322	0.777383	0.850513	0.976325	1.33959	1.55075	0.579358	1.16759	1.66937	1.27613	1.16985	1.24095	1.41921	0.854928	K10429	microtubule-associated protein 1 | (RefSeq) microtubule-associated protein 1B-like
MSTRG.26042	1.42	0.00468856	0.0455963	9.26	LOC106613619	106613619	WD repeat-containing protein 18	8.37191	7.86714	7.30928	2.05602	10.3816	6.49271	11.1413	11.268	8.11099	8.62121	7.79667	13.2329	8.06918	7.37379	9.40607	10.1401	7.46347	9.3286	11.408	10.1542	11.2162	12.9766	9.01811	12.7434	10.2676	9.42314	11.2361	8.43091	7.23141	9.14832	K14829	pre-rRNA-processing protein IPI3 | (RefSeq) WD repeat-containing protein 18
MSTRG.26047	1.82	0.00125757	0.0196933	4.22	LOC106613620	106613620	uncharacterized LOC106613620	2.30251	0.674966	1.75192	2.70268	1.66168	3.22496	4.74312	4.893	4.17515	4.90409	6.35359	5.51688	3.08048	4.86001	3.88199	7.37143	2.57162	7.37214	1.93785	4.59669	6.08589	5.94816	2.1911	7.76673	5.18194	4.98511	4.74279	5.56087	5.39276	0.144726	no KO	assigned | (RefSeq) uncharacterized LOC106613620
MSTRG.26049	1.61	0.000178116	0.00530426	11.94	arrd3	100196107	Arrestin domain-containing protein 3	6.68733	8.1594	5.93315	6.79593	8.58037	8.25907	14.2197	13.3264	11.0866	8.71166	13.0699	9.82096	13.8678	9.88805	9.87914	11.7301	7.83059	16.9364	5.35629	12.0285	11.4234	18.8506	11.8307	25.0473	18.0405	12.3727	15.5534	10.7333	21.3743	10.9493	no KO	assigned | (RefSeq) arrd3; Arrestin domain-containing protein 3
MSTRG.26059	0.78	0.00833148	0.0660751	3.36	LOC106613630	106613630	transcription factor jun-D-like	4.59394	4.8858	1.97979	4.32429	3.82078	6.36001	4.80569	3.19607	2.33135	3.51907	2.32089	4.00763	4.54165	2.41844	4.36266	3.06599	3.37285	1.94192	1.9306	2.03193	3.67935	3.78857	2.8311	2.80113	2.83859	3.35276	2.08491	2.19728	3.42734	3.84554	K04449	transcription factor jun-D | (RefSeq) transcription factor jun-D-like
MSTRG.26093	0.67	0.00117363	0.0188463	1.04	LOC106613468	106613468	dipeptidyl peptidase 9-like	1.35923	1.1142	2.52221	2.85196	0.920469	1.61412	0.363745	0	1.84779	0.784473	1.42995	0.226762	0.699678	1.41528	0.209293	1.23663	1.14508	1.58297	2.58655	0.623774	0.230592	0	1.60975	1.17773	0	1.0516	0.317298	0.949754	0.400266	1.0156
MSTRG.26096	0.8	0.00601259	0.0536235	3.45	LOC106613650	106613650	KN motif and ankyrin repeat domain-containing protein 2-like	4.14104	3.72653	5.5982	5.48514	3.24943	3.70601	2.94569	3.53097	3.65031	2.33119	4.07419	1.77583	3.47342	3.81631	2.31612	3.3802	4.50077	3.9222	3.04781	2.70807	2.6889	3.43889	3.91796	4.11571	1.95003	2.94756	3.13388	3.66328	2.54383	3.77514	no KO	assigned | (RefSeq) KN motif and ankyrin repeat domain-containing protein 2-like
MSTRG.26097	0.82	0.0102794	0.0756591	36.95	ndufa7	106613652	NADH:ubiquinone oxidoreductase subunit A7	40.2488	35.1567	63.1963	41.8036	39.6428	38.1525	26.7705	26.1511	47.4516	35.777	33.2861	37.1228	37.1204	32.5607	28.5193	38.3305	41.5573	38.2725	45.4544	37.39	31.1635	21.9387	52.2449	31.9008	17.8536	35.7325	32.6657	45.4651	23.2524	52.2165	K03951	NADH dehydrogenase (ubiquinone) 1 alpha subcomplex subunit 7 | (RefSeq) ndufa7, NDUA7; NADH:u
MSTRG.2610	1.41	0.00095406	0.0165384	1.25	LOC106613734	106613734	receptor-type tyrosine-protein phosphatase epsilon-like	0.537356	1.26327	0.018577	0.867869	0.669727	0.662127	1.09374	0.854841	1.0495	2.69758	1.30927	0.71677	0.881537	0.98782	1.37273	1.4144	0.866378	1.06279	0.436875	0.919168	1.88169	1.94041	0.81092	1.22494	2.26912	1.52916	2.2176	2.74659	2.62895	0.551548	no KO	assigned | (RefSeq) receptor-type tyrosine-protein phosphatase epsilon-like
MSTRG.26113	0.73	0.000718571	0.0135791	1.55	fam43a	100195399	family with sequence similarity 43 member A	2.04449	2.71533	1.40695	1.86615	2.06909	2.96872	1.63016	1.80429	0.767674	1.01934	0.733273	1.31931	2.63844	0.894472	1.62636	1.37799	0.85106	1.16625	0.441306	1.71984	0.997261	2.70389	1.0423	2.42762	1.71088	1.76777	0.98738	0.920368	2.65578	0.258627	no KO	assigned | (RefSeq) fam43a, fa43a; family with sequence similarity 43 member A
MSTRG.26135	1.89	0.00062802	0.0123118	2.26	LOC106613673	106613673	tumor necrosis factor alpha-induced protein 8-like protein 1	0.764616	0.810618	0.62386	0.928571	0.451102	1.14561	1.27711	1.6274	4.6402	1.20966	2.88105	2.09555	1.1981	2.05038	2.04881	3.6449	0.703872	4.17515	2.25087	1.03295	2.47814	3.84843	1.04947	7.0858	2.91203	2.22042	3.20271	4.35967	3.78966	1.20563	no KO	assigned | (RefSeq) tumor necrosis factor alpha-induced protein 8-like protein 1
MSTRG.26155	1.86	0.00358574	0.0388828	4.13	LOC106613687	106613687	mucosa-associated lymphoid tissue lymphoma translocation protein 1 homolog	2.99991	1.25255	0.163591	1.93613	1.42968	5.08139	5.62777	2.34436	2.55779	3.75839	3.378	2.97537	6.86314	5.12103	4.75518	1.61147	3.75894	1.59534	4.57367	3.09546	3.08817	3.68402	3.51958	1.88191	7.92479	6.41417	11.0338	7.16752	8.83715	5.60029	K07369	mucosa-associated lymphoid tissue lymphoma translocation protein 1 [EC:3.4.22.-] | (RefSeq) M
MSTRG.26165	2.89	2.99227e-05	0.00146812	4.03	LOC106613694	106613694	lipoprotein lipase-like	1.12421	0.502185	0.530164	0.39892	0.91798	1.75463	8.06761	2.55243	6.44837	5.86484	5.72992	4.50199	0.080368	5.88406	6.90512	8.16402	1.59948	6.15709	1.91377	1.96056	5.6968	3.97228	3.00523	5.81434	10.0344	3.56783	3.47005	4.6194	5.53283	4.19456	K01059	lipoprotein lipase [EC:3.1.1.34] | (RefSeq) lipoprotein lipase-like
MSTRG.26204	1.35	0.00316505	0.0358484	4.76	nr2c2ap	100195856	nuclear receptor 2C2 associated protein	3.79915	3.86012	3.03237	2.92187	3.11938	3.5042	7.79094	6.24011	4.04069	5.50328	3.26174	5.24684	3.17017	4.57053	4.3443	5.60533	2.93213	4.87544	3.50815	4.89073	5.85992	6.59519	2.71173	6.50518	10.3254	4.34471	5.28603	4.4922	7.11842	3.4382	no KO	assigned | (RefSeq) nr2c2ap, nr2ca; nuclear receptor 2C2 associated protein
MSTRG.26226	1.44	0.00249373	0.0307453	4.7	LOC106613732	106613732	MAU2 chromatid cohesion factor homolog	1.01238	3.92837	1.92105	3.21455	4.59423	5.42179	6.25654	7.32851	3.96515	5.35043	6.03349	4.20704	5.21047	4.87376	6.62068	4.30633	4.79075	4.37405	2.81498	3.44573	4.8987	6.28202	4.26433	6.09667	9.54795	4.21429	3.7612	4.39563	5.12015	2.64571	K11266	MAternally affected uncoordination | (RefSeq) MAU2 chromatid cohesion factor homolog
MSTRG.26238	1.93	0.00418452	0.0425295	4.04	LOC106613743	106613743	midnolin-like	1.48197	1.8358	1.07919	1.64578	1.53486	2.24273	5.72543	4.59631	5.45462	5.92373	4.138	4.8256	2.13717	6.21462	4.8494	0.298158	1.71673	5.40163	3.16505	2.99417	4.39283	5.53699	2.84531	7.93248	10.8962	4.48733	0.62443	4.63675	8.88788	3.61969	no KO	assigned | (RefSeq) midnolin-like
MSTRG.26246	1.23	0.00564177	0.0513604	86.2	bsg	106613749	basigin (Ok blood group)	68.3992	85.993	51.5451	63.1618	75.8868	83.9049	114.876	101.8	80.7614	81.9131	103.053	98.8011	79.36	92.54	92.3562	90.6149	55.6251	87.0254	45.6331	84.2528	95.4332	113.611	56.7383	127.379	120.234	93.7587	97.7041	85.3473	105.365	52.8609	K06535	basigin | (RefSeq) bsg; basigin (Ok blood group)
MSTRG.26259	1.87	0.000657599	0.0127489	4.3	LOC106613756	106613756	spindlin-Z-like	1.75153	2.53713	1.19812	1.57192	2.75271	1.55877	4.07949	5.53691	1.96166	14.3474	6.29057	3.69017	1.72662	4.05406	9.04195	2.80096	2.02141	2.96216	3.3513	1.4373	4.73446	5.2378	3.37841	6.11493	5.99226	5.05404	5.97247	5.72374	9.16292	2.90125	no KO	assigned | (RefSeq) spindlin-Z-like
MSTRG.26272	0.77	0.0145096	0.0950143	2.48	LOC106613767	106613767	BTB/POZ domain-containing protein 2-like	2.3645	4.37551	3.91837	3.59473	1.89997	3.51943	2.05604	1.71364	2.84286	1.40534	1.82236	2.05952	2.96466	1.92792	2.42999	2.76518	2.28063	2.84782	1.80644	3.89668	1.41538	2.59024	1.44388	3.72391	1.3019	3.49666	1.62038	2.04926	1.80347	2.315	K10477	BTB/POZ domain-containing protein 1/2 | (RefSeq) BTB/POZ domain-containing protein 2-like
MSTRG.26340	0.83	0.012821	0.0875202	9.37	chaf1a	106613808	chromatin assembly factor 1 subunit A	12.9555	10.636	11.2484	12.2356	9.62459	9.02492	10.8214	11.2929	7.48074	9.83697	5.81233	10.4701	7.91866	7.9769	13.0355	6.8027	11.2098	7.03817	8.09751	8.09687	9.80916	10.2344	7.67896	7.43821	8.95053	8.19368	9.195	8.09127	10.712	9.1461	K10750	chromatin assembly factor 1 subunit A | (RefSeq) chaf1a; chromatin assembly factor 1 subunit
MSTRG.26359	1.76	0.001422	0.0212863	4.58	rgl1	106613823	ral guanine nucleotide dissociation stimulator like 1	2.49516	2.5512	3.19794	1.65764	2.0142	1.99859	6.77539	4.74729	5.3495	3.41179	4.52896	0.776098	3.29491	5.00453	4.35892	6.68306	3.28068	8.03407	4.83887	2.58733	5.97011	7.57607	3.41041	10.7961	5.51345	3.98033	6.81342	6.23786	4.93469	4.60464	K17635	ral guanine nucleotide dissociation stimulator-like 1 | (RefSeq) rgl1; ral guanine nucleotide
MSTRG.26362	1.41	0.00698229	0.0594476	7.09	edem3	106613826	ER degradation enhancing alpha-mannosidase like protein 3	8.49855	7.0831	2.92832	4.68226	4.26859	3.46512	8.88267	8.65921	7.89062	7.98556	7.51022	7.5033	4.96675	3.30951	9.92395	8.52431	7.28841	5.34126	2.18625	7.55103	7.72197	5.62854	6.75157	8.18459	10.0169	9.07404	9.13927	9.94965	9.47365	8.27165	K10086	ER degradation enhancer, mannosidase alpha-like 3 | (RefSeq) edem3; ER degradation enhancing
MSTRG.26364	1.2	0.0100607	0.0745306	6.74	LOC106613828	106613828	cysteine-rich motor neuron 1 protein-like	4.64122	5.87289	5.59739	4.85724	6.65495	5.96824	9.22327	7.52919	7.88134	7.56884	5.72261	8.31404	6.33144	5.60701	6.17102	7.2345	5.19447	7.36749	5.14869	9.34031	8.17289	7.82098	5.09714	8.49737	6.8501	7.2136	5.77163	8.33018	6.5147	5.57219	no KO	assigned | (RefSeq) cysteine-rich motor neuron 1 protein-like
MSTRG.26368	1.36	0.000852457	0.0153461	6.89	LOC106613830	106613830	neurogenic locus notch homolog protein 2-like	5.32066	6.46987	4.16894	3.62849	5.28779	5.36517	6.02379	7.91787	7.31894	6.84298	7.98973	6.06827	5.86396	8.8775	6.97603	7.6668	5.41528	6.27128	5.95468	4.27169	6.69304	9.96703	5.22985	8.72235	13.5556	7.60249	9.70939	7.51612	8.23648	5.68482	K20994	Notch 2 | (RefSeq) neurogenic locus notch homolog protein 2-like
MSTRG.26378	1.44	0.000107611	0.00372333	37.32	LOC106613847	106613847	MOB kinase activator 3A	20.2404	30.576	23.5736	27.3016	30.2434	29.5301	47.9483	41.3788	35.2539	42.3197	46.6851	48.468	27.3382	42.9883	33.1429	34.8621	27.5469	35.6706	27.6657	33.7926	42.2527	51.2445	28.7023	50.5255	61.3823	40.9111	42.2982	39.0048	47.315	29.4104	no KO	assigned | (RefSeq) MOL2A; MOB kinase activator 3A
MSTRG.26422	1.18	0.0123827	0.0854656	7.21	lrrc40	106613882	leucine rich repeat containing 40	5.83301	8.6005	2.98841	7.22485	7.13174	5.67306	7.25671	9.90512	6.03878	6.68811	5.99615	8.94157	6.44324	7.61102	9.78962	6.6908	5.40309	8.24229	4.03057	7.76844	8.80356	9.37981	6.06531	9.19699	8.17213	8.03222	8.70954	6.05762	8.74067	5.00148	no KO	assigned | (RefSeq) lrrc40, LRC40, lrrc2; leucine rich repeat containing 40
MSTRG.26434	0.78	0.00963032	0.0724278	1.02	spata6	106613890	spermatogenesis associated 6	1.69268	1.43426	0.984326	1.40649	1.61555	1.35596	1.02099	1.45102	0.047609	0.812498	0.373193	0.82459	1.07635	0.782162	1.0186	0.880543	1.66971	1.22424	0.984277	0.564415	1.10346	0.924193	0.921015	1.06134	0.686708	0.581667	1.52318	1.19278	0.408838	0.945853	no KO	assigned | (RefSeq) spata6; spermatogenesis associated 6
MSTRG.26457	1.11	0.0119205	0.083192	1.44	cep350	106613911	centrosomal protein 350	1.22457	1.63819	0.928537	1.47182	1.27053	0.861832	1.59226	1.82148	1.08365	1.59962	1.3085	1.64674	1.32753	1.48378	1.74157	1.53628	1.11198	1.46432	1.07622	1.30022	1.47385	1.60187	1.13456	1.84991	1.98942	1.84726	1.78252	1.48422	1.6103	0.805035	K16768	centrosomal protein CEP350 | (RefSeq) cep350; centrosomal protein 350
MSTRG.26471	0.8	0.00987522	0.0736774	26.03	rfc4	100195740	replication factor C subunit 4	24.4235	34.4023	35.3936	32.8928	33.2304	25.8899	24.2223	31.2961	22.4855	23.2987	13.9339	22.2676	22.3581	23.4022	23.5834	26.445	35.1524	29.1059	28.1333	28.4258	27.7678	21.5637	23.1705	30.3799	24.6921	22.5326	23.7617	18.6911	19.6018	28.3818	K10755	replication factor C subunit 2/4 | (RefSeq) rfc4; replication factor C subunit 4
MSTRG.26507	1.58	0.00141482	0.0212249	1.39	LOC106613942	106613942	piggyBac transposable element-derived protein 2-like	0	1.90292	0.554399	1.34515	0.436955	0	2.2225	2.08867	2.00819	1.07242	0.512221	1.5969	1.79707	1.30238	1.35746	1.07238	1.57577	1.91128	0.4496	1.02792	0.958243	2.99751	1.17656	2.08241	2.7067	0.872009	1.72917	1.64815	1.8088	1.51872	no KO	assigned | (RefSeq) piggyBac transposable element-derived protein 2-like
MSTRG.26525	1.51	0.000937507	0.0163368	7.48	ca163	100286426	Hcp beta-lactamase-like protein C1orf163 homolog	3.14981	6.04454	2.51475	6.83105	7.45478	4.78259	11.1956	9.08073	8.72599	5.8103	6.93712	12.1524	5.08521	6.79877	7.23208	10.3155	5.2812	6.33636	4.70369	8.20577	6.83553	9.32996	8.43263	11.1006	11.6023	6.34375	6.80161	7.50731	9.12434	8.56767	K18180	cytochrome c oxidase assembly factor 7 | (RefSeq) ca163; Hcp beta-lactamase-like protein C1or
MSTRG.26537	2.9	1.61301e-07	4.05775e-05	3.15	LOC106613963	106613963	transcription factor AP-1-like	0.500066	0.859253	0.377313	0.428066	0.457957	0.667979	4.15182	2.95254	4.67779	3.62148	3.86822	6.41849	0.979858	2.2466	3.02311	3.23895	0.800682	4.16298	3.00033	2.28802	3.7804	5.33249	2.72863	3.91098	8.73044	5.31767	4.91212	4.48753	4.85297	1.6148	K04448	transcription factor AP-1 | (RefSeq) JUN; transcription factor AP-1-like
MSTRG.26566	1.4	9.04984e-06	0.000635426	2.95	LOC106613977	106613977	transmembrane emp24 domain-containing protein 5-like	1.86032	2.22542	1.16328	2.01616	2.33605	2.10045	4.4978	3.15497	2.64414	2.94861	3.00063	4.11112	2.49972	3.13728	3.53393	3.12337	2.42769	2.8808	1.36159	3.75572	4.12647	4.99911	1.80118	4.2518	3.61789	3.45129	2.71625	2.906	4.11379	1.73313	K14825	p24 family protein gamma-2 | (RefSeq) transmembrane emp24 domain-containing protein 5-like
MSTRG.26587	1.2	0.000385518	0.00902294	5.49	LOC106560246	106560246	F-box/LRR-repeat protein 5	4.60124	5.39251	3.85947	4.43614	4.43093	4.62886	6.28511	6.1041	5.7374	4.94934	6.0337	5.80781	5.77354	6.15487	5.50643	7.23213	5.48911	4.85265	3.87769	4.03049	5.86401	6.39107	5.18728	5.91948	6.92613	6.21347	5.63899	4.79197	6.74253	5.72058	K10271	F-box and leucine-rich repeat protein 5 | (RefSeq) FBXL5; F-box/LRR-repeat protein 5
MSTRG.2662	1.43	0.0112254	0.0799521	3.48	LOC106613960	106613960	receptor-type tyrosine-protein phosphatase epsilon-like	2.03757	2.19398	0.94511	2.75367	2.49176	2.56882	2.20224	3.96858	3.038	3.77742	6.89311	4.57451	2.55002	2.24607	5.04181	3.0543	1.58145	4.30659	0.739649	2.92788	4.42149	6.30751	2.59934	2.38751	4.81585	5.05178	5.14173	3.64974	9.24584	1.02871	K18033	receptor-type tyrosine-protein phosphatase epsilon [EC:3.1.3.48] | (RefSeq) receptor-type tyr
MSTRG.26626	1.56	4.86011e-06	0.000405455	9.75	LOC106560271	106560271	transmembrane protein 165-like	6.04197	6.75662	4.13797	5.83458	7.2999	7.42116	14.4053	9.29729	7.40452	10.1646	11.6121	14.6773	8.90118	8.46646	14.4742	9.76323	5.9077	10.6199	7.00854	8.58816	13.5367	16.3386	7.5271	11.3265	11.298	10.0998	9.89482	12.9667	15.7323	5.12847	no KO	assigned | (RefSeq) transmembrane protein 165-like
MSTRG.26663	1.46	5.37801e-05	0.00224331	1.58	LOC106560302	106560302	regulator of G-protein signaling 21-like	0.504781	1.16908	0.48213	0.962504	1.04564	1.03667	1.8238	1.94164	2.01107	1.41002	1.65449	1.98603	1.2781	1.87018	2.78978	1.14037	1.14149	1.57228	0.916057	1.2542	2.07905	1.86991	1.38052	1.69845	4.0971	1.27184	1.94569	1.61389	2.29544	1.14699	K18154	regulator of G-protein signaling 2 | (RefSeq) RGS2; regulator of G-protein signaling 21-like
MSTRG.26665	1.39	0.0129542	0.0881872	8.78	glrx2	106560303	glutaredoxin 2	5.63781	5.13552	5.33381	7.20014	10.1564	4.68267	9.51341	7.72516	10.7	10.3348	6.08175	12.2622	7.96188	6.34702	9.23086	14.9877	5.34721	9.25665	7.75302	10.3305	12.78	9.56671	3.46018	14.1668	7.68516	12.4737	10.4328	9.08026	11.3937	6.23863	K03676	glutaredoxin 3 | (RefSeq) glrx2; glutaredoxin 2
MSTRG.26672	2.59	3.14137e-07	6.21912e-05	2.64	LOC106560287	106560287	proteoglycan 4-like	0.358017	0.772904	0.879349	0.364725	0.435287	0.474375	3.5372	2.18836	4.28178	4.06649	5.8594	3.63239	0.733799	3.38913	2.96375	4.11702	0.778798	2.44624	2.83774	3.28457	2.4476	2.55721	2.4432	4.71716	4.07633	2.28492	4.61509	2.01053	3.99591	2.77996	no KO	assigned | (RefSeq) proteoglycan 4-like
MSTRG.26698	1.8	0.000799278	0.0147322	2.04	LOC106560325	106560325	guanine nucleotide-binding protein G(I)/G(S)/G(O) subunit gamma-12-like	0.383074	0.830211	1.15215	0.537967	0.819849	0.731126	2.18453	2.66485	1.84541	3.83937	3.49307	2.88831	0.841525	4.02837	1.96227	2.04654	0.555684	0.913184	0.674127	1.2247	3.9157	2.92962	1.05919	2.36975	6.04868	2.49394	3.0499	1.5327	3.51223	0.815205	K04347	guanine nucleotide-binding protein G(I)/G(S)/G(O) subunit gamma-12 | (RefSeq) guanine nucleot
MSTRG.26700	1.32	0.00377893	0.0400137	8.88	LOC106560326	106560326	growth arrest and DNA damage-inducible protein GADD45 alpha-like	7.20556	7.70543	5.13959	5.66071	7.24668	7.06481	12.2616	10.681	8.6446	15.3833	7.46785	13.1665	7.91195	10.3646	13.9667	10.7442	7.3758	6.33	6.24072	10.9175	9.72168	8.40791	7.00002	6.90405	10.8618	9.65062	9.87915	9.98172	8.31064	4.24984	K04402	growth arrest and DNA-damage-inducible protein | (RefSeq) GA45A; growth arrest and DNA damage
MSTRG.2678	1.33	0.0107392	0.0779651	1.97	LOC106560222	106560222	serine/threonine-protein phosphatase 2A 55 kDa regulatory subunit B delta isoform-like	1.10323	1.05254	0.576606	1.42834	2.02813	1.53703	2.19373	1.31207	2.11123	2.56914	2.3008	2.80144	2.42648	1.9956	3.5537	1.91174	1.40424	2.6827	0.048648	1.69311	1.70242	3.94589	1.44888	1.27018	1.51404	2.7595	2.32137	2.87546	3.42628	1.05981	K04354	serine/threonine-protein phosphatase 2A regulatory subunit B | (RefSeq) serine/threonine-prot
MSTRG.26839	0.73	0.0038051	0.0402054	12.2	LOC106560435	106560435	nuclear autoantigenic sperm protein-like	16.7641	13.4814	21.2448	18.0617	12.6136	11.9888	7.34513	8.67485	12.3901	11.6368	7.63689	9.96415	11.7277	12.0995	11.5525	10.6454	16.9897	13.4902	19.8747	13.3368	11.8236	8.8045	14.8606	7.35733	3.98651	11.3812	9.38376	14.1052	8.4501	14.2048	K11291	nuclear autoantigenic sperm protein | (RefSeq) nuclear autoantigenic sperm protein-like
MSTRG.26854	1.53	2.03081e-05	0.00111779	9.74	znhit6	106560451	zinc finger HIT-type containing 6	6.46407	7.07469	4.89299	6.83202	6.68434	6.23033	13.9004	14.3455	7.54093	7.96523	11.1817	16.4667	7.76144	8.84756	10.3577	9.4034	7.81791	9.57149	4.74664	10.1726	13.1998	10.0504	10.3097	10.9597	12.131	11.5268	10.5175	10.9876	14.987	9.3308	no KO	assigned | (RefSeq) znhit6; zinc finger HIT-type containing 6
MSTRG.26867	1.88	0.00226219	0.0290422	3.78	pde4b	106560463	phosphodiesterase 4B	3.90635	3.85373	0.439459	2.08206	0.475222	0.522472	6.45373	6.25687	5.16905	5.70848	7.77697	7.68047	2.53891	5.30577	6.44095	4.27243	2.22811	2.21202	0.59292	2.57414	3.2718	4.86221	2.48263	4.59125	5.20662	2.20219	7.59173	1.74398	4.82508	0.236018	K13293	cAMP-specific phosphodiesterase 4 [EC:3.1.4.53] | (RefSeq) pde4b; phosphodiesterase 4B
MSTRG.26898	1.96	0.000216379	0.00608784	11.55	jak1	106560467	Janus kinase 1	10.9809	9.09327	0.143572	6.7226	6.7048	9.50049	14.5699	17.9839	14.4017	13.2204	9.7816	12.9216	9.65244	10.8679	13.8867	11.8147	4.71893	9.95731	11.2169	10.2759	7.51625	13.9711	10.3341	15.1329	14.9969	13.7873	22.3551	14.8979	17.1628	7.80183	K11217	Janus kinase 1 [EC:2.7.10.2] | (RefSeq) jak1; Janus kinase 1
MSTRG.26900	0.72	0.0148606	0.0963846	2.25	LOC106560477	106560477	phosphoglucomutase-1-like	2.71131	2.39863	2.65353	3.36873	3.94987	3.23915	2.22791	1.51469	1.13976	3.6373	3.26862	4.42422	2.61754	1.0548	3.15569	1.472	1.56666	1.11544	1.2325	2.87201	2.41187	2.07248	1.26851	1.25368	0.665636	2.32718	1.40807	2.52891	2.39078	1.41117	K01835	phosphoglucomutase [EC:5.4.2.2] | (RefSeq) phosphoglucomutase-1-like
MSTRG.26938	1.28	0.0109233	0.0787289	8.48	LOC106560500	106560500	torsin-1A-interacting protein 2-like	7.83723	7.99635	2.84615	5.42043	7.50714	7.55172	14.9685	10.9962	4.85671	9.77911	10.4941	9.73385	6.45395	9.35763	10.0382	7.07626	5.13605	7.51092	2.98974	5.78402	9.62098	11.8326	4.29853	10.7385	18.9255	7.94306	10.3126	8.98932	12.5374	4.89782	no KO	assigned | (RefSeq) torsin-1A-interacting protein 2-like
MSTRG.26976	1.41	0.000516562	0.0108778	28.01	LOC106560521	106560521	probable rRNA-processing protein EBP2	20.204	21.4443	12.9189	25.6156	28.2276	16.5319	34.6833	41.5918	22.6561	26.7131	24.3633	40.5301	23.5368	27.3154	30.5112	30.1893	17.7426	27.2935	21.6421	26.4772	36.3283	32.1803	22.2816	44.0268	39.8767	28.9372	32.7333	21.9414	36.5789	25.1778	K14823	rRNA-processing protein EBP2 | (RefSeq) probable rRNA-processing protein EBP2
MSTRG.26993	1.86	0.0058812	0.0529176	15.1	LOC106560515	106560515	thrombopoietin receptor-like	0.63399	9.41521	8.05424	11.42	15.1911	15.485	18.1884	17.6738	8.17511	20.3655	22.084	21.047	19.7468	13.1506	19.7194	13.2086	10.2876	13.6067	5.20104	18.5533	18.7501	13.1919	18.7977	20.9375	17.5582	17.2458	16.3916	17.5387	18.906	12.4677	K05082	thrombopoietin receptor | (RefSeq) TPOR; thrombopoietin receptor-like
MSTRG.27028	1.19	0.0121884	0.0844894	22.17	ivns1abp	100306840	influenza virus NS1A binding protein	15.7999	23.1936	14.0299	21.2244	18.7807	20.2061	25.7233	27.4961	17.6514	24.3329	16.4298	23.3691	18.829	22.2939	25.679	21.2405	23.3555	23.7532	15.6723	19.4436	23.0835	25.1261	17.2221	27.8388	39.7809	21.8943	26.6649	20.937	28.6389	15.4889	K15046	influenza virus NS1A-binding protein | (RefSeq) ivns1abp, ns1ba; influenza virus NS1A binding
MSTRG.2704	0.74	0.000583246	0.0118044	2.4	fa53b	100195466	FAM53B	3.16231	2.77319	3.68153	3.05581	3.67466	3.25434	2.03068	2.75401	2.11946	2.08973	2.55086	1.26601	2.93445	2.04811	2.2269	1.67052	2.38537	2.02034	1.75518	3.07859	1.76229	1.33405	2.72418	1.87931	1.18129	3.27273	3.11251	2.15973	1.6022	2.32278	no KO	assigned | (RefSeq) fa53b; FAM53B
MSTRG.27083	0.72	0.00707253	0.0598952	2.72	LOC106560548	106560548	abnormal spindle-like microcephaly-associated protein homolog	4.38873	3.9689	3.28127	4.22327	2.69901	3.60623	2.48179	3.18245	2.334	2.95445	1.88138	2.35055	2.41534	0.975553	3.94922	2.60072	2.12274	3.8166	2.47155	3.83973	0.809213	1.30608	2.52238	2.05238	2.58386	2.96332	1.96761	3.4362	1.81697	2.4557	K16743	abnormal spindle-like microcephaly-associated protein | (RefSeq) abnormal spindle-like microc
MSTRG.27250	2.26	0.000120335	0.0040284	3.37	LOC106560646	106560646	L-selectin-like	0.587465	0.950785	1.13188	1.45639	0.698742	1.38361	3.72169	3.82978	4.47017	2.89492	1.61379	3.2878	1.59398	3.45997	3.84136	3.61804	0.479194	7.41826	5.15336	2.7442	2.482	4.34031	2.90833	8.68626	7.03283	3.18184	5.39517	6.87583	4.40266	1.45592
MSTRG.27255	2.6	1.4273e-05	0.000876255	5.86	LOC106560648	106560648	P-selectin-like	1.80831	2.2396	0.573071	1.97461	0.858714	2.50724	9.89261	6.602	4.50094	3.67808	5.26348	6.5684	5.16777	3.37346	8.75529	4.22088	1.22771	11.3782	1.60634	3.43752	7.19254	13.6504	3.05235	7.62069	7.99029	10.7721	8.35829	15.4166	15.5474	0.457439	K06496	selectin, platele | (RefSeq) P-selectin-like
MSTRG.27297	0.47	3.38217e-09	2.99923e-06	1.81	LOC106560672	106560672	uncharacterized LOC106560672	3.83595	4.56605	3.30293	2.47051	4.86294	4.00762	1.07273	1.5233	0.798846	1.64834	0.971021	1.06629	2.14791	0.7963	1.3485	1.61308	1.67505	1.11204	1.56232	0.784328	0.418506	1.87435	0.822429	1.00539	1.24559	1.5406	1.98854	0.941813	1.85433	1.3988	no KO	assigned | (RefSeq) uncharacterized LOC106560672
MSTRG.27432	1.44	0.00467783	0.0455297	3.59	LOC106560690	106560690	CTD nuclear envelope phosphatase 1A-like	0.40081	3.5606	2.49178	2.89854	3.80307	2.10419	5.02839	4.13877	2.62341	4.0708	3.57815	4.76309	2.98533	2.71384	4.77942	4.4691	2.39627	3.18987	3.93135	3.50318	5.06051	5.67391	3.1296	4.41956	3.33365	3.57448	3.88368	4.47476	5.00514	1.84755	K17617	CTD nuclear envelope phosphatase 1 [EC:3.1.3.16] | (RefSeq) CTD nuclear envelope phosphatase
MSTRG.27440	0.6	0.000230755	0.0063891	160.87	pgdh	100196521	15-hydroxyprostaglandin dehydrogenase	182.178	281.887	258.932	217.035	186.837	260.456	202.952	141.926	109.339	249.574	146.528	180.656	149.22	132.995	227.529	116.456	136.192	123.073	97.6961	164.927	169.87	95.9331	79.7778	114.301	203.755	137.412	112.538	122.791	127.344	96.0301	K00069	15-hydroxyprostaglandin dehydrogenase (NAD) [EC:1.1.1.141] | (RefSeq) pgdh; 15-hydroxyprostag
MSTRG.27471	1.46	0.0152214	0.0979853	3.37	snx33	106560789	sorting nexin 33	2.0226	1.98449	1.5385	2.28244	2.09835	2.01968	4.02741	2.88225	2.39405	5.40646	6.91179	5.37187	2.60318	3.78812	3.84522	3.08037	2.19429	2.30745	2.2462	2.86463	3.64104	4.20859	2.78838	5.42247	6.21639	4.36074	4.33038	2.10222	6.01254	0.025157	K17923	sorting nexin-9/18/33 | (RefSeq) snx33; sorting nexin 33
MSTRG.27578	1.29	0.0033594	0.0372208	20.27	i20l1	100195138	Interferon-stimulated 20 kDa exonuclease-like 1	14.7883	15.0914	16.8648	18.0451	20.5459	11.8323	28.217	24.0818	18.1826	17.5727	17.7176	30.964	15.8968	16.8134	23.7493	24.4761	15.2834	21.6611	19.8436	24.6291	23.8097	19.089	19.3313	20.912	17.6108	20.1346	21.1864	24.2129	25.4503	19.9966	K18340	apoptosis-enhancing nuclease [EC:3.1.-.-] | (RefSeq) i20l1; Interferon-stimulated 20 kDa exon
MSTRG.27582	0.32	5.77903e-07	9.44901e-05	3.88	LOC106561093	106561093	uncharacterized protein C11orf96 homolog	10.835	11.9873	3.45749	6.57319	8.99869	13.6506	9.37936	2.19274	2.23972	2.23837	2.15039	1.01131	5.39602	1.63012	1.47406	4.5275	3.78989	0.931132	0.272594	1.23339	3.68729	4.47898	0.610767	2.85527	3.37811	1.4552	0.865621	1.65653	2.44583	0.872214	no KO	assigned | (RefSeq) uncharacterized protein C11orf96 homolog
MSTRG.27591	0.86	0.0153141	0.0983283	1.75	alkbh3	106561092	alkB homolog 3, alpha-ketoglutaratedependent dioxygenase	1.86137	2.47431	1.64195	1.98583	2.77192	1.81636	1.48731	1.89636	0.981531	1.1898	1.12064	2.25448	2.15686	1.21165	1.69961	1.7714	2.10523	1.69272	1.21371	1.69774	1.68272	1.76953	1.55616	1.53049	1.63381	1.78458	1.70669	1.7246	1.79014	2.15651	K10860	mRNA N1-methyladenine demethylase [EC:1.14.11.54] | (RefSeq) alkbh3; alkB homolog 3, alpha-ke
MSTRG.27595	0.82	0.00837206	0.0663091	2.27	LOC106561086	106561086	sorting and assembly machinery component 50 homolog A-like	3.30211	3.0572	2.75889	2.34771	3.04544	2.26879	1.44486	1.87014	2.02476	2.35176	1.93491	2.07375	2.11631	1.60229	1.75763	2.94554	3.79394	2.26659	1.87969	1.79561	1.96872	2.16857	2.69524	2.12314	1.2573	2.86274	2.0448	1.77699	1.94508	2.47915	K07277	outer membrane protein insertion porin family | (RefSeq) SAM50; sorting and assembly machiner
MSTRG.27596	0.84	0.0112066	0.0799364	8.94	cssa10h12orf73	106561088	chromosome ssa10 open reading frame, human C12orf73	9.7428	11.2175	7.32086	8.06012	14.4617	10.897	11.1039	10.3726	5.58197	10.2589	6.02442	10.9223	9.77984	7.92095	10.1962	8.65482	9.18891	7.28428	4.88779	7.47391	7.62297	13.8666	6.46004	9.03757	11.1242	7.83735	8.80065	7.76407	8.69553	5.53889	no KO	assigned | (RefSeq) cssa10h12orf73; chromosome ssa10 open reading frame, human C12orf73
MSTRG.27640	1.59	0.000196074	0.00569734	1.86	LOC106561134	106561134	protein BTG3-like	1.28868	0.790661	0.554578	0.759636	1.16258	0.846093	2.0875	1.2263	2.45301	2.48308	3.00375	2.37524	0.91749	2.08761	1.85667	2.47645	1.03879	1.57275	2.31626	1.51815	2.38685	1.72989	1.85128	1.25988	1.86947	2.48756	2.85843	2.58104	4.95914	1.04197	K14443	protein Tob/BTG | (RefSeq) protein BTG3-like
MSTRG.27681	0.21	0.00356275	0.0387917	6.37	LOC100136569	100136569	fast myotomal muscle troponin-I	18.8132	29.7058	1.19307	5.26673	3.41612	22.2785	0.150892	1.11468	0.0706925	1.4567	42.1094	0.560238	0.0630227	0.124001	0.167785	0.0635056	0.713304	0	0.0797844	0	2.67853	33.4359	0.0792189	4.26975	21.8466	0.968157	0.119455	0.117142	0.241797	0.100871	K12043	troponin I, fast skeletal muscle | (RefSeq) fast myotomal muscle troponin-I
MSTRG.27684	0.26	0.00304204	0.0348844	2.95	LOC100194658	100194658	fast myotomal muscle troponin-T-1	15.537	12.5692	1.33646	3.34718	0	14.0165	0	0	0	0	17.6196	0	0	0	0	0	1.06166	0	0	0	1.52549	16.7666	0	0	4.1503	0.550772	0	0	0	0	K12046	troponin T, fast skeletal muscle | (RefSeq) TNNT3; fast myotomal muscle troponin-T-1
MSTRG.2769	0.79	0.00492855	0.0471075	5	LOC106560613	106560613	28S ribosomal protein S36, mitochondrial-like	5.70389	7.07408	4.32926	6.26647	7.43	6.0857	6.0238	5.97262	3.54156	5.11581	2.87795	7.15047	4.70345	3.52806	4.98696	4.8066	4.59503	4.59111	6.10713	5.05641	4.40191	5.5239	3.29411	3.88159	4.07516	5.02873	3.78802	4.59693	5.5037	3.91821	K17414	small subunit ribosomal protein S36 | (RefSeq) 28S ribosomal protein S36, mitochondrial-like
MSTRG.27691	1.33	0.000626478	0.0123118	17.21	mlkl	100195264	Mixed lineage kinase domain-like protein	15.2075	17.3587	11.8426	12.8475	16.4356	7.94123	17.4398	16.146	20.9642	15.2633	16.826	17.309	20.7603	20.032	15.2887	18.1202	18.5932	22.5516	12.3221	15.2366	17.3274	20.7584	16.251	19.9612	17.5125	18.6572	22.3222	18.5136	22.0046	14.6289	K08849	mixed lineage kinase domain-like [EC:2.7.11.1] | (RefSeq) mlkl; Mixed lineage kinase domain-l
MSTRG.2771	0.72	0.00367127	0.0394176	1.43	pdcl	106560625	phosducin like	3.32379	1.54112	1.18549	3.19566	1.63535	1.9828	0.862019	1.14886	1.03475	1.53259	1.7576	1.22147	1.5558	0.71001	1.60131	1.04142	1.29917	1.44761	0.936223	1.09424	1.07026	0.711598	1.61487	0.879711	0.548018	1.44247	0.852222	2.98702	1.83017	0.909645	no KO	assigned | (RefSeq) pdcl; phosducin like
MSTRG.27802	2.82	0.00159553	0.022994	11.65	slc7a5	106560933	solute carrier family 7 member 5	4.59014	14.8552	0	10.9559	0	3.7029	6.85673	17.7098	11.3478	16.1356	13.8496	13.3581	11.5717	15.8481	16.9317	12.5559	10.0066	12.4583	0	12.9719	16.8077	15.9594	10.3489	16.1256	27.5335	12.5754	13.7426	11.7476	18.9037	0	K13780	solute carrier family 7 (L-type amino acid transporter), member 5 | (RefSeq) slc7a5; solute c
MSTRG.27807	1.41	0.0151945	0.0979542	4.94	LOC106560961	106560961	A-kinase anchor protein 13-like	6.8622	2.73111	2.24755	3.68826	4.08275	1.55149	6.65434	6.44791	5.34026	4.9599	4.59994	4.60258	5.62903	5.61152	6.83256	4.90408	4.17432	4.15234	3.21704	1.33863	4.17344	8.39897	4.38983	6.88307	5.46162	2.33489	8.37432	5.29911	9.68477	3.62853	K16529	A-kinase anchor protein 13 | (RefSeq) A-kinase anchor protein 13-like
MSTRG.27827	2.72	0.000580663	0.0118044	11.45	LOC106561115	106561115	C-C motif chemokine 4-like	2.3806	4.85014	2.71929	1.86233	3.08536	5.93717	6.66472	10.736	12.3104	13.2872	11.7549	8.00065	5.53995	3.71951	6.11143	7.4241	11.2617	25.9468	6.87598	13.4274	4.9242	44.5593	7.28574	13.5356	11.5576	12.9595	13.107	40.2544	29.4833	1.99526	K12964	C-C motif chemokine 4 | (RefSeq) C-C motif chemokine 4-like
MSTRG.27886	0.77	0.00160397	0.0230932	3.34	chtf8	106560882	chromosome transmission fidelity factor 8	3.58231	4.79105	2.63525	5.49583	4.88933	4.51468	3.18573	3.51174	3.23381	4.17086	2.1208	4.40487	2.54134	3.48193	4.04591	2.46213	2.53763	3.51669	1.24728	3.28882	3.95615	3.49733	2.76457	3.94686	2.54487	3.39024	3.12368	2.25579	3.42808	1.64242	K11270	chromosome transmission fidelity protein 8 | (RefSeq) chtf8; chromosome transmission fidelity
MSTRG.27887	2.61	0.00110768	0.0182651	3.4	cirh1a	106560879	UTP4 small subunit processome component	0	2.4778	0	1.47053	0	1.20059	4.36197	4.09522	4.0967	0	4.49026	7.44007	3.60343	4.2047	4.8015	5.78448	3.42403	4.09779	0	0.127303	5.38554	5.99082	5.00346	4.2673	2.29782	5.99233	5.63	5.65691	6.15401	0	K14548	U3 small nucleolar RNA-associated protein 4 | (RefSeq) utp4, cirh1a; UTP4, small subunit proc
MSTRG.2789	1.4	0.00162772	0.0233508	12.05	LOC106560770	106560770	ubiquitin-conjugating enzyme E2 D4-like	7.43031	9.07035	5.27104	8.33558	9.61607	11.7388	16.6091	11.6163	9.03565	16.7239	15.1601	19.5467	10.0963	10.1536	15.9088	11.0429	10.131	12.2318	5.5952	10.5102	14.5056	18.8206	7.68804	11.1292	16.2654	15.8523	11.224	12.9516	22.9417	4.18141	K06689	ubiquitin-conjugating enzyme E2 D [EC:2.3.2.23] | (RefSeq) UB2D4; ubiquitin-conjugating enzym
MSTRG.27890	0.74	0.000103377	0.00362395	11.39	LOC106561110	106561110	heat shock factor-binding protein 1-like	15.2388	11.6595	15.1706	14.4472	14.4874	16.163	14.726	11.2472	8.83722	12.1401	10.0925	10.315	11.6578	9.3733	11.4695	8.78261	13.4506	8.24768	9.21409	12.5181	12.1812	10.8907	8.30897	12.7407	9.11096	11.6035	9.58099	7.71709	11.2577	9.15814	K19765	heat shock factor-binding protein 1 | (RefSeq) heat shock factor-binding protein 1-like
MSTRG.27926	2.01	2.21457e-06	0.00023566	3.6	LOC106560849	106560849	cholesteryl ester transfer protein-like	1.59075	1.18119	1.28731	1.77125	0.663451	2.52057	5.56168	3.64305	5.26269	4.61325	4.22296	5.56405	3.45606	4.18985	3.16508	3.26671	3.18412	4.32806	1.75528	1.9256	2.97485	4.64093	3.22031	7.46378	6.3171	2.71918	5.2774	3.34347	6.53346	2.28431	K16835	cholesteryl ester transfer protein | (RefSeq) cholesteryl ester transfer protein-like
MSTRG.27927	1.22	0.000597458	0.0119707	7.51	herp1	100380390	Homocysteine-responsive endoplasmic reticulum-resident ubiquitin-like domain member 1 protein	5.64528	7.56088	5.6164	5.67209	6.12048	6.30325	9.0231	9.49822	6.24507	8.9869	7.38235	8.56336	6.38573	7.29398	8.37278	6.49798	6.41008	8.30427	5.83368	6.64154	6.97952	11.1618	5.98241	8.21014	10.9874	8.16473	8.74974	8.77267	8.479	5.39626	K14027	homocysteine-responsive endoplasmic reticulum-resident ubiquitin-like domain member 1 protein
MSTRG.27956	1.4	0.000861906	0.0154813	3.91	LOC106560827	106560827	ran-binding protein 10-like	1.75848	3.76707	1.20774	3.16516	3.64996	2.99591	4.46299	5.76693	3.04183	2.31424	3.09341	4.98058	4.257	4.8109	4.72203	4.89644	2.90122	4.0532	2.07872	4.71566	5.73593	4.93476	3.27615	5.16402	5.78463	5.57609	3.637	3.23465	4.48825	2.86438	no KO	assigned | (RefSeq) ran-binding protein 10-like
MSTRG.27979	1.41	0.0147136	0.0957906	3.86	LOC106560811	106560811	uncharacterized LOC106560811	0.795425	4.8518	3.12153	4.19932	1.00893	3.39499	4.07214	5.04686	4.09385	5.26348	4.56057	4.05051	2.31669	4.7476	3.9887	5.01218	3.90127	4.35098	2.35478	3.60681	3.6981	5.32178	1.61831	5.73686	4.62713	3.65961	4.29495	4.09275	5.13591	3.00499
MSTRG.28040	1.23	0.00789237	0.0641436	6.91	kti12	100195827	KTI12 chromatin associated homolog	4.59274	7.02984	4.21602	5.46375	7.01162	5.25927	8.83294	9.7872	5.4707	6.64866	6.07182	7.06396	5.77477	6.72618	6.75168	7.77203	6.04259	5.8622	4.41744	6.12288	8.66809	8.4605	5.77329	9.74652	12.7767	6.37805	8.12248	5.35308	9.20987	6.03699	K15456	protein KTI12 | (RefSeq) kti12; KTI12 chromatin associated homolog
MSTRG.28042	1.48	3.45435e-05	0.00163453	3.23	LOC106561168	106561168	mucosa-associated lymphoid tissue lymphoma translocation protein 1-like	2.13282	1.93508	1.27622	1.54353	3.15187	2.25192	3.51005	2.92075	3.39835	4.22699	3.42816	3.79463	2.65454	2.79589	3.55771	4.19956	2.28657	2.73958	3.07148	2.30681	3.69203	4.99245	3.25339	3.90585	5.33981	2.87646	4.02834	5.39155	4.67158	1.67073	K07369	mucosa-associated lymphoid tissue lymphoma translocation protein 1 [EC:3.4.22.-] | (RefSeq) m
MSTRG.28045	1.23	0.0139595	0.0925595	44.75	LOC106561173	106561173	pro-cathepsin H-like	37.355	48.7776	19.3691	29.773	43.8305	44.8717	54.6928	52.1977	38.5771	43.4204	48.7784	54.4917	40.202	39.3764	43.5185	39.7817	37.3826	50.3619	20.6293	42.4327	50.4863	76.6941	24.6749	56.1586	74.3656	50.7827	47.9486	47.7262	63.8387	19.9443	K01366	cathepsin H [EC:3.4.22.16] | (RefSeq) CATH; pro-cathepsin H-like
MSTRG.28047	1.36	0.00397681	0.0411837	2.58	LOC106561176	106561176	retinol dehydrogenase 12-like	1.89292	1.58233	0.506287	1.98914	2.07015	1.99484	5.43362	2.37622	1.22012	4.30323	3.19417	3.46808	2.05995	1.30954	3.05267	2.90997	1.84585	1.75129	0.280131	2.32603	4.36643	4.44345	1.72304	2.50126	3.12678	3.88492	3.32248	2.7863	4.89973	0.706074	K11153	retinol dehydrogenase 12 [EC:1.1.1.300] | (RefSeq) retinol dehydrogenase 12-like
MSTRG.28049	0.63	0.00865499	0.0677875	3.72	zn710	100380453	Zinc finger protein 710	6.1682	3.85549	4.96193	5.2706	6.70012	6.00141	2.742	3.0699	2.23176	3.17484	3.30048	3.80415	5.82999	2.76857	2.84448	4.88433	4.24468	3.67848	0	2.83508	3.73925	0.593518	2.44171	4.07125	3.35537	3.26727	3.35778	4.6976	4.24047	3.45087	no KO	assigned | (RefSeq) zn710; Zinc finger protein 710
MSTRG.28107	1.41	0.0141623	0.0933868	1.42	LOC106561265	106561265	macrophage mannose receptor 1-like	0.758845	0.680602	0.168121	0.456466	0.649551	1.74373	2.20962	0.624278	0.751972	1.44106	2.22418	2.12133	1.4683	0.374876	3.14616	1.31821	0.594058	1.08637	0.18246	0.705208	1.41337	2.93658	0.602142	1.00617	4.27533	1.63781	0.99835	2.74697	3.7129	0.646828	K06560	mannose receptor, C type | (RefSeq) macrophage mannose receptor 1-like
MSTRG.28200	0.81	0.00120267	0.019091	1.76	LOC106561332	106561332	nuclear factor of activated T-cells 5-like	2.29185	3.05169	1.6314	2.08666	2.35156	2.07981	2.039	2.372	1.29643	1.3341	0.980206	1.18004	1.97733	1.7987	1.69782	1.48292	1.97611	1.56217	1.12545	1.53101	1.61526	1.99868	1.3762	2.12588	2.7062	1.09012	1.88088	1.39436	1.63427	1.24359	K17335	nuclear factor of activated T-cells 5 | (RefSeq) nuclear factor of activated T-cells 5-like
MSTRG.28220	1.33	0.00151029	0.0221103	8.36	tmm60	100195254	Transmembrane protein 60	5.50665	7.63598	4.52879	5.66831	6.55964	7.68496	11.6785	10.1333	6.49948	11.3144	9.12814	7.67816	6.37259	9.01109	9.98488	8.1555	6.56442	6.77863	6.2713	5.652	10.1038	10.2717	6.51212	10.9143	17.8701	7.89706	9.58117	7.76296	11.6235	5.53911	no KO	assigned | (RefSeq) tmm60; Transmembrane protein 60
MSTRG.28267	1.67	0.000829392	0.0150554	16.14	LOC106561308	106561308	CD44 antigen-like	10.3653	12.3534	7.42019	6.00946	11.5622	10.0227	9.62281	21.0508	15.0286	14.1845	26.0025	20.7535	12.4387	13.0021	17.7047	12.5613	12.5101	13.6351	12.2177	12.096	14.9426	28.7319	11.4716	25.1961	35.605	16.0544	26.1529	18.4743	30.959	6.18753	K06256	CD44 antigen | (RefSeq) CD44 antigen-like
MSTRG.28302	0.75	0.0115585	0.0815633	99.64	paf	100196159	PCNA-associated factor	113.419	118.561	177.069	122.468	129.079	81.2963	91.8233	89.7136	89.4759	115.626	68.6626	97.8262	79.5825	65.6537	84.979	153.191	110.683	76.0543	170.462	106.352	89.8746	73.6237	97.8856	70.2855	47.6975	82.9268	88.9535	95.5102	64.5605	135.853	no KO	assigned | (RefSeq) paf; PCNA-associated factor
MSTRG.28385	0.86	0.00390536	0.0407967	1.49	LOC106561415	106561415	NAD-dependent protein deacetylase sirtuin-3-like	2.114	1.72521	1.24014	2.37764	1.62577	1.76065	1.23389	1.05567	1.57341	1.25894	1.09165	1.68751	1.8339	1.34583	1.48158	1.13398	1.61035	1.426	1.43913	1.0881	1.5644	1.53046	1.10886	1.5037	1.21397	1.62675	1.8586	1.36059	1.27193	1.41188	K11413	NAD-dependent deacetylase sirtuin 3 [EC:3.5.1.-] | (RefSeq) NAD-dependent protein deacetylase
MSTRG.28505	1.33	0.00101298	0.0171463	10.97	pigy	100196164	phosphatidylinositol glycan anchor biosynthesis class Y	6.52044	10.3605	5.4292	7.72308	8.86674	11.0357	16.0773	13.5524	10.0555	9.93754	10.2999	12.2459	10.1729	9.8122	21.1205	11.013	8.24337	9.50412	6.75116	10.016	11.0608	13.1607	8.01677	17.9827	18.6317	11.1018	10.1718	10.1214	12.359	7.7854	K11001	phosphatidylinositol glycan anchor biosynthesis, class Y | (RefSeq) pigy; phosphatidylinosito
MSTRG.28559	0.67	0.00515737	0.0483488	14.4	LOC106561496	106561496	AMP deaminase 3-like	17.1612	25.4906	17.8765	17.7965	17.2429	19.5838	18.136	20.6396	7.5877	17.8982	15.1663	15.938	16.1602	18.3833	23.2245	10.833	9.72432	7.08279	5.25687	14.2173	14.5779	13.4093	7.41205	14.5125	5.56263	13.4686	14.6105	9.83187	13.2251	10.1255	K01490	AMP deaminase [EC:3.5.4.6] | (RefSeq) AMP deaminase 3-like
MSTRG.28578	1.16	0.0102108	0.075333	2.38	LOC106561512	106561512	transmembrane protein 168-like	1.84343	2.70715	0.988629	2.02681	1.97415	2.41495	2.59042	3.2226	1.84462	2.59392	2.2115	3.43468	2.04386	2.0347	3.30487	1.97431	1.55859	2.63406	1.62398	2.27145	3.15107	2.77668	1.70369	3.53289	3.12163	2.48199	2.49945	2.24243	2.95442	1.77517	no KO	assigned | (RefSeq) transmembrane protein 168-like
MSTRG.28579	1.38	7.241e-06	0.000536753	11.86	znf277	106561515	zinc finger protein 277	9.78423	8.42028	8.1238	9.49875	7.8859	9.04435	12.0873	11.5218	14.6008	11.7946	13.6684	13.5481	8.81386	11.4823	12.7394	15.5106	12.8858	12.9626	10.6865	13.4137	12.4177	12.8348	12.9532	12.5015	8.40581	11.9272	12.8366	14.9325	13.3008	15.3118	no KO	assigned | (RefSeq) znf277; zinc finger protein 277
MSTRG.28607	1.35	1.22828e-05	0.000783904	8.86	dus2	106561520	dihydrouridine synthase 2	7.03966	8.27747	3.93471	6.35471	7.42704	6.80543	10.6035	10.8075	7.33487	9.02382	9.62472	10.0881	7.00376	8.66067	12.2527	8.71904	5.76264	7.98307	6.77415	7.34986	9.91867	13.3604	6.64562	11.3896	13.3685	9.56413	11.6179	8.25202	12.7779	6.9357	K05543	tRNA-dihydrouridine synthase 2 [EC:1.3.1.91] | (RefSeq) dus2; dihydrouridine synthase 2
MSTRG.28634	1.3	0.00875478	0.0680515	1.28	LOC100380677	100380677	receptor-type tyrosine-protein phosphatase beta	1.10615	0.996452	0.690832	0.701816	0.680611	0.539944	2.28654	1.17625	1.61335	1.28746	2.13172	1.38977	1.63614	1.28868	1.5454	0.952178	1.04051	1.16827	0.553099	0.730103	1.39521	2.19611	0.827688	2.06297	2.8755	1.05599	0.555936	1.52264	1.97052	0.304406	K05694	receptor-type tyrosine-protein phosphatase beta [EC:3.1.3.48] | (RefSeq) ptprb; receptor-type
MSTRG.28676	1.18	0.0136475	0.0913505	2.79	cssa10h12orf29	106561565	chromosome ssa10 open reading frame, human C12orf29	2.39299	2.64927	1.32049	2.31345	2.67564	2.36606	2.98445	2.93914	2.42294	3.34367	3.30033	3.33869	2.84949	2.51774	2.71936	2.6688	2.75504	2.80327	1.89729	2.58289	2.72821	4.74142	1.94428	3.35522	5.41214	3.02141	2.9549	2.14194	3.36079	1.30672	no KO	assigned | (RefSeq) cssa10h12orf29; chromosome ssa10 open reading frame, human C12orf29
MSTRG.28677	1.28	0.000504503	0.0106897	29.96	LOC106561567	106561567	eukaryotic translation initiation factor 4 gamma 2-like	21.464	27.7878	17.628	26.8779	26.3572	24.2716	34.1761	36.8498	28.2589	28.3741	34.5517	37.0653	24.2681	32.7868	33.0713	28.0275	23.2132	30.1563	20.4251	27.8248	34.161	39.9817	22.1721	42.8408	43.4687	30.5987	36.0124	27.9217	36.0646	22.0661	K03260	translation initiation factor 4G | (RefSeq) eukaryotic translation initiation factor 4 gamma
MSTRG.28687	1.54	0.000315442	0.00789199	2.3	LOC106561596	106561596	sodium-dependent neutral amino acid transporter B(0)AT2-like	1.21267	1.51222	0.832334	1.03317	1.32962	1.62705	1.93488	1.87851	2.6615	1.23415	2.30301	2.2914	3.53542	2.52765	1.3174	2.20814	2.30446	2.41564	2.29444	1.45839	2.04243	4.40013	3.13909	3.35307	2.48658	2.38589	3.71025	2.12619	5.35157	1.9566	K05048	solute carrier family 6 (neurotransmitter transporter, amino acid/orphan) member 15/16/17/18/
MSTRG.2874	0.79	0.0130625	0.0885992	1.4	LOC106561479	106561479	relaxin-3-like	1.84897	2.48695	1.53657	1.13551	2.35341	1.80992	1.17405	2.18316	0.992174	0.791424	1.25033	0.727836	1.37784	1.51059	1.08858	1.37392	1.02509	1.05475	1.23583	0.612776	0.836202	1.53471	1.09259	1.87622	2.81223	0.827137	1.39973	1.15953	1.45112	1.58863	K22000	relaxin 3 | (RefSeq) relaxin-3-like
MSTRG.28799	0.68	0.000180236	0.00534082	4.62	prkar2b	106561704	protein kinase cAMP-dependent type II regulatory subunit beta	6.5874	7.8936	3.1337	5.18777	6.48644	9.25457	7.28977	4.93226	2.99441	4.70947	3.70065	5.57364	6.36825	3.49543	6.19398	3.63604	3.02549	2.22719	1.47723	3.14484	4.82926	5.38374	1.40825	2.98835	8.52723	3.95377	4.06113	3.62949	4.85467	1.71791	K04739	cAMP-dependent protein kinase regulator | (RefSeq) prkar2b; protein kinase cAMP-dependent typ
MSTRG.28897	1.65	1.86605e-05	0.00105331	8.82	LOC106561754	106561754	eukaryotic translation initiation factor 3 subunit J-A-like	6.33028	5.10911	4.61214	4.66848	5.47959	5.5747	10.1101	13.2234	6.47409	10.1592	9.36783	10.5258	5.89034	8.72544	9.66844	7.57516	6.71932	8.78982	8.32272	9.46811	8.87503	11.5841	5.4659	11.2749	17.6257	10.8089	9.11697	7.11427	17.0384	9.04001	K03245	translation initiation factor 3 subunit J | (RefSeq) eukaryotic translation initiation factor
MSTRG.28899	1.49	0.00674949	0.0581934	1.85	LOC106561757	106561757	sulfide:quinone oxidoreductase, mitochondrial-like	0.650988	0.612096	0.449205	1.71318	0.94109	1.60733	1.78331	1.34559	1.69706	3.75593	2.05814	5.91892	0.982132	1.83624	3.83256	2.35017	1.68348	1.80489	0.286951	1.75659	1.7204	1.73823	1.7618	2.85724	2.23086	1.15785	2.14608	2.06879	2.33172	0.52498	K17218	sulfide:quinone oxidoreductase [EC:1.8.5.4] | (RefSeq) sulfide:quinone oxidoreductase, mitoch
MSTRG.28918	0.8	0.0150357	0.0971921	1.59	LOC106561782	106561782	protein regulator of cytokinesis 1-like	2.18491	2.81115	1.27424	2.83489	2.06161	1.41349	1.81825	3.0018	1.2831	1.46547	1.09989	0.91644	1.06191	1.50049	1.65176	1.7526	2.05683	1.87437	0.908662	1.77007	1.41136	1.12413	1.59609	1.97239	1.61889	1.10003	1.30592	0.651561	1.09759	1.07212	K16732	protein regulator of cytokinesis 1 | (RefSeq) protein regulator of cytokinesis 1-like
MSTRG.28937	1.77	0.00224358	0.0289585	31.2	LOC106561812	106561812	CD81 antigen-like	31.1521	26.0254	3.80344	15.5141	13.3699	24.8266	42.8908	61.5505	27.9117	28.2852	27.4986	50.1933	39.7644	23.8788	21.3122	33.1394	15.876	34.5219	6.06851	28.1381	51.4001	47.2592	24.0406	50.551	66.148	32.9201	32.9773	19.0522	51.2625	4.79651	K06508	CD81 antigen | (RefSeq) CD81; CD81 antigen-like
MSTRG.29040	1.39	0.00821528	0.0655662	11.31	LOC106561875	106561875	WD repeat-containing protein 43-like	8.44613	5.65367	7.91642	9.60642	11.4869	6.69265	13.5076	7.86606	12.2087	12.0538	12.2375	18.7313	11.9303	10.1482	10.0779	14.3837	8.78784	11.7216	6.60452	14.5109	13.2732	10.8049	13.042	10.7513	5.31731	14.7378	13.9219	13.632	13.1425	15.976	K14546	U3 small nucleolar RNA-associated protein 5 | (RefSeq) WD repeat-containing protein 43-like
MSTRG.29045	0.8	0.0118981	0.0831029	22.45	LOC106561879	106561879	lactoylglutathione lyase-like	23.7147	32.1386	30.0651	17.9955	27.1728	30.9484	28.4513	23.1788	23.9919	21.48	16.0463	19.0478	21.9103	20.0387	25.4874	24.8844	25.811	16.4934	22.0501	25.9301	26.9796	16.7284	17.6075	16.2662	15.7728	20.2071	18.8268	21.0409	23.3459	19.9102	K01759	lactoylglutathione lyase [EC:4.4.1.5] | (RefSeq) LGUL, glo1; lactoylglutathione lyase-like
MSTRG.29133	1.37	1.79786e-05	0.00103726	3.43	LOC106561916	106561916	transmembrane protein 208-like	2.19776	3.30345	1.16091	2.54461	3.13302	2.27073	3.89792	4.6501	2.86173	4.14764	3.30931	3.62436	3.23108	2.80483	5.02925	2.89723	2.98533	3.50913	2.86114	3.58906	2.95747	5.67959	2.43837	4.67971	5.4186	3.41878	3.56395	2.88686	4.99399	2.90387	no KO	assigned | (RefSeq) transmembrane protein 208-like
MSTRG.29219	0.59	0.00805446	0.0649436	6.13	phkb	106561993	phosphorylase kinase regulatory subunit beta	10.5314	8.90185	8.41451	7.43309	8.52386	9.91462	7.6601	5.41722	3.91101	9.04414	6.56702	8.23636	6.31349	5.91923	8.94694	6.98458	5.89269	1.0368	4.17113	4.50964	5.12196	7.64638	3.29296	4.51061	1.34402	6.39525	5.31425	5.84644	5.69231	0.341866	K07190	phosphorylase kinase alpha/beta subunit | (RefSeq) phkb; phosphorylase kinase regulatory subu
MSTRG.29222	1.43	0.000830165	0.0150581	64.64	dnaja2	106561997	DnaJ heat shock protein family (Hsp40) member A2	34.3118	59.4119	26.2015	54.1679	65.2168	47.0721	90.4865	88.1946	51.0976	66.326	79.1792	100.831	45.6531	68.2931	70.4514	62.6274	41.0386	59.156	32.0602	68.8908	73.7582	78.7213	54.5935	89.3478	69.9648	76.8101	83.9726	71.0757	93.8469	36.3803	K09503	DnaJ homolog subfamily A member 2 | (RefSeq) dnaja2, DNJA2; DnaJ heat shock protein family (H
MSTRG.29277	0.43	2.00896e-06	0.000223257	5.32	LOC106562050	106562050	probable G-protein coupled receptor 97	8.06605	13.915	7.15429	6.39421	10.1585	15.5613	9.17919	4.21426	1.78994	6.0423	2.10486	4.46772	5.97311	2.67577	8.46763	3.39369	3.11845	1.98332	1.78746	3.43301	4.8755	7.13725	1.50798	1.64683	4.55583	4.68137	2.51966	6.32687	4.69776	1.90834	K08452	G protein-coupled receptor 97 | (RefSeq) probable G-protein coupled receptor 97
MSTRG.29284	1.3	0.00230653	0.0294377	1.85	LOC106562055	106562055	G1/S-specific cyclin-D1-like	1.37489	1.43911	0.755767	1.09145	1.70018	1.17726	2.41176	4.29881	1.16577	1.56232	1.31962	2.00568	1.98882	1.36499	3.45624	1.66221	2.2473	1.94713	1.24234	1.69536	2.07757	2.54591	1.63079	2.47675	3.18274	1.61316	1.85772	1.21079	1.97802	0.955896	K04503	G1/S-specific cyclin-D1 | (RefSeq) G1/S-specific cyclin-D1-like
MSTRG.29302	1.52	1.12908e-05	0.00074678	17.83	LOC106562063	106562063	adenine phosphoribosyltransferase-like	11.4533	12.3849	7.856	12.6114	15.4082	12.7815	25.2576	21.8679	14.5054	16.1121	15.8613	26.4409	15.9731	19.7575	20.8751	20.602	9.38306	18.7103	10.8207	20.3021	22.883	25.0436	16.0522	25.06	20.2201	18.9885	20.967	17.3738	26.2513	13.1015	K00759	adenine phosphoribosyltransferase [EC:2.4.2.7] | (RefSeq) adenine phosphoribosyltransferase-l
MSTRG.29311	0.5	5.97549e-05	0.00242493	15.23	LOC106562189	106562189	sulfotransferase family cytosolic 2B member 1-like	21.2683	23.0814	31.4116	23.7823	24.7168	26.8668	10.2509	8.0957	13.1772	19.9982	23.9074	15.6572	9.16815	21.7758	10.5087	10.3195	11.3818	9.02247	13.7825	8.99448	15.9644	14.7157	8.96358	10.3139	3.78139	16.5651	11.5869	15.1327	10.3503	12.3377	K01015	alcohol sulfotransferase [EC:2.8.2.2] | (RefSeq) sulfotransferase family cytosolic 2B member
MSTRG.29314	0.73	0.000295291	0.00752143	2.17	LOC106562161	106562161	ankyrin repeat domain-containing protein 11-like	3.54442	3.47838	2.21044	2.78911	2.59331	3.25654	2.90795	2.40302	1.9158	1.37328	2.55574	1.83379	2.70276	1.11912	2.53742	2.0893	2.10987	1.55862	0.974057	0.644693	1.99776	1.87478	1.64775	2.25317	3.05006	1.56588	2.17531	1.90868	2.79507	1.28188	K21436	ankyrin repeat domain-containing protein 11/12 | (RefSeq) ankyrin repeat domain-containing pr
MSTRG.29321	1.45	5.79506e-06	0.000460967	14.32	LOC106562155	106562155	U3 small nucleolar ribonucleoprotein protein MPP10-like	10.9294	11.5822	6.6444	12.2412	11.2542	8.63777	15.1597	18.2677	12.4483	13.1189	11.8947	19.7335	13.579	15.9684	12.5404	15.9444	13.2808	15.0504	9.42313	15.779	17.211	19.0113	15.4837	19.0898	17.215	15.6859	18.3295	11.949	20.2832	11.7331	K14559	U3 small nucleolar RNA-associated protein MPP10 | (RefSeq) U3 small nucleolar ribonucleoprote
MSTRG.29334	1.33	0.00310515	0.0353863	22.59	eif3j	100286612	Eukaryotic translation initiation factor 3 subunit J	16.3436	22.4642	9.35076	20.625	16.9331	19.4061	23.7264	27.9645	21.5365	21.6712	20.2256	24.9924	18.379	22.7981	20.8446	23.3547	18.8187	28.0887	12.901	23.4811	26.9017	29.938	17.2752	35.0807	41.8765	22.0413	23.117	22.0675	34.7798	10.7234	K03245	translation initiation factor 3 subunit J | (RefSeq) eif3j; Eukaryotic translation initiation
MSTRG.29341	1.8	0.00150823	0.0221001	2.55	LOC106562141	106562141	CD276 antigen-like	0.028512	1.9656	0.045454	1.67642	1.45638	2.46438	2.59553	2.70301	1.90756	3.23902	4.96987	4.1046	1.75574	2.26762	1.85766	3.2429	2.08047	3.95723	0.038947	4.81602	3.16033	3.17803	2.17572	3.02322	3.9834	3.76407	2.60146	2.01374	2.53071	2.95939	K06746	immune costimulatory protein B7-H3 | (RefSeq) CD276 antigen-like
MSTRG.29345	0.55	0.00633889	0.0557371	2.49	ubl7	100380502	ubiquitin-like 7	3.93953	5.00501	3.88574	3.19031	3.77359	4.75193	2.95113	3.82861	2.76243	4.07762	1.27202	2.03904	2.73631	0	1.36237	0	3.85943	2.17641	1.4979	1.70993	2.93616	3.22189	2.27651	2.05661	0.399849	2.81947	1.95577	0.932376	3.15237	0	no KO	assigned | (RefSeq) ubl7; ubiquitin-like 7
MSTRG.29390	1.53	0.000247487	0.00670228	22.14	LOC106562105	106562105	eukaryotic translation initiation factor 4 gamma 2-like	12.7914	17.8802	5.72537	17.0098	19.5088	17.4791	32.0457	26.8484	15.8878	23.1092	31.0887	31.6712	15.6984	21.0231	31.6807	17.9334	12.662	20.5443	8.60982	18.9542	26.2555	31.6051	14.9565	32.9033	37.742	26.6043	27.2584	23.9942	36.4747	8.29575	K03260	translation initiation factor 4G | (RefSeq) eukaryotic translation initiation factor 4 gamma
MSTRG.29425	0.78	0.0145492	0.0951519	5.44	psf2	100195188	DNA replication complex GINS protein PSF2	4.79384	7.64994	6.31991	7.67377	8.24557	5.96171	4.74647	7.18124	3.31036	4.52595	2.24955	5.17743	5.19951	5.25727	4.9447	4.61606	7.18559	5.54387	5.33738	4.8964	5.89311	5.49523	4.13555	8.71707	5.69133	4.6082	4.50297	3.72347	4.48496	4.992	K10733	GINS complex subunit 2 | (RefSeq) psf2; DNA replication complex GINS protein PSF2
MSTRG.29453	1.51	2.68981e-07	5.802e-05	2.53	polr2m	100195472	RNA polymerase II subunit M	1.56896	1.61752	0.974067	1.53336	1.69312	1.49452	3.24493	3.1871	2.07032	3.39635	2.70426	3.94265	1.73466	1.99869	2.92076	3.44595	2.07865	2.41016	2.5081	2.15248	2.94167	3.05633	2.6055	2.70746	3.18583	2.62587	2.81434	3.62829	3.99526	1.58591	K21987	DNA-directed RNA polymerase II subunit GRINL1A | (RefSeq) polr2m, grl1b; RNA polymerase II su
MSTRG.29461	1.3	0.0126347	0.086655	3.24	znf280d	106562213	zinc finger protein 280D	2.16192	3.6824	2.74804	3.53932	0.612219	2.55293	2.72552	3.54291	2.05666	3.49053	2.23857	3.57441	3.24298	3.16773	4.42059	3.2199	3.73368	3.34657	3.66791	2.65067	3.28084	4.77469	3.99201	3.27853	3.9652	3.46308	3.09346	3.17559	4.31653	3.52964	no KO	assigned | (RefSeq) znf280d; zinc finger protein 280D
MSTRG.29512	0.68	0.0043382	0.0434965	12.38	e2f4	100195281	E2F transcription factor 4	13.9625	22.6096	15.0122	15.0949	17.6928	14.5543	13.9682	17.7761	10.4537	11.1846	6.93602	11.6806	14.5535	11.7283	16.8552	12.2784	13.6362	7.39282	2.3428	7.14204	11.3417	10.0824	10.444	13.1967	17.3397	9.52743	11.1394	9.08099	11.0114	11.3173	K04682	transcription factor E2F4/5 | (RefSeq) e2f4; E2F transcription factor 4
MSTRG.29536	0.61	4.84989e-05	0.00207582	1.45	defi8	100380285	Differentially expressed in FDCP 8 homolog	2.1307	2.64562	2.8501	3.05301	3.07469	1.42999	1.44823	2.13075	0.759555	1.08887	0.786257	1.39251	1.88326	1.14764	1.61926	1.131	1.00355	1.5008	0.19476	1.81145	0.783496	1.79464	0.670224	1.55793	1.24578	1.69512	1.41309	0.411339	0.630809	0.342641	no KO	assigned | (RefSeq) defi8; Differentially expressed in FDCP 8 homolog
MSTRG.29566	1.36	0.00245763	0.0305838	3.65	LOC106562287	106562287	ER membrane protein complex subunit 8-like	3.07618	3.39462	0.439955	3.21736	2.91152	2.34291	5.62286	3.58625	2.37556	4.21524	2.75642	5.14152	3.15008	2.4317	5.0812	2.73977	2.38898	2.62682	1.5855	3.03115	3.88644	6.12738	2.33943	5.73691	8.99233	5.78947	3.38137	3.02363	6.80441	1.29102	no KO	assigned | (RefSeq) ER membrane protein complex subunit 8-like
MSTRG.29568	1.47	0.000109689	0.0037673	4.97	LOC106562291	106562291	ER membrane protein complex subunit 8 pseudogene	3.36945	4.69213	1.57821	3.22335	3.53002	3.41749	7.47468	8.3472	5.24773	3.99332	6.26512	4.5291	4.95596	4.29804	6.96228	3.85957	4.84567	4.26624	4.51558	3.17298	7.23915	6.57862	3.8386	6.51892	8.24284	5.53087	4.7673	3.80641	7.46442	2.59299	no KO	assigned | (RefSeq) ER membrane protein complex subunit 8 pseudogene
MSTRG.29647	2.39	4.26164e-07	7.73003e-05	3.68	LOC106562338	106562338	retinoblastoma-like protein 2	1.54558	1.6188	0.645498	0.874621	1.59065	0.646077	3.65875	3.48432	5.22332	2.26066	4.17508	4.86488	4.27101	4.2729	4.69466	3.00492	2.23629	4.79716	0.983973	3.92215	4.52823	5.73606	5.67474	4.69503	2.42813	4.727	7.53336	3.55449	9.06165	3.60661	K16332	retinoblastoma-like protein 2 | (RefSeq) retinoblastoma-like protein 2
MSTRG.29702	0.37	0.00204932	0.0273048	1.45	LOC106562377	106562377	glucose-6-phosphate isomerase-like	5.29735	6.07133	0.946477	1.44775	1.40467	4.65893	0	0.237295	0	0.131202	11.0629	0.156391	0.023053	0	0	0.034422	0.228731	0	0.20181	0	0.380342	7.36913	0.07913	1.07618	2.46971	0.130627	0.042926	0.043506	0.050054	0	K01810	glucose-6-phosphate isomerase [EC:5.3.1.9] | (RefSeq) glucose-6-phosphate isomerase-like
MSTRG.29708	1.27	0.000363663	0.00863808	2.43	LOC106562380	106562380	HEAT repeat-containing protein 3-like	1.5707	1.98284	1.2838	2.12431	2.26806	1.63451	2.69511	3.93498	2.79496	1.96067	2.29592	2.97154	2.42587	2.28432	2.27647	3.25847	2.20736	1.87569	2.03697	2.84336	2.08421	3.06265	2.59863	3.17893	1.94423	2.77592	2.89744	2.39964	2.46606	2.78715	no KO	assigned | (RefSeq) HEAT repeat-containing protein 3-like
MSTRG.29709	1.48	7.61458e-05	0.00290312	3.85	LOC106562382	106562382	non-canonical poly(A) RNA polymerase PAPD5-like	2.03123	2.50359	1.31216	2.61947	2.85322	3.41514	4.66561	4.24782	3.19641	4.44136	5.39142	5.91022	3.01603	4.16551	6.42764	3.67711	2.38869	3.58748	3.13653	3.0749	4.98957	5.39989	2.89582	3.38449	3.23984	5.04017	4.37846	6.06954	5.92078	1.97515	K03514	non-canonical poly(A) RNA polymerase PAPD5/7 [EC:2.7.7.19] | (RefSeq) non-canonical poly(A) R
MSTRG.29723	2.07	1.2923e-07	3.45799e-05	3.85	LOC106562395	106562395	retinoblastoma-like protein 2	1.58677	1.11395	1.97778	1.3286	1.89043	1.45863	4.05674	3.98111	8.01038	2.20522	3.74683	4.50867	4.0045	5.56791	3.26693	4.15147	2.98527	4.35511	5.04728	4.1272	3.35111	4.51942	7.50702	3.15819	2.42557	4.53241	6.84656	3.90701	5.36662	4.52241	K16332	retinoblastoma-like protein 2 | (RefSeq) retinoblastoma-like protein 2
MSTRG.2973	2.2	6.58472e-05	0.0026098	28.57	LOC106562007	106562007	BCL2/adenovirus E1B 19 kDa protein-interacting protein 3-like	9.37925	7.31368	19.4964	8.4464	20.1106	20.314	23.1897	41.9615	50.1743	25.4274	38.7849	11.4282	33.6255	48.9432	19.1142	48.8113	30.9343	35.5868	28.5232	27.0845	19.537	17.9238	61.6005	31.3953	18.522	26.8843	22.523	40.2057	17.6859	52.0406	K15464	BCL2/adenovirus E1B 19 kDa protein-interacting protein 3 | (RefSeq) BNIP3; BCL2/adenovirus E1
MSTRG.29742	0.48	0.000145123	0.00460584	3.92	LOC106562418	106562418	lysophosphatidylcholine acyltransferase 2-like	7.44083	6.43596	6.31356	6.95708	5.4536	8.73381	4.90339	5.07725	3.4964	5.20885	3.15198	2.99175	4.6871	2.87972	4.26559	4.60561	1.10383	2.52946	0.0696888	4.9482	3.14516	1.85095	0.394212	2.33019	5.9619	1.52663	3.03351	3.33653	3.98283	0.924883	K13510	lysophosphatidylcholine acyltransferase / lyso-PAF acetyltransferase [EC:2.3.1.23 2.3.1.67] |
MSTRG.29744	0.46	2.8381e-06	0.00027623	17.05	pcat2	100380789	Lysophosphatidylcholine acyltransferase 2	28.8477	38.0329	26.3685	25.5616	31.2681	29.3274	21.5395	17.3918	6.8163	19.7142	11.5273	19.0997	18.1528	9.8185	24.771	10.0031	14.567	6.56353	9.17326	14.6862	15.6792	14.0869	6.93269	10.2082	21.7627	10.3207	10.3585	12.0153	11.5163	15.4399	K13510	lysophosphatidylcholine acyltransferase / lyso-PAF acetyltransferase [EC:2.3.1.23 2.3.1.67] |
MSTRG.29751	1.41	0.0026296	0.0318803	2.37	LOC106562419	106562419	dipeptidase 2-like	1.48584	1.9834	0.82342	0.981878	1.16633	2.37197	3.02112	2.71642	2.38095	1.77187	3.50465	2.33089	2.87699	1.85593	1.80984	3.51989	1.33264	3.33346	0.471786	1.67999	2.50162	4.79394	0.87164	4.84375	3.2842	2.56456	3.30086	2.99809	3.41633	1.24094	K01273	membrane dipeptidase [EC:3.4.13.19] | (RefSeq) dipeptidase 2-like
MSTRG.29795	0.8	0.00932132	0.0708734	25.11	LOC106562462	106562462	biogenesis of lysosome-related organelles complex 1 subunit 6-like	29.5348	34.3475	39.3424	21.564	33.6596	23.2807	21.5359	29.4956	29.901	24.3626	17.6199	20.237	25.2258	19.8076	18.8764	27.938	31.5557	24.3642	32.9741	24.8362	18.9111	21.6072	23.1678	29.1904	20.3074	18.9357	19.3961	23.7139	16.9459	30.5626	K20188	biogenesis of lysosome-related organelles complex 1 subunit 6 | (RefSeq) PLDN, Pallidin; biog
MSTRG.29806	1.54	1.28701e-05	0.00081306	13.63	nr13	100194793	Anti-apoptotic protein NR13	9.45106	5.88497	6.56972	8.03638	12.6672	13.6229	16.2164	14.9516	10.998	13.0985	16.664	14.8412	11.3168	13.102	13.459	15.4051	11.1028	15.3442	9.84093	11.4332	16.3519	19.848	12.0542	18.8358	18.412	13.3118	15.3128	18.2027	19.6414	13.0209	K18451	Bcl-2-like protein 10 | (RefSeq) nr13; Anti-apoptotic protein NR13
MSTRG.29822	1.32	0.00139342	0.0210224	2.09	LOC106562488	106562488	protein FAM214A-like	1.58283	2.04437	1.25051	1.3794	1.00132	1.43808	2.27618	2.22553	3.4227	1.72112	2.78037	1.88477	2.07232	3.72114	2.30492	2.28222	1.19201	2.86036	1.89529	1.59919	2.08706	2.24333	2.79363	2.13451	1.6264	1.66246	2.47169	2.0014	2.12948	2.46792	no KO	assigned | (RefSeq) protein FAM214A-like
MSTRG.29829	1.37	0.00357767	0.038835	11.06	LOC106562495	106562495	COP9 signalosome complex subunit 2-like	6.82387	12.6926	2.52433	7.79333	9.86828	11.2776	13.4582	14.861	9.12981	11.228	11.2087	15.1237	12.9875	9.76503	10.7275	7.25569	9.15776	11.7903	4.32381	10.6086	12.6732	16.8487	8.64408	14.2694	21.0188	11.5448	11.7871	10.3926	18.4008	3.71916	K12176	COP9 signalosome complex subunit 2 | (RefSeq) COP9 signalosome complex subunit 2-like
MSTRG.29832	1.2	0.00337782	0.0373688	49.64	LOC106562501	106562501	uncharacterized LOC106562501	40.5346	53.5851	27.114	41.4774	45.2281	45.4969	65.6731	63.6937	42.7726	57.9397	52.5924	56.313	42.2785	50.4321	52.5999	48.2137	51.5068	42.6034	28.1439	45.9326	54.5819	53.0877	35.0273	56.0455	79.9339	53.1288	58.5226	51.3959	62.7192	30.631	no KO	assigned | (RefSeq) uncharacterized LOC106562501
MSTRG.29870	0.7	0.00754754	0.0621902	1.66	LOC106562517	106562517	tumor suppressor p53-binding protein 1-like	3.7308	2.04349	3.06439	1.54416	2.51644	1.77852	1.54254	1.82893	0.695074	0.871226	1.1537	1.35597	1.58091	1.27044	2.38047	0.845926	2.61456	0.559432	0.183599	1.08508	1.98343	1.06618	1.90291	1.37793	0.799878	2.00999	1.54489	2.82981	2.28434	1.3295	K20915	tumor suppressor p53-binding protein 1 | (RefSeq) tumor suppressor p53-binding protein 1-like
MSTRG.2988	1.28	0.000476992	0.0103354	3.99	yoy6	100306770	ZK652.6	2.78347	3.23634	2.6237	2.82719	3.01823	3.67122	6.54868	4.38038	2.65578	4.39921	5.05488	5.65686	3.21293	3.97692	4.15986	3.88788	3.16556	3.4803	3.23019	3.59378	4.8907	5.64068	3.65273	4.9319	3.69981	3.94326	4.76858	3.95336	5.03185	3.53308	K22376	E3 ubiquitin-protein ligase KCMF1 [EC:2.3.2.27] | (RefSeq) yoy6; ZK652.6
MSTRG.29897	0.66	0.00848601	0.0668357	14.97	LOC106562547	106562547	deoxyuridine 5'-triphosphate nucleotidohydrolase-like	18.8795	11.2207	33.4123	25.3431	20.716	15.3255	12.3518	14.939	17.5056	16.5678	8.49837	13.634	11.9489	14.4446	13.0853	17.7154	24.3639	18.4837	14.7565	9.1322	7.49542	5.68117	17.0037	13.9469	4.9246	14.0992	12.8237	13.032	6.15094	21.6584	K01520	dUTP pyrophosphatase [EC:3.6.1.23] | (RefSeq) deoxyuridine 5'-triphosphate nucleotidohydrolas
MSTRG.29898	1.35	0.00147573	0.0217437	27.41	LOC106562543	106562543	fibrillin-1-like	21.312	23.5668	20.9188	17.5252	18.3601	22.1681	25.8686	36.5601	26.5866	23.8957	31.2022	35.8897	28.9453	24.6772	23.2671	26.8417	26.1833	32.2723	15.3142	26.2784	37.1998	32.2654	23.5133	41.8281	28.851	29.9298	35.5276	30.8687	40.2695	14.4245	K06825	fibrillin 1 | (RefSeq) fibrillin-1-like
MSTRG.29948	1.44	0.000162068	0.00495581	9.61	mesd1	100195534	Mesoderm development candidate 1	7.32033	7.87408	5.29392	4.9351	7.92735	7.19612	12.1949	10.5412	8.01433	14.5264	10.5718	9.36693	6.86769	10.313	10.289	11.1438	9.58252	6.248	8.33774	6.38521	9.9868	13.4076	6.98705	9.98772	16.7553	10.3472	11.0451	11.3701	13.4861	9.94825	no KO	assigned | (RefSeq) mesd1; Mesoderm development candidate 1
MSTRG.29975	1.12	0.01383	0.0920323	12.54	LOC106562600	106562600	selenoprotein S-like	12.0603	11.5235	10.2297	10.7284	11.9927	11.2101	12.1021	12.9983	11.0562	10.8803	12.4063	15.2537	12.5705	13.4645	14.574	15.2154	10.9799	13.7512	9.91642	13.534	12.3828	13.1563	10.4073	15.0684	12.8974	11.824	12.7322	14.5332	12.9027	13.8252	K14025	selenoprotein S | (RefSeq) SELS; selenoprotein S-like
MSTRG.29976	0.87	0.0129612	0.0881872	2.43	LOC106562601	106562601	D-glucuronyl C5-epimerase-like	3.11038	3.27978	2.13895	2.76795	2.96093	2.46906	2.59791	3.73576	2.06113	1.82958	1.90427	2.15121	2.87351	2.09664	2.50966	2.45463	2.59975	1.52738	1.70616	1.86864	2.06758	2.91498	2.33199	2.52321	3.39428	2.14642	2.41724	2.09957	2.99795	1.43963	K01793	heparosan-N-sulfate-glucuronate 5-epimerase [EC:5.1.3.17] | (RefSeq) D-glucuronyl C5-epimeras
MSTRG.2998	1.76	0.00273148	0.0325859	4.18	LOC106562139	106562139	beta-1,3-galactosyl-O-glycosyl-glycoprotein beta-1,6-N-acetylglucosaminyltransferase 4-like	2.15079	2.35187	0.566627	1.79731	2.01097	2.93812	7.7142	4.51784	2.8566	9.57151	6.28802	7.78122	1.71857	6.61834	11.483	3.09167	1.45603	2.15222	0.832065	2.24689	7.08571	3.5224	1.78304	4.97553	8.46238	2.92885	4.48178	3.97178	5.37468	2.80971	K09663	beta-1,6-N-acetylglucosaminyltransferase 4 [EC:2.4.1.-] | (RefSeq) beta-1,3-galactosyl-O-glyc
MSTRG.30010	1.2	0.00986703	0.0736446	124.49	hypk	106562624	huntingtin interacting protein K	100.213	106.334	108.421	94.4056	132.23	101.04	125.946	133.348	155.507	109.453	90.4214	131.886	118.917	113.417	106.399	162.931	119.388	133.536	160.07	147.076	120.321	133.853	117.341	130.607	103.561	116.963	128.112	121.511	146.237	165.158	no KO	assigned | (RefSeq) hypk; huntingtin interacting protein K
MSTRG.3003	0.66	0.00391735	0.0408634	1.22	LOC106562204	106562204	E3 ubiquitin-protein ligase TRIM23-like	1.7478	2.04511	1.5722	1.84969	2.08354	2.34444	1.23798	1.50321	0.246642	1.1073	0.961028	0.77929	1.63782	0.919874	1.62073	1.11337	1.12751	0.900833	0.955118	0.71059	1.32788	2.40078	0.725308	1.45582	2.17051	0.216934	0.770011	0	0	0.937664	K07963	tripartite motif-containing protein 23 [EC:2.3.2.27] | (RefSeq) E3 ubiquitin-protein ligase T
MSTRG.30043	0.68	0.00162624	0.0233435	7.75	LOC106562659	106562659	major histocompatibility complex class I-related gene protein-like	9.63419	15.2925	5.18374	7.34591	11.9867	13.3639	9.55585	8.05359	3.45135	8.26199	9.37537	7.22843	10.4053	6.89178	7.09915	4.35262	5.62339	4.89201	1.8106	5.14321	7.22891	12.5961	2.9992	6.03533	16.4587	6.67604	7.78704	6.03719	8.76535	3.00603	no KO	assigned | (RefSeq) major histocompatibility complex class I-related gene protein-like
MSTRG.3009	0.72	0.00140119	0.0210601	2.1	LOC106562280	106562280	protein transport protein Sec31A-like	3.68773	2.89393	2.72175	2.42532	3.69014	2.21131	2.58845	2.58776	1.58461	2.68543	1.73556	2.008	1.27824	1.79	2.21569	2.59412	1.95297	1.66253	1.52912	1.27019	2.15714	1.75788	1.67345	2.15097	3.08656	0.481671	2.10574	1.89394	1.73343	0.918836	K14005	protein transport protein SEC31 | (RefSeq) protein transport protein Sec31A-like
MSTRG.30094	1.4	1.60583e-05	0.000961209	1.2	LOC106562692	106562692	TNF receptor-associated factor 6-like	0.485325	0.716712	0.494355	0.575824	0.788595	0.864049	2.3385	1.08156	1.15387	1.47228	1.63585	1.36679	0.87676	1.21666	1.497	1.46361	0.835598	1.16197	0.549682	1.03276	1.20661	1.45964	0.74474	1.63527	2.24845	1.21885	1.63431	1.2947	1.61443	1.45604	K03175	TNF receptor-associated factor 6 [EC:2.3.2.27] | (RefSeq) TNF receptor-associated factor 6-li
MSTRG.30141	1.74	2.10075e-05	0.00114955	2.15	LOC106562718	106562718	prostaglandin E synthase-like	1.47128	0.969007	1.01617	0.685068	0.609787	0.873944	1.95647	3.60066	2.80176	1.16446	3.76333	2.66961	1.00814	2.1792	2.4525	2.643	1.46992	3.04714	1.75873	2.16232	1.87419	2.50321	1.68118	4.07056	4.43565	2.98241	2.46937	2.01166	2.58012	1.53493	K15729	microsomal prostaglandin-E synthase 1 [EC:5.3.99.3] | (RefSeq) prostaglandin E synthase-like
MSTRG.3017	0.63	3.75019e-05	0.00173145	10.68	LOC106562364	106562364	vesicle-associated membrane protein 8-like	13.7851	18.9964	12.8512	14.795	16.576	14.6895	14.8048	11.9921	6.17246	9.85869	8.31831	9.52014	10.8183	8.10473	10.9521	7.62192	13.0486	7.58382	12.3317	11.741	9.09073	9.59524	5.69309	6.65198	11.7218	8.59286	10.5369	7.62706	9.13313	7.05115	K08515	vesicle-associated membrane protein 7 | (RefSeq) VAMP8; vesicle-associated membrane protein 8
MSTRG.30221	0.77	0.00744411	0.0617786	2.26	LOC106562779	106562779	secretory carrier-associated membrane protein 2-like	2.14939	4.03225	0.959555	3.17988	3.61834	3.64659	3.56	2.32393	0.90244	2.61135	2.71264	2.87984	2.68777	1.76095	3.0322	1.61452	1.66976	0.909778	0.14407	1.81511	2.21441	3.27895	0.826086	1.52266	3.56875	2.69063	1.9166	1.67729	2.91487	0.844426	K19995	secretory carrier-associated membrane protein | (RefSeq) secretory carrier-associated membran
MSTRG.30224	0.86	0.0044178	0.044018	1.48	LOC106562780	106562780	Bardet-Biedl syndrome 4 protein-like	1.74537	2.04588	1.58475	1.89155	2.0818	1.3341	1.83399	1.74624	1.26169	1.40065	0.978259	1.44874	1.28888	1.04625	1.5749	1.48881	2.03559	1.44189	1.08913	1.3138	1.21113	1.55426	1.67003	1.65405	1.21405	1.08874	1.55519	1.38491	1.39361	1.12562
MSTRG.30258	2.43	1.99351e-09	1.90923e-06	6.71	LOC106562806	106562806	CCAAT/enhancer-binding protein alpha-like	2.06392	2.94621	1.58166	1.64196	3.54866	3.49863	11.5704	5.23364	7.04799	10.9491	7.61671	7.92642	7.85665	10.1252	9.03999	6.70238	5.83944	4.56344	3.81213	4.68581	8.24223	10.8527	6.69219	9.96034	9.68003	6.15028	8.37541	4.9522	12.0897	6.04458	K09055	CCAAT/enhancer binding protein (C/EBP), alpha | (RefSeq) CCAAT/enhancer-binding protein alpha
MSTRG.30270	1.31	0.00497584	0.0474307	10.74	LOC106562814	106562814	RNA-binding protein NOB1-like	7.26881	6.66582	9.39345	9.90375	9.74588	7.17391	10.9611	7.78697	11.1551	11.9351	13.3101	16.1272	9.1174	9.91246	8.94805	8.39388	9.26983	12.4661	9.85428	15.4683	12.2878	13.7575	12.2755	10.297	6.58948	12.5503	12.5714	11.4013	14.2174	11.3902	K11883	RNA-binding protein NOB1 | (RefSeq) RNA-binding protein NOB1-like
MSTRG.30272	1.24	0.00648983	0.0565657	23.08	nip7	100196846	nuclear import 7 homolog (S. cerevisiae)	18.7723	19.6776	15.6882	19.6189	24.6768	16.3041	21.9208	22.494	26.476	17.8674	23.8142	32.4382	17.4689	23.3931	21.0223	25.5867	18.9074	24.0534	18.7589	31.2036	26.1071	25.5019	24.5548	30.7605	19.4529	25.6449	26.5396	23.0954	26.6264	24.0636	K07565	60S ribosome subunit biogenesis protein NIP7 | (RefSeq) nip7; nuclear import 7 homolog (S. ce
MSTRG.30312	1.42	0.000459468	0.0101226	1.66	LOC106562837	106562837	calcium-binding mitochondrial carrier protein SCaMC-2-like	0.89212	1.31422	0.312862	1.32547	0.994518	0.718508	2.83596	1.79131	1.00323	2.4338	2.41974	2.42089	0.980642	1.52064	2.23263	1.48551	0.879608	1.59156	0.336621	1.18667	1.9153	2.27563	0.829333	1.8514	3.73672	1.94677	2.15142	1.94266	3.80382	0.525592	K14684	solute carrier family 25 (mitochondrial phosphate transporter), member 23/24/25/41 | (RefSeq)
MSTRG.30325	1.25	0.000901642	0.0159439	11.95	dpm2	100196808	dolichol-phosphate (beta-D) mannosyltransferase 2	8.20673	12.608	5.16037	10.3821	11.0148	11.9071	14.6769	13.0645	9.99771	13.2698	12.1697	15.7443	12.1673	8.80994	13.9928	12.2141	12.3289	10.1774	7.24383	12.5345	13.3396	17.1167	7.85473	10.5069	17.204	13.9526	12.7537	14.0155	15.7802	8.42848	K09658	dolichyl-phosphate mannosyltransferase polypeptide 2, regulatory subunit | (RefSeq) dpm2; dol
MSTRG.30363	1.29	0.000477549	0.0103381	6.74	LOC106562872	106562872	dolichyldiphosphatase 1-like	5.28755	5.45746	3.86567	4.1492	7.55176	5.32621	7.43785	9.06558	7.14134	7.24087	5.49418	8.42134	5.7496	7.51998	7.47481	8.48974	5.80584	5.70125	5.45441	6.64768	7.52456	9.18746	5.39077	9.13102	8.18786	5.69942	8.11123	5.09024	7.58683	7.01742	K07252	dolichyldiphosphatase [EC:3.6.1.43] | (RefSeq) dolichyldiphosphatase 1-like
MSTRG.30462	1.76	3.4552e-06	0.000319412	1.61	LOC106562915	106562915	interleukin-1 beta-like	0.607499	0.546357	0.206262	0.61141	1.07693	0.526691	2.52503	2.30845	1.58862	1.13683	1.50686	2.52988	0.832272	2.07266	1.79716	0.888168	0.919685	1.38175	2.05077	1.50163	2.32196	2.28606	1.43732	2.34527	3.49354	1.76174	2.03249	1.49318	3.30592	1.22545	K04519	interleukin 1 beta | (RefSeq) IL-1b3; interleukin-1 beta-like
MSTRG.30468	2.82	0.00780493	0.0636459	9.08	cxl10	100195999	C-X-C motif chemokine 10	1.75431	1.65942	0.606041	1.96787	2.13316	4.80258	4.05076	4.49155	19.6002	3.31093	8.08607	6.74112	2.30776	5.15107	5.00022	13.3012	2.2769	37.9463	10.8429	0.612358	5.52365	17.1072	4.28352	35.2103	15.3585	3.70115	9.88893	30.018	13.6429	0.907426	K12671	C-X-C motif chemokine 10 | (RefSeq) cxl10; C-X-C motif chemokine 10
MSTRG.3049	1.52	0.000230851	0.0063891	36.72	LOC106562632	106562632	transmembrane emp24 domain-containing protein 2-like	21.56	30.4967	14.4173	25.2645	29.4334	27.3356	53.5321	49.8647	27.0254	43.1313	41.2614	56.2887	26.2427	35.5262	46.527	33.2898	21.7517	36.7756	16.4369	37.1028	45.489	46.6357	22.1241	50.1524	73.1241	45.0825	39.5898	35.9171	53.2938	16.9639	K20347	p24 family protein beta-1 | (RefSeq) transmembrane emp24 domain-containing protein 2-like
MSTRG.30497	0.83	0.0153694	0.0985508	4.25	ankra2	106562942	ankyrin repeat family A member 2	4.16727	6.06567	3.85749	4.51158	5.75362	5.91574	5.93386	4.19154	3.88073	3.64854	2.86381	4.03468	4.65234	3.46238	3.80728	2.28544	4.85975	3.15441	3.53508	3.65596	4.61982	5.61401	2.66994	4.48237	3.49709	4.78138	4.67941	3.97285	5.27067	3.82353	K21486	ankyrin repeat family A protein 2 | (RefSeq) ankra2; ankyrin repeat family A member 2
MSTRG.30504	1.3	0.000402201	0.00923288	49.54	nsa2	100196432	NSA2 ribosome biogenesis factor	39.9016	34.0652	40.609	43.3421	39.2862	38.9285	47.4941	41.4064	74.7972	41.3689	54.779	61.4687	59.3326	50.9404	40.7831	56.5715	51.2192	52.6865	53.1853	55.182	56.7656	52.0089	49.9037	52.5255	35.897	59.7586	55.2194	50.5722	54.1613	42.1009	K14842	ribosome biogenesis protein NSA2 | (RefSeq) nsa2; NSA2, ribosome biogenesis homolog
MSTRG.30517	0.71	0.00967051	0.0726517	4.29	LOC106562954	106562954	uncharacterized LOC106562954	3.71718	5.26401	7.20651	4.64172	8.13661	6.01011	4.03094	2.67505	4.28689	3.18981	2.8254	2.42251	5.29035	2.69454	2.62003	3.50863	6.67039	3.86331	2.70824	3.32999	4.22082	3.98197	5.083	3.65217	1.33332	5.73459	3.63566	5.39037	3.8012	6.82392	no KO	assigned | (RefSeq) uncharacterized LOC106562954
MSTRG.30523	1.38	0.0101328	0.0749492	7.36	LOC106562957	106562957	uncharacterized LOC106562957	6.16569	5.48129	5.45169	3.38728	7.91347	4.03602	9.28889	10.5941	6.67267	6.6347	4.69546	8.98589	4.61853	7.27611	9.03666	10.5414	4.07647	7.7382	8.15528	8.11082	6.77166	5.96263	8.84116	10.8421	5.5106	8.32992	10.7913	5.81403	8.66367	10.5219	no KO	assigned | (RefSeq) uncharacterized LOC106562957
MSTRG.30537	1.69	2.2091e-05	0.00118716	9.94	rexo4	100195497	REX4, RNA exonuclease 4 homolog (S. cerevisiae)	4.84462	6.68578	4.34884	6.08448	9.52555	4.87899	9.38153	14.8898	10.6471	9.89865	8.68128	12.0939	7.09239	9.84859	8.7977	11.2497	8.1886	12.6327	8.05439	9.8103	11.756	10.268	14.5165	14.5664	16.0452	10.5095	13.3391	6.50294	14.8622	8.09424	K18327	RNA exonuclease 4 [EC:3.1.-.-] | (RefSeq) rexo4; REX4, RNA exonuclease 4 homolog (S. cerevisi
MSTRG.30548	0.62	0.00310063	0.0353517	2.55	pe2r4	100380833	Prostaglandin E2 receptor EP4 subtype	4.37335	5.23966	2.36101	3.18713	3.31667	5.25021	3.23325	2.60939	1.58818	0.665501	2.50246	2.26734	4.27952	2.21626	1.6996	1.87821	4.39059	2.71375	1.1569	2.13734	3.09658	3.29004	0.887054	1.89421	2.99966	2.08975	0.34947	1.43416	2.70571	0.594672	K04261	prostaglandin E receptor 4 | (RefSeq) pe2r4; Prostaglandin E2 receptor EP4 subtype
MSTRG.30553	1.39	4.23143e-06	0.000369051	6.07	prkaa1	106562970	protein kinase AMP-activated catalytic subunit alpha 1	3.86782	5.36092	2.49607	4.49592	5.52067	4.65574	8.0243	7.90212	5.54061	6.15413	6.11867	7.97234	4.85672	6.49791	7.08787	5.69576	4.20345	5.67496	4.57415	5.8434	7.63343	6.71602	5.64654	7.40095	8.69252	6.32509	6.99875	6.51345	8.70876	5.03503	K07198	5'-AMP-activated protein kinase, catalytic alpha subunit [EC:2.7.11.11] | (RefSeq) prkaa1; pr
MSTRG.30576	1.42	0.00107845	0.0179208	10.13	ddx56	106562985	DEAD-box helicase 56	8.2526	6.27278	7.68119	8.41353	9.62029	4.08201	8.16592	11.8883	11.3272	10.1682	11.1182	13.5858	7.80927	11.1364	9.06711	13.1153	7.09809	10.8759	12.0399	11.4079	10.6394	7.85314	13.5158	12.5279	5.9212	12.3063	12.5963	8.89939	10.1528	16.3024	K14810	ATP-dependent RNA helicase DDX56/DBP9 [EC:3.6.4.13] | (RefSeq) ddx56; DEAD-box helicase 56
MSTRG.30617	2.31	1.61488e-05	0.000964214	4.09	vcan	106563073	versican	1.12239	1.36561	0.836737	1.08749	2.10271	1.74246	3.25846	5.6002	6.46496	3.25825	3.63377	4.47658	1.68399	4.08111	3.51241	1.74606	1.56389	6.03802	2.45058	5.2431	2.85556	8.79325	4.50156	6.66279	6.17052	5.99866	5.97452	7.36805	6.77473	6.21631	K06793	versican core protein | (RefSeq) vcan; versican
MSTRG.30637	0.31	0.00163896	0.0234558	3.08	LOC106563111	106563111	uncharacterized LOC106563111	1.63326	1.88029	14.2365	21.4081	12.8588	1.18897	0.400142	1.75016	1.35134	15.2343	1.76648	0.306282	2.03934	1.8111	4.53062	0.442492	0.536608	0	0.140193	2.16779	0.398631	0.121353	0.220558	2.25893	0.642301	1.84658	0.388963	0.147894	0.056718	0.64641	no KO	assigned | (RefSeq) uncharacterized LOC106563111
MSTRG.30651	1.24	0.00235128	0.0298024	5.17	dusp11	106563055	dual specificity phosphatase 11	3.6384	4.74185	3.35015	4.21043	4.91832	4.05127	5.94881	6.44192	5.45534	4.77614	4.59789	5.19589	5.15717	5.21777	5.58762	5.60336	3.72672	5.89887	3.68271	7.40291	6.526	6.57954	5.14621	5.10829	3.47436	5.40306	6.21716	5.31923	6.96462	4.80845	K14165	atypical dual specificity phosphatase [EC:3.1.3.16 3.1.3.48] | (RefSeq) dusp11; dual specific
MSTRG.30668	1.43	0.00220341	0.0286408	1.68	LOC106563046	106563046	junction-mediating and -regulatory protein-like	0.842815	0.99024	0.529264	1.07473	1.45172	0.842071	1.55124	2.06547	2.1061	1.54422	2.11409	2.01241	1.67428	1.70822	0.298664	1.39504	1.3677	2.14394	1.00052	1.30891	1.71417	2.5158	1.37908	3.31029	3.41133	1.59177	2.56712	2.09097	2.45576	1.20162	no KO	assigned | (RefSeq) junction-mediating and -regulatory protein-like
MSTRG.30693	1.4	0.0018742	0.0256655	1.07	LOC106563034	106563034	proteinase-activated receptor 1-like	0.609752	0.715021	0.30403	0.46094	0.354102	0.703863	0.770203	1.47677	0.794464	0.710497	1.06951	1.16453	0.952278	0.994796	1.23122	0.628054	0.565314	1.606	0.650803	2.30058	1.08822	1.38445	0.471773	2.71795	2.09924	1.17907	1.78313	0.756566	1.997	0.529479	K03914	coagulation factor II (thrombin) receptor | (RefSeq) proteinase-activated receptor 1-like
MSTRG.30705	2.03	0.000395459	0.00913928	6.47	LOC106563031	106563031	collagen type IV alpha-3-binding protein-like	4.83006	0.307551	2.72989	4.59165	5.5639	2.20115	8.68803	6.33998	5.53376	8.62972	11.197	7.20947	3.82545	6.63012	5.64754	7.37878	3.44091	10.4755	5.34763	4.88945	8.79042	5.85922	4.48468	12.0639	12.4269	6.23075	8.47186	6.26529	10.5291	3.63516	K08283	collagen type IV alpha-3-binding protein | (RefSeq) collagen type IV alpha-3-binding protein-
MSTRG.30706	1.76	1.10576e-05	0.000733383	17.66	LOC106563027	106563027	high affinity copper uptake protein 1-like	12.7666	10.7191	8.57061	8.66579	8.78732	11.3648	19.2343	24.8562	17.5748	10.9342	23.0927	22.0756	13.6292	15.8219	23.0586	18.2621	10.7548	20.3819	11.833	12.5866	18.9855	30.5474	13.2183	32.216	23.8416	23.5212	20.0195	26.9608	25.4803	9.96569	K14686	solute carrier family 31 (copper transporter), member 1 | (RefSeq) high affinity copper uptak
MSTRG.30707	0.83	0.00540289	0.0498358	23.52	cdc26	100195816	cell division cycle 26	25.3945	28.0275	27.0664	24.456	30.4552	28.733	26.8786	26.5224	22.3473	17.7172	15.2504	25.1677	22.7489	20.114	19.8934	24.1279	24.9711	22.8383	26.4559	23.46	26.6494	19.755	20.7001	26.1835	16.3518	23.0564	22.1775	20.3934	22.074	25.6034	K03359	anaphase-promoting complex subunit 12 | (RefSeq) cdc26; cell division cycle 26
MSTRG.30741	1.36	0.00394397	0.0410335	1.02	LOC106563139	106563139	tumor necrosis factor receptor superfamily member 10A-like	0.535365	0.6624	0.118555	0.538811	0.346882	0.925144	2.19689	1.08543	0.903572	0.908671	1.34281	1.78946	1.32085	1.07302	1.18646	0.716551	0.217962	0.988319	0.295765	0.339153	0.88081	1.10165	0.463155	1.39635	2.4476	0.823572	2.17854	0.895928	2.51068	0.314446	K04722	tumor necrosis factor receptor superfamily member 10 | (RefSeq) tumor necrosis factor recepto
MSTRG.3078	0.73	0.0063005	0.0555014	1.03	LOC106562888	106562888	neutral amino acid transporter A-like	2.03197	1.32989	0.427069	1.62872	2.05017	1.90485	0.396131	1.30779	0.612382	1.36661	2.30915	0.217978	0.759557	1.34658	1.45792	1.02913	0.614552	0.913977	0.189226	0.381159	0.346308	1.15213	0.60391	0.898802	1.20719	0.877833	0.641539	1.63779	0.940358	0.170873	K05615	solute carrier family 1 (glutamate/neutral amino acid transporter), member 4 | (RefSeq) neutr
MSTRG.30788	1.28	0.000729944	0.0137075	8.11	LOC106563154	106563154	tRNA pseudouridine synthase A, mitochondrial-like	6.74394	7.03639	4.84001	7.36464	7.34681	5.02258	10.0742	10.0494	6.62967	6.8371	6.49222	9.91723	7.49077	7.93673	8.64534	7.518	5.82503	7.00316	6.62991	8.62822	9.28212	9.52708	10.0461	9.75143	11.1849	9.34691	9.46172	7.36018	11.8262	7.4706	K06173	tRNA pseudouridine38-40 synthase [EC:5.4.99.12] | (RefSeq) tRNA pseudouridine synthase A, mit
MSTRG.30817	1.27	0.00360029	0.0389276	1.38	LOC100136463	100136463	growth hormone receptor isoform 2 precursor	0.677124	1.11707	0.772615	0.635932	1.17196	1.23211	1.6423	1.38595	1.40512	1.15877	1.78269	1.84487	1.87868	1.06364	2.11431	1.54692	1.17449	0.770528	0.351656	0.747318	1.66107	1.98	1.48418	1.40511	2.18828	2.51259	1.44542	1.28774	1.73562	1.14435	K05080	growth hormone receptor | (RefSeq) growth hormone receptor isoform 2 precursor
MSTRG.30830	1.43	0.00361212	0.0389923	14.34	LOC106563319	106563319	AN1-type zinc finger protein 5-like	11.4966	13.8123	11.0344	7.1823	5.9439	14.0788	20.2788	15.9434	9.15506	16.1197	13.6408	11.8212	13.4885	15.2453	18.3252	19.9889	13.5773	9.11232	19.684	10.3487	15.0338	18.9446	14.9578	17.3227	11.9342	12.3814	15.5488	14.8258	19.3848	19.7333	no KO	assigned | (RefSeq) ZFAN5; AN1-type zinc finger protein 5-like
MSTRG.30832	1.18	0.00816687	0.0653569	6.7	slc30a5	106563317	solute carrier family 30 member 5	4.80003	6.96022	5.90508	6.49203	4.18448	6.24222	8.35892	6.92555	6.67482	7.10268	6.30825	8.1479	6.40823	5.58913	7.0359	8.24107	6.4225	6.57501	6.10344	5.79318	8.20725	7.02318	6.91074	5.86654	5.78918	7.52692	5.8004	8.10904	7.49568	7.89426	K14692	solute carrier family 30 (zinc transporter), member 5/7 | (RefSeq) slc30a5; solute carrier fa
MSTRG.30848	1.59	1.04474e-09	1.25071e-06	4.99	LOC106563301	106563301	zinc finger MYND domain-containing protein 19-like	3.07815	3.26601	2.26973	2.83312	3.2234	3.56896	7.25166	6.3006	4.59058	6.69073	4.17315	6.71664	5.31992	4.51176	5.59268	6.9493	4.2595	3.747	4.46514	4.57781	6.46432	6.84673	4.25931	5.45876	5.75691	4.82483	5.53893	5.36911	6.88891	4.82098	no KO	assigned | (RefSeq) zinc finger MYND domain-containing protein 19-like
MSTRG.30881	1.92	4.19217e-05	0.00186915	73.62	grp78	100196613	78 kDa glucose-regulated protein	46.4085	26.7978	51.4284	54.6802	46.0783	27.106	67.3339	65.2191	85.9885	82.796	96.2503	128.089	48.9926	65.3469	75.3502	80.7481	55.4397	86.5586	73.2319	125.748	89.6449	72.353	87.4675	56.1098	38.4442	107.235	77.8943	133.997	78.3376	77.6141	K09490	heat shock 70kDa protein 5 | (RefSeq) grp78; 78 kDa glucose-regulated protein
MSTRG.30921	0.47	0.00194722	0.0263402	2.71	kad	100194622	adenylate kinase 1-2	8.5927	4.54814	4.47492	2.34132	3.37958	6.9104	1.06882	0.206356	0.933508	1.79247	14.6542	2.31041	1.55501	0.771696	0.672087	0.915461	1.53674	1.35085	1.15127	1.56241	1.64647	4.50838	1.92583	1.25791	1.30732	2.14527	1.07039	3.1434	0.6828	2.93538	K00939	adenylate kinase [EC:2.7.4.3] | (RefSeq) kad; adenylate kinase 1-2
MSTRG.30936	0.82	0.00425164	0.0429264	1.64	LOC106563259	106563259	protein FAM78A-like	2.20946	2.91259	1.05348	1.80492	2.09932	2.39899	1.62482	2.17594	1.14156	1.55071	1.02299	1.05491	2.6316	0.878882	1.57509	0.950336	1.7506	1.27391	1.21333	1.43304	1.22201	2.24589	1.2774	1.62715	2.05395	2.01162	1.55658	1.53288	1.96463	0.983625	no KO	assigned | (RefSeq) protein FAM78A-like
MSTRG.30938	0.79	0.00616412	0.0546014	3.17	LOC106563255	106563255	endothelial differentiation-related factor 1 homolog	4.11405	4.63845	3.08194	2.97662	4.45551	4.76141	2.9242	2.00541	2.61788	2.00371	2.58394	2.53104	4.87113	3.47243	2.87304	2.92794	3.55434	1.85915	3.77271	2.7535	2.71369	4.51792	2.61397	2.93522	2.59035	2.04515	3.34734	3.10971	3.47654	2.87913	K03627	putative transcription factor | (RefSeq) EDF1; endothelial differentiation-related factor 1 h
MSTRG.30977	1.14	0.00891937	0.0689782	1.62	LOC106563234	106563234	general transcription factor 3C polypeptide 4-like	1.59443	1.25288	1.53242	1.325	1.35235	1.09202	1.63071	2.13617	1.33128	1.41434	1.34098	2.1346	1.53803	1.3218	1.36918	1.94762	1.62573	1.48964	1.65176	2.15908	1.45076	1.73576	2.00458	1.6248	1.69236	1.51564	1.66209	2.14668	1.59679	1.98553	K11310	general transcription factor 3C polypeptide 4 [EC:2.3.1.48] | (RefSeq) general transcription
MSTRG.31014	1.52	0.000747201	0.0139332	6.23	LOC106563227	106563227	WD repeat-containing protein 5	3.50353	7.60791	2.21565	6.34852	3.79734	2.12145	8.29152	8.96549	4.67572	6.38399	2.77796	6.47579	6.67072	6.79373	6.97381	6.79782	6.48169	5.74147	5.03445	6.0752	7.49901	8.61853	3.39122	9.01093	11.8132	6.39686	7.65974	5.64692	8.3441	4.81894	K14963	COMPASS component SWD3 | (RefSeq) WD repeat-containing protein 5
MSTRG.31038	2.14	4.11087e-06	0.000364543	8.99	bnip3l	100196650	BCL2/adenovirus E1B interacting protein 3-like	4.7912	4.30701	3.79405	2.1356	3.70633	6.00289	12.3362	12.3349	10.758	8.03647	12.8659	10.7658	7.76415	8.95069	8.85963	13.9478	5.89349	13.15	4.35795	12.5386	10.5711	13.3972	5.9388	15.352	4.04409	10.7951	12.4146	9.90292	13.5025	6.39067	K15465	BCL2/adenovirus E1B 19 kDa protein-interacting protein 3-like | (RefSeq) bnip3l; BCL2/adenovi
MSTRG.31042	1.18	0.00647269	0.0564623	8.99	LOC106563219	106563219	serine/threonine-protein phosphatase 2A 55 kDa regulatory subunit B alpha isoform-like	8.21944	7.64998	6.39693	7.51934	9.42047	6.96478	9.64921	11.3021	9.34106	9.37592	8.42632	13.4913	7.24279	11.0791	9.93257	9.79287	7.73463	7.37608	8.34773	9.07625	9.43675	10.3324	9.58291	10.2981	7.79208	8.22502	9.50215	8.43307	8.68782	8.94902	K04354	serine/threonine-protein phosphatase 2A regulatory subunit B | (RefSeq) serine/threonine-prot
MSTRG.31045	1.61	0.00445088	0.0442482	1.03	LOC106563358	106563358	C-C motif chemokine 19-like	0	0.393466	0.269846	0.172035	0.305141	0.694391	1.68236	0.684122	1.9525	1.59677	0.220154	0.637281	0.433104	0.990222	0.164455	3.92925	0.920105	2.17142	1.0377	0.468352	0.751663	1.08127	0.896838	1.72264	0.521062	1.00855	1.37115	2.96796	1.15857	0.593133	K05512	C-C motif chemokine 19 | (RefSeq) C-C motif chemokine 19-like
MSTRG.31070	1.24	0.00940046	0.0711588	5.46	drg1	106564924	developmentally regulated GTP binding protein 1	3.90749	4.64508	3.3356	4.36749	4.57397	5.2665	7.64104	5.2658	6.1577	5.95536	7.14966	6.56624	5.49679	3.12264	6.03678	6.47828	5.00286	3.93109	2.63228	6.1131	5.84593	6.34498	4.37174	6.08396	5.35574	7.53264	7.10087	5.42067	6.00393	6.20707	no KO	assigned | (RefSeq) drg1; developmentally regulated GTP binding protein 1
MSTRG.31072	1.46	0.0125785	0.0864431	22.09	LOC106563198	106563198	sodium-dependent phosphate transporter 1-B-like	13.5057	19.0273	10.6685	15.8382	16.5913	14.2099	31.3483	27.8004	17.1377	31.763	17.5524	26.4317	13.9285	24.1744	31.1017	22.993	5.11823	14.8045	14.6732	20.0233	31.5729	34.4197	16.181	24.4147	47.7526	25.1496	24.9659	22.6562	31.0307	15.9803	K14640	solute carrier family 20 (sodium-dependent phosphate transporter) | (RefSeq) sodium-dependent
MSTRG.31083	0.4	8.89684e-05	0.00326985	368.2	LOC100380666	100380666	eosinophil peroxidase	624.25	849.674	488.262	631.503	614.314	691.966	592.1	354.155	118.898	466.828	248.171	448.977	368.233	260.24	781.558	212.903	204.534	106.084	160.483	335.563	434.06	244.76	90.4662	167.556	529.771	221.238	180.473	262.942	192.468	163.498	K10789	myeloperoxidase [EC:1.11.2.2] | (RefSeq) perm; eosinophil peroxidase
MSTRG.31087	1.85	2.27559e-05	0.00120541	6.51	LOC106563191	106563191	S-adenosylmethionine synthase isoform type-2	1.96786	3.91684	2.61875	4.92554	4.79261	2.42416	5.98341	8.9792	6.05855	6.89381	6.6368	9.73238	4.85258	9.81067	7.24269	6.06982	3.55257	7.50556	2.68903	7.74773	7.73524	8.23592	7.61985	11.4887	7.26434	7.7836	10.7735	5.16977	10.0518	4.86011	K00789	S-adenosylmethionine synthetase [EC:2.5.1.6] | (RefSeq) S-adenosylmethionine synthase isoform
MSTRG.31089	1.56	0.0112266	0.0799521	1.26	LOC106563187	106563187	solute carrier family 35 member E4-like	0.812236	1.63757	0.734321	0.035226	0.116416	0.086506	1.45689	2.30071	2.58454	0.424166	0.448663	1.65356	0.763146	0.976776	2.52264	1.90218	0.535374	2.59192	0.80506	1.57069	1.06254	1.38652	1.08152	3.73051	0.165833	1.28511	1.41143	1.16691	0.682513	1.94978	K15286	solute carrier family 35, member E4 | (RefSeq) solute carrier family 35 member E4-like
MSTRG.31099	2.22	9.77271e-08	2.7935e-05	11.48	LOC106563180	106563180	protein phosphatase PTC7 homolog	5.20476	5.16562	2.50491	5.11072	6.32236	5.9205	16.9742	13.5991	9.98321	16.1184	13.8859	16.4093	6.28087	12.4295	13.0533	11.5773	7.60541	10.5098	5.9867	7.13388	15.8624	17.1258	8.61841	15.1016	28.9879	11.5299	14.8123	13.2575	21.7507	5.64628	K17508	protein phosphatase PTC7 [EC:3.1.3.16] | (RefSeq) protein phosphatase PTC7 homolog
MSTRG.31130	1.36	0.00690277	0.0590472	1.07	LOC106563389	106563389	period circadian protein homolog 1-like	0.739049	0.48983	0.235747	0.721051	0.668013	0.612168	1.3374	1.38898	1.35057	1.00842	1.1315	0.933185	1.28205	1.15762	1.23622	1.23239	0.5422	1.14108	1.16218	0.738693	1.10585	1.89159	1.48435	1.97635	1.78023	0.303685	0	1.30319	1.89139	1.27397	K21944	period circadian protein 1 | (RefSeq) period circadian protein homolog 1-like
MSTRG.31137	1.4	5.92276e-06	0.000465855	49.03	LOC106563393	106563393	H/ACA ribonucleoprotein complex subunit 4-like	42.4368	36.6688	33.3765	35.8058	42.9648	30.1693	44.3373	59.9803	54.3274	49.7605	44.6653	64.8158	43.3513	45.7815	45.3925	59.2688	45.3043	48.8743	47.2107	57.1745	55.7268	53.0344	55.1001	55.0227	45.2551	60.0033	56.2798	42.0687	66.1855	50.7063	K11131	H/ACA ribonucleoprotein complex subunit 4 [EC:5.4.99.-] | (RefSeq) DKC1; H/ACA ribonucleoprot
MSTRG.31145	0.85	0.0121341	0.0842246	18.49	LOC106563531	106563531	protein TSSC4-like	20.4242	21.94	15.9042	20.4842	27.2276	20.8972	21.0851	18.9809	16.4755	18.7376	15.4993	22.2821	22.187	18.9441	17.8866	18.2137	17.5394	17.8442	14.419	21.1533	20.6429	18.0205	16.1946	17.8896	12.2049	16.016	17.1355	18.0696	16.6146	13.8808	no KO	assigned | (RefSeq) protein TSSC4-like
MSTRG.31155	1.41	0.00721929	0.0607664	31.32	LOC106563523	106563523	transcription factor PU.1-like	20.1767	25.1484	15.5577	20.9913	24.7646	25.4087	46.8068	40.1733	22.0672	37.3056	38.9547	40.2278	18.3673	36.8416	40.1479	20.1289	16.3915	22.5672	14.1025	29.4373	40.3538	49.478	20.0789	32.1065	69.7272	40.1352	32.8645	34.6243	44.5536	20.1431	K09438	transcription factor PU.1 | (RefSeq) SPI1; transcription factor PU.1-like
MSTRG.31161	5.97	4.62022e-05	0.00201131	9.74	LOC106563558	106563558	uncharacterized LOC106563558	0	0.378328	2.36291	0.343007	0	1.19491	2.30355	3.71938	18.7058	3.50913	10.0679	11.5576	0.825135	6.68259	4.80139	9.96376	0.948799	44.3411	9.73412	2.90967	5.03667	20.8111	13.3563	21.1237	4.3124	10.6882	12.5101	48.4673	14.5178	6.95364	no KO	assigned | (RefSeq) uncharacterized LOC106563558
MSTRG.31178	0.73	0.0125093	0.0861157	4.35	LOC106563510	106563510	chromosome-associated kinesin KIF4-like	7.09941	6.20001	4.67161	6.7865	4.80335	4.41122	4.734	5.30673	1.86732	4.13312	3.37083	5.4184	3.97556	3.87499	5.13472	3.40614	0.91495	5.17401	2.80722	5.77903	5.3231	3.80669	3.14384	4.67469	4.5562	4.36499	4.12457	4.81417	3.05671	2.65987	K10395	kinesin family member 4/21/27 | (RefSeq) chromosome-associated kinesin KIF4-like
MSTRG.31188	1.3	0.00697566	0.0594476	24.68	LOC106563496	106563496	peptidyl-prolyl cis-trans isomerase FKBP2-like	18.7288	21.6279	13.7935	19.9346	21.6866	18.7983	33.251	30.9522	21.7121	21.3356	19.539	36.9702	20.8182	22.4013	29.2127	25.447	16.2622	32.1194	14.4375	31.6737	32.8575	33.0246	16.3656	40.5139	31.1926	23.9118	25.2952	22.1642	31.2713	12.9936	K09569	FK506-binding protein 2 [EC:5.2.1.8] | (RefSeq) FKBP2; peptidyl-prolyl cis-trans isomerase FK
MSTRG.31207	1.48	2.48239e-06	0.000254	19.4	wdr74	106563473	WD repeat domain 74	15.4208	13.545	8.47815	14.8964	17.546	12.4551	23.9402	21.9033	21.664	20.0949	18.8124	32.582	17.4627	18.7923	19.388	20.0214	15.2858	17.9717	15.4369	21.3779	23.4708	24.5392	18.2272	22.0081	20.1545	22.4509	22.4453	18.2929	29.4269	13.8565	K14841	ribosome biogenesis protein NSA1 | (RefSeq) wdr74; WD repeat domain 74
MSTRG.31212	1.36	0.000295675	0.00752323	5.12	znhit2	106563470	zinc finger HIT-type containing 2	3.72748	3.78067	2.62291	4.15717	4.30548	3.31062	6.81234	6.65347	4.14687	5.52152	4.63677	6.8475	4.27609	3.90521	5.06043	4.208	4.23674	4.22792	3.45745	5.63904	6.48546	8.12816	4.23517	6.22392	9.52673	4.99504	6.14697	5.38907	8.44404	2.57027	no KO	assigned | (RefSeq) znhit2; zinc finger HIT-type containing 2
MSTRG.31219	1.34	0.00647675	0.0564722	10.82	LOC106563469	106563469	putative FERM domain-containing protein FRMD8P1	8.90981	4.01992	5.58289	10.5276	11.3754	10.3298	12.9522	12.7326	8.40561	10.4912	11.9938	13.1107	10.7231	13.0264	13.6837	8.7018	7.93522	12.0465	5.81971	10.1232	14.0711	13.3496	9.07778	13.1588	18.1243	10.3074	13.0224	10.6623	14.6477	5.80315	no KO	assigned | (RefSeq) putative FERM domain-containing protein FRMD8P1
MSTRG.31224	1.47	0.00461681	0.0452848	22.29	LOC106563457	106563457	stress-induced-phosphoprotein 1-like	20.5998	4.77733	17.9338	20.3803	26.8905	13.5995	22.809	29.6515	22.1727	22.4357	22.3273	27.2248	16.4728	23.8634	20.1809	29.125	16.4034	21.8746	22.4743	20.9631	24.7485	26.0008	25.1251	26.4002	22.7047	23.3511	26.0355	21.0102	25.7398	25.2912	K09553	stress-induced-phosphoprotein 1 | (RefSeq) STIP1; stress-induced-phosphoprotein 1-like
MSTRG.31245	0.64	0.000444041	0.0098624	9.73	LOC106563448	106563448	spectrin beta chain, non-erythrocytic 1-like	11.7359	15.0694	10.2986	14.1157	15.1836	15.1006	12.1004	9.79079	5.37166	13.5041	6.30845	10.1571	9.04936	8.39543	18.3287	9.33939	6.28877	3.1214	6.33814	7.40004	10.6012	8.00837	5.80763	6.57013	9.422	8.59907	6.81735	10.0813	12.1257	6.99999	K06115	spectrin beta | (RefSeq) spectrin beta chain, non-erythrocytic 1-like
MSTRG.31259	1.47	0.00156665	0.0227198	3.52	tmm47	100194769	Transmembrane protein 47	2.03938	2.13463	1.25142	1.7638	2.39267	3.53324	3.60271	3.51516	3.88928	2.56741	3.43091	4.79225	4.03508	3.82762	3.21103	5.13331	3.44751	4.03018	2.03795	1.69184	4.26212	5.90084	1.49511	6.94667	6.67696	3.86224	4.41863	2.72332	5.82872	1.21942	no KO	assigned | (RefSeq) tmm47; Transmembrane protein 47
MSTRG.31274	2.17	3.03405e-07	6.15629e-05	5.36	LOC106563552	106563552	uncharacterized LOC106563552	2.72229	2.22078	1.22841	1.48788	2.3995	3.60438	4.16661	3.31295	9.13412	8.65013	9.47191	5.68537	3.87955	5.72796	6.48733	6.48967	3.8265	6.8006	5.09914	5.62775	5.16333	6.96318	5.61186	4.80902	6.68782	8.00885	4.05334	7.5115	8.21488	5.63564	no KO	assigned | (RefSeq) uncharacterized LOC106563552
MSTRG.31312	2.35	4.58064e-05	0.00199771	1.77	LOC106563569	106563569	CD276 antigen homolog	0.260939	0.147162	0	0.364588	0.201916	0.293086	1.14634	2.37503	2.97536	1.62537	2.85945	2.66303	0.218173	1.70877	2.22143	0.948946	0.396794	2.47193	0.720289	0.800961	1.67278	3.7864	0.624245	2.77171	5.63772	3.43676	3.61434	4.3395	2.59358	0.160759	no KO	assigned | (RefSeq) CD276 antigen homolog
MSTRG.31334	0.71	0.000235529	0.00647447	8.58	LOC106563587	106563587	peroxiredoxin-4-like	11.3742	8.98297	15.356	11.4517	11.8911	9.78623	8.02037	7.55832	7.04023	7.82031	6.21213	10.5901	8.90166	7.8617	8.86037	8.93851	7.08401	6.21004	8.18333	10.626	8.09998	8.13701	6.85602	6.36811	3.95692	7.41068	6.6681	9.80228	7.35366	9.8669	K03386	peroxiredoxin (alkyl hydroperoxide reductase subunit C) [EC:1.11.1.15] | (RefSeq) PRDX4; pero
MSTRG.31365	1.68	0.00356081	0.0387917	8.3	LOC106563613	106563613	U3 small nucleolar RNA-associated protein 14 homolog A-like	7.29527	6.6809	4.15568	7.41819	0.682969	6.29066	11.0241	11.1241	7.82371	7.38767	8.39641	2.66884	7.48758	5.52223	10.1643	9.44588	6.97507	8.00329	5.52478	11.1988	10.7345	13.2299	8.53377	11.1891	10.3122	10.2004	10.2219	9.29785	14.445	5.5191	K14567	U3 small nucleolar RNA-associated protein 14 | (RefSeq) U3 small nucleolar RNA-associated pro
MSTRG.31369	2	0.000844189	0.0152662	13.38	wdr55	106563616	WD repeat domain 55	10.1924	10.9188	0.014318	12.4084	12.6748	6.96337	14.3005	16.6999	13.5033	14.011	14.8959	19.9222	9.94798	13.5661	11.2469	14.9527	10.1505	14.2904	13.7141	15.0162	15.3675	13.8492	13.5878	17.6119	18.0941	14.8515	12.9902	13.0343	18.4208	14.214	no KO	assigned | (RefSeq) wdr55; WD repeat domain 55
[truncated: 1,950 more rows]
