# Supplementary material for: Interaction between dietary fatty acids and genotype on immune response in Atlantic salmon (Salmo salar) after vaccination: A transcriptome study
Source: PLoS One. 2019 Jul 31;14(7):e0219625. doi: 10.1371/journal.pone.0219625 (PMC6668776; doi:10.1371/journal.pone.0219625)
Supplement: S3 Table — (XLSX) [file pone.0219625.s006.xlsx]

## Sheet: Sheet 1
S3 Table. GO analysis of 442 up/downregulated DEGs
group	ONTOLOGY	ID	Description	GeneRatio	BgRatio	pvalue	p.adjust	qvalue	geneID	Count
Downregulated	BP	GO:0005975	carbohydrate metabolic process	14/38	214/6893	2.53373e-12	5.5742e-10	2.85378e-10	106583351/106589379/106592982/100194636/100194645/106563660/106562377/106573043/106599117/106584561/100194564/100194623/106575942/100136417	14
Downregulated	BP	GO:0009135	purine nucleoside diphosphate metabolic process	8/38	38/6893	1.69074e-11	6.1994e-10	3.17385e-10	106583351/100194622/100194636/100194645/106562377/100194623/106575942/100136417	8
Downregulated	BP	GO:0009179	purine ribonucleoside diphosphate metabolic process	8/38	38/6893	1.69074e-11	6.1994e-10	3.17385e-10	106583351/100194622/100194636/100194645/106562377/100194623/106575942/100136417	8
Downregulated	BP	GO:0009185	ribonucleoside diphosphate metabolic process	8/38	38/6893	1.69074e-11	6.1994e-10	3.17385e-10	106583351/100194622/100194636/100194645/106562377/100194623/106575942/100136417	8
Downregulated	BP	GO:0016052	carbohydrate catabolic process	8/38	38/6893	1.69074e-11	6.1994e-10	3.17385e-10	106583351/100194636/100194645/106562377/106599117/100194623/106575942/100136417	8
Downregulated	BP	GO:0046031	ADP metabolic process	8/38	38/6893	1.69074e-11	6.1994e-10	3.17385e-10	106583351/100194622/100194636/100194645/106562377/100194623/106575942/100136417	8
Downregulated	BP	GO:0009132	nucleoside diphosphate metabolic process	8/38	39/6893	2.11881e-11	6.65911e-10	3.40921e-10	106583351/100194622/100194636/100194645/106562377/100194623/106575942/100136417	8
Downregulated	BP	GO:0006096	glycolytic process	7/38	32/6893	2.63131e-10	4.82408e-09	2.46974e-09	106583351/100194636/100194645/106562377/100194623/106575942/100136417	7
Downregulated	BP	GO:0006165	nucleoside diphosphate phosphorylation	7/38	32/6893	2.63131e-10	4.82408e-09	2.46974e-09	106583351/100194636/100194645/106562377/100194623/106575942/100136417	7
Downregulated	BP	GO:0006757	ATP generation from ADP	7/38	32/6893	2.63131e-10	4.82408e-09	2.46974e-09	106583351/100194636/100194645/106562377/100194623/106575942/100136417	7
Downregulated	BP	GO:0042866	pyruvate biosynthetic process	7/38	32/6893	2.63131e-10	4.82408e-09	2.46974e-09	106583351/100194636/100194645/106562377/100194623/106575942/100136417	7
Downregulated	BP	GO:0046939	nucleotide phosphorylation	7/38	32/6893	2.63131e-10	4.82408e-09	2.46974e-09	106583351/100194636/100194645/106562377/100194623/106575942/100136417	7
Downregulated	BP	GO:0006090	pyruvate metabolic process	7/38	37/6893	7.8911e-10	1.33542e-08	6.83682e-09	106583351/100194636/100194645/106562377/100194623/106575942/100136417	7
Downregulated	BP	GO:0009166	nucleotide catabolic process	7/38	41/6893	1.69611e-09	2.66532e-08	1.36454e-08	106583351/100194636/100194645/106562377/100194623/106575942/100136417	7
Downregulated	BP	GO:1901292	nucleoside phosphate catabolic process	7/38	44/6893	2.85692e-09	4.19015e-08	2.1452e-08	106583351/100194636/100194645/106562377/100194623/106575942/100136417	7
Downregulated	BP	GO:0019359	nicotinamide nucleotide biosynthetic process	7/38	47/6893	4.63344e-09	5.99621e-08	3.06983e-08	106583351/100194636/100194645/106562377/100194623/106575942/100136417	7
Downregulated	BP	GO:0019363	pyridine nucleotide biosynthetic process	7/38	47/6893	4.63344e-09	5.99621e-08	3.06983e-08	106583351/100194636/100194645/106562377/100194623/106575942/100136417	7
Downregulated	BP	GO:0009142	nucleoside triphosphate biosynthetic process	8/38	79/6893	7.68796e-09	9.3964e-08	4.8106e-08	106583351/100194622/100194636/100194645/106562377/100194623/106575942/100136417	8
Downregulated	BP	GO:0072525	pyridine-containing compound biosynthetic process	7/38	51/6893	8.39559e-09	9.72121e-08	4.97689e-08	106583351/100194636/100194645/106562377/100194623/106575942/100136417	7
Downregulated	BP	GO:0072330	monocarboxylic acid biosynthetic process	7/38	55/6893	1.44844e-08	1.59328e-07	8.15701e-08	106583351/100194636/100194645/106562377/100194623/106575942/100136417	7
Downregulated	BP	GO:0006091	generation of precursor metabolites and energy	9/38	131/6893	2.51096e-08	2.47738e-07	1.26832e-07	106583351/106589379/100194636/100194645/106562377/106599117/100194623/106575942/100136417	9
Downregulated	BP	GO:0009127	purine nucleoside monophosphate biosynthetic process	8/38	92/6893	2.60718e-08	2.47738e-07	1.26832e-07	106583351/100194622/100194636/100194645/106562377/100194623/106575942/100136417	8
Downregulated	BP	GO:0009168	purine ribonucleoside monophosphate biosynthetic process	8/38	92/6893	2.60718e-08	2.47738e-07	1.26832e-07	106583351/100194622/100194636/100194645/106562377/100194623/106575942/100136417	8
Downregulated	BP	GO:0006754	ATP biosynthetic process	7/38	60/6893	2.70259e-08	2.47738e-07	1.26832e-07	106583351/100194636/100194645/106562377/100194623/106575942/100136417	7
Downregulated	BP	GO:0019362	pyridine nucleotide metabolic process	7/38	61/6893	3.04086e-08	2.57304e-07	1.3173e-07	106583351/100194636/100194645/106562377/100194623/106575942/100136417	7
Downregulated	BP	GO:0046496	nicotinamide nucleotide metabolic process	7/38	61/6893	3.04086e-08	2.57304e-07	1.3173e-07	106583351/100194636/100194645/106562377/100194623/106575942/100136417	7
Downregulated	BP	GO:0046034	ATP metabolic process	8/38	97/6893	3.96967e-08	3.23455e-07	1.65596e-07	106583351/100194622/100194636/100194645/106562377/100194623/106575942/100136417	8
Downregulated	BP	GO:0046434	organophosphate catabolic process	7/38	64/6893	4.27881e-08	3.36192e-07	1.72117e-07	106583351/100194636/100194645/106562377/100194623/106575942/100136417	7
Downregulated	BP	GO:0072524	pyridine-containing compound metabolic process	7/38	65/6893	4.77626e-08	3.62337e-07	1.85503e-07	106583351/100194636/100194645/106562377/100194623/106575942/100136417	7
Downregulated	BP	GO:0009145	purine nucleoside triphosphate biosynthetic process	7/38	67/6893	5.91918e-08	4.20071e-07	2.1506e-07	106583351/100194636/100194645/106562377/100194623/106575942/100136417	7
Downregulated	BP	GO:0009206	purine ribonucleoside triphosphate biosynthetic process	7/38	67/6893	5.91918e-08	4.20071e-07	2.1506e-07	106583351/100194636/100194645/106562377/100194623/106575942/100136417	7
Downregulated	BP	GO:0009156	ribonucleoside monophosphate biosynthetic process	8/38	108/6893	9.26233e-08	6.25866e-07	3.20419e-07	106583351/100194622/100194636/100194645/106562377/100194623/106575942/100136417	8
Downregulated	BP	GO:0009124	nucleoside monophosphate biosynthetic process	8/38	109/6893	9.95696e-08	6.25866e-07	3.20419e-07	106583351/100194622/100194636/100194645/106562377/100194623/106575942/100136417	8
Downregulated	BP	GO:0009144	purine nucleoside triphosphate metabolic process	8/38	109/6893	9.95696e-08	6.25866e-07	3.20419e-07	106583351/100194622/100194636/100194645/106562377/100194623/106575942/100136417	8
Downregulated	BP	GO:0009205	purine ribonucleoside triphosphate metabolic process	8/38	109/6893	9.95696e-08	6.25866e-07	3.20419e-07	106583351/100194622/100194636/100194645/106562377/100194623/106575942/100136417	8
Downregulated	BP	GO:0006733	oxidoreduction coenzyme metabolic process	7/38	73/6893	1.08294e-07	6.61799e-07	3.38816e-07	106583351/100194636/100194645/106562377/100194623/106575942/100136417	7
Downregulated	BP	GO:0009201	ribonucleoside triphosphate biosynthetic process	7/38	77/6893	1.57321e-07	9.3542e-07	4.78899e-07	106583351/100194636/100194645/106562377/100194623/106575942/100136417	7
Downregulated	BP	GO:0034404	nucleobase-containing small molecule biosynthetic process	7/38	78/6893	1.72147e-07	9.96642e-07	5.10243e-07	106583351/100194636/100194645/106562377/100194623/106575942/100136417	7
Downregulated	BP	GO:0009152	purine ribonucleotide biosynthetic process	8/38	119/6893	1.97652e-07	1.08709e-06	5.56547e-07	106583351/100194622/100194636/100194645/106562377/100194623/106575942/100136417	8
Downregulated	BP	GO:0009199	ribonucleoside triphosphate metabolic process	8/38	119/6893	1.97652e-07	1.08709e-06	5.56547e-07	106583351/100194622/100194636/100194645/106562377/100194623/106575942/100136417	8
Downregulated	BP	GO:0006164	purine nucleotide biosynthetic process	8/38	121/6893	2.24994e-07	1.20729e-06	6.18084e-07	106583351/100194622/100194636/100194645/106562377/100194623/106575942/100136417	8
Downregulated	BP	GO:0009141	nucleoside triphosphate metabolic process	8/38	123/6893	2.55524e-07	1.33846e-06	6.8524e-07	106583351/100194622/100194636/100194645/106562377/100194623/106575942/100136417	8
Downregulated	BP	GO:0009126	purine nucleoside monophosphate metabolic process	8/38	125/6893	2.89546e-07	1.44773e-06	7.41183e-07	106583351/100194622/100194636/100194645/106562377/100194623/106575942/100136417	8
Downregulated	BP	GO:0009167	purine ribonucleoside monophosphate metabolic process	8/38	125/6893	2.89546e-07	1.44773e-06	7.41183e-07	106583351/100194622/100194636/100194645/106562377/100194623/106575942/100136417	8
Downregulated	BP	GO:0072522	purine-containing compound biosynthetic process	8/38	128/6893	3.47847e-07	1.70058e-06	8.70634e-07	106583351/100194622/100194636/100194645/106562377/100194623/106575942/100136417	8
Downregulated	BP	GO:0032787	monocarboxylic acid metabolic process	7/38	91/6893	5.00901e-07	2.39562e-06	1.22646e-06	106583351/100194636/100194645/106562377/100194623/106575942/100136417	7
Downregulated	BP	GO:0009260	ribonucleotide biosynthetic process	8/38	135/6893	5.24308e-07	2.40308e-06	1.23028e-06	106583351/100194622/100194636/100194645/106562377/100194623/106575942/100136417	8
Downregulated	BP	GO:0046390	ribose phosphate biosynthetic process	8/38	135/6893	5.24308e-07	2.40308e-06	1.23028e-06	106583351/100194622/100194636/100194645/106562377/100194623/106575942/100136417	8
Downregulated	BP	GO:0009161	ribonucleoside monophosphate metabolic process	8/38	141/6893	7.31863e-07	3.28592e-06	1.68226e-06	106583351/100194622/100194636/100194645/106562377/100194623/106575942/100136417	8
Downregulated	BP	GO:0009123	nucleoside monophosphate metabolic process	8/38	143/6893	8.15096e-07	3.58642e-06	1.83611e-06	106583351/100194622/100194636/100194645/106562377/100194623/106575942/100136417	8
Downregulated	BP	GO:0009108	coenzyme biosynthetic process	7/38	98/6893	8.32692e-07	3.59201e-06	1.83897e-06	106583351/100194636/100194645/106562377/100194623/106575942/100136417	7
Downregulated	BP	GO:0016053	organic acid biosynthetic process	7/38	100/6893	9.55874e-07	3.96778e-06	2.03135e-06	106583351/100194636/100194645/106562377/100194623/106575942/100136417	7
Downregulated	BP	GO:0046394	carboxylic acid biosynthetic process	7/38	100/6893	9.55874e-07	3.96778e-06	2.03135e-06	106583351/100194636/100194645/106562377/100194623/106575942/100136417	7
Downregulated	BP	GO:0034655	nucleobase-containing compound catabolic process	7/38	107/6893	1.51441e-06	6.16982e-06	3.15871e-06	106583351/100194636/100194645/106562377/100194623/106575942/100136417	7
Downregulated	BP	GO:0009150	purine ribonucleotide metabolic process	8/38	164/6893	2.3053e-06	9.22122e-06	4.72091e-06	106583351/100194622/100194636/100194645/106562377/100194623/106575942/100136417	8
Downregulated	BP	GO:0051188	cofactor biosynthetic process	7/38	116/6893	2.61286e-06	1.02648e-05	5.25519e-06	106583351/100194636/100194645/106562377/100194623/106575942/100136417	7
Downregulated	BP	GO:0006163	purine nucleotide metabolic process	8/38	168/6893	2.76342e-06	1.06658e-05	5.46049e-06	106583351/100194622/100194636/100194645/106562377/100194623/106575942/100136417	8
Downregulated	BP	GO:0044270	cellular nitrogen compound catabolic process	7/38	120/6893	3.28092e-06	1.24449e-05	6.3713e-06	106583351/100194636/100194645/106562377/100194623/106575942/100136417	7
Downregulated	BP	GO:0019439	aromatic compound catabolic process	7/38	121/6893	3.46857e-06	1.27988e-05	6.55247e-06	106583351/100194636/100194645/106562377/100194623/106575942/100136417	7
Downregulated	BP	GO:0009165	nucleotide biosynthetic process	8/38	174/6893	3.59497e-06	1.27988e-05	6.55247e-06	106583351/100194622/100194636/100194645/106562377/100194623/106575942/100136417	8
Downregulated	BP	GO:0016310	phosphorylation	7/38	122/6893	3.6651e-06	1.27988e-05	6.55247e-06	106583351/100194636/100194645/106562377/100194623/106575942/100136417	7
Downregulated	BP	GO:0046700	heterocycle catabolic process	7/38	122/6893	3.6651e-06	1.27988e-05	6.55247e-06	106583351/100194636/100194645/106562377/100194623/106575942/100136417	7
Downregulated	BP	GO:1901361	organic cyclic compound catabolic process	7/38	122/6893	3.6651e-06	1.27988e-05	6.55247e-06	106583351/100194636/100194645/106562377/100194623/106575942/100136417	7
Downregulated	BP	GO:1901293	nucleoside phosphate biosynthetic process	8/38	176/6893	3.91566e-06	1.34601e-05	6.89104e-06	106583351/100194622/100194636/100194645/106562377/100194623/106575942/100136417	8
Downregulated	BP	GO:0009259	ribonucleotide metabolic process	8/38	180/6893	4.63053e-06	1.56726e-05	8.02376e-06	106583351/100194622/100194636/100194645/106562377/100194623/106575942/100136417	8
Downregulated	BP	GO:0006732	coenzyme metabolic process	7/38	127/6893	4.79301e-06	1.59767e-05	8.17947e-06	106583351/100194636/100194645/106562377/100194623/106575942/100136417	7
Downregulated	BP	GO:0072521	purine-containing compound metabolic process	8/38	182/6893	5.0277e-06	1.65089e-05	8.4519e-06	106583351/100194622/100194636/100194645/106562377/100194623/106575942/100136417	8
Downregulated	BP	GO:0019693	ribose phosphate metabolic process	8/38	193/6893	7.76905e-06	2.51351e-05	1.28682e-05	106583351/100194622/100194636/100194645/106562377/100194623/106575942/100136417	8
Downregulated	BP	GO:0006006	glucose metabolic process	4/38	26/6893	1.07637e-05	3.4319e-05	1.757e-05	106583351/106562377/106575942/100136417	4
Downregulated	BP	GO:0017144	drug metabolic process	8/38	217/6893	1.83509e-05	5.76741e-05	2.95269e-05	106583351/100194622/100194636/100194645/106562377/100194623/106575942/100136417	8
Downregulated	BP	GO:0090407	organophosphate biosynthetic process	8/38	243/6893	4.15317e-05	0.00012869	6.58842e-05	106583351/100194622/100194636/100194645/106562377/100194623/106575942/100136417	8
Downregulated	BP	GO:0051186	cofactor metabolic process	7/38	182/6893	5.03148e-05	0.00015374	7.87089e-05	106583351/100194636/100194645/106562377/100194623/106575942/100136417	7
Downregulated	BP	GO:0009117	nucleotide metabolic process	8/38	253/6893	5.53789e-05	0.000166895	8.54441e-05	106583351/100194622/100194636/100194645/106562377/100194623/106575942/100136417	8
Downregulated	BP	GO:0006753	nucleoside phosphate metabolic process	8/38	256/6893	6.02174e-05	0.000179025	9.16538e-05	106583351/100194622/100194636/100194645/106562377/100194623/106575942/100136417	8
Downregulated	BP	GO:1901137	carbohydrate derivative biosynthetic process	8/38	264/6893	7.48782e-05	0.000219643	0.000112449	106583351/100194622/100194636/100194645/106562377/100194623/106575942/100136417	8
Downregulated	BP	GO:0044283	small molecule biosynthetic process	7/38	197/6893	8.32468e-05	0.000240978	0.000123371	106583351/100194636/100194645/106562377/100194623/106575942/100136417	7
Downregulated	BP	GO:0055086	nucleobase-containing small molecule metabolic process	8/38	289/6893	0.000141175	0.000403358	0.000206504	106583351/100194622/100194636/100194645/106562377/100194623/106575942/100136417	8
Downregulated	BP	GO:0019318	hexose metabolic process	4/38	50/6893	0.000150815	0.000425377	0.000217776	106583351/106562377/106575942/100136417	4
Downregulated	BP	GO:0005996	monosaccharide metabolic process	4/38	51/6893	0.000163006	0.000453941	0.0002324	106583351/106562377/106575942/100136417	4
Downregulated	BP	GO:1901135	carbohydrate derivative metabolic process	9/38	389/6893	0.00019959	0.000548873	0.000281002	106583351/100194622/100194636/106565515/100194645/106562377/100194623/106575942/100136417	9
Downregulated	BP	GO:0019637	organophosphate metabolic process	9/38	390/6893	0.000203504	0.000552727	0.000282975	106583351/100194622/100194636/106565515/100194645/106562377/100194623/106575942/100136417	9
Downregulated	BP	GO:0019752	carboxylic acid metabolic process	8/38	312/6893	0.000239517	0.000642606	0.00032899	106583351/100194636/100194645/106562377/106573043/100194623/106575942/100136417	8
Downregulated	BP	GO:0006082	organic acid metabolic process	8/38	315/6893	0.000255733	0.000669777	0.0003429	106583351/100194636/100194645/106562377/106573043/100194623/106575942/100136417	8
Downregulated	BP	GO:0043436	oxoacid metabolic process	8/38	315/6893	0.000255733	0.000669777	0.0003429	106583351/100194636/100194645/106562377/106573043/100194623/106575942/100136417	8
Downregulated	BP	GO:0006796	phosphate-containing compound metabolic process	9/38	457/6893	0.000660067	0.00170841	0.00087464	106583351/100194622/100194636/106565515/100194645/106562377/100194623/106575942/100136417	9
Downregulated	BP	GO:0006793	phosphorus metabolic process	9/38	462/6893	0.000714361	0.00182744	0.000935577	106583351/100194622/100194636/106565515/100194645/106562377/100194623/106575942/100136417	9
Downregulated	BP	GO:0016051	carbohydrate biosynthetic process	3/38	40/6893	0.00132687	0.00335531	0.00171779	106583351/106562377/106599117	3
Downregulated	BP	GO:0006936	muscle contraction	2/38	11/6893	0.00157752	0.00394381	0.00201908	100194658/100136357	2
Downregulated	BP	GO:0003012	muscle system process	2/38	12/6893	0.00188645	0.00466314	0.00238735	100194658/100136357	2
Downregulated	BP	GO:0044248	cellular catabolic process	8/38	447/6893	0.00255077	0.0061667	0.00315711	106583351/100194636/100194645/106562377/106599117/100194623/106575942/100136417	8
Downregulated	BP	GO:1901575	organic substance catabolic process	8/38	447/6893	0.00255077	0.0061667	0.00315711	106583351/100194636/100194645/106562377/106599117/100194623/106575942/100136417	8
Downregulated	BP	GO:0006094	gluconeogenesis	2/38	16/6893	0.00338256	0.00791664	0.00405301	106583351/106562377	2
Downregulated	BP	GO:0019319	hexose biosynthetic process	2/38	16/6893	0.00338256	0.00791664	0.00405301	106583351/106562377	2
Downregulated	BP	GO:0046364	monosaccharide biosynthetic process	2/38	16/6893	0.00338256	0.00791664	0.00405301	106583351/106562377	2
Downregulated	BP	GO:0006979	response to oxidative stress	2/38	18/6893	0.00428292	0.00991835	0.00507781	100380666/106564853	2
Downregulated	BP	GO:0005977	glycogen metabolic process	2/38	19/6893	0.00477021	0.0104945	0.00537277	106589379/106599117	2
Downregulated	BP	GO:0006073	cellular glucan metabolic process	2/38	19/6893	0.00477021	0.0104945	0.00537277	106589379/106599117	2
Downregulated	BP	GO:0006112	energy reserve metabolic process	2/38	19/6893	0.00477021	0.0104945	0.00537277	106589379/106599117	2
Downregulated	BP	GO:0044042	glucan metabolic process	2/38	19/6893	0.00477021	0.0104945	0.00537277	106589379/106599117	2
Downregulated	BP	GO:0044264	cellular polysaccharide metabolic process	2/38	19/6893	0.00477021	0.0104945	0.00537277	106589379/106599117	2
Downregulated	BP	GO:0005976	polysaccharide metabolic process	2/38	20/6893	0.00528188	0.0115051	0.00589016	106589379/106599117	2
Downregulated	BP	GO:0045944	positive regulation of transcription by RNA polymerase II	2/38	28/6893	0.010221	0.0220452	0.0112863	106608977/106589524	2
Downregulated	BP	GO:0003008	system process	2/38	36/6893	0.0165706	0.0350533	0.0179459	100194658/100136357	2
Downregulated	BP	GO:0044262	cellular carbohydrate metabolic process	2/38	36/6893	0.0165706	0.0350533	0.0179459	106589379/106599117	2
Downregulated	BP	GO:0051239	regulation of multicellular organismal process	2/38	43/6893	0.0231853	0.0485787	0.0248705	100194658/100136357	2
Upregulated	BP	GO:0006955	immune response	26/148	204/6893	1.02165e-13	3.85161e-11	3.39832e-11	106569488/106600447/106590515/106564720/106585878/100136449/106565855/106586893/106575194/100195681/106607048/100196393/100195999/106568262/106561115/106587939/106599427/106574975/106560287/106596088/106588537/106565799/106570815/106600445/100195836/106585882	26
Upregulated	BP	GO:0002376	immune system process	28/148	247/6893	2.04631e-13	3.85729e-11	3.40333e-11	106569488/106600447/106590515/106564720/106585878/106566399/100136449/106565855/106586893/106575194/100195681/106607048/100196393/100195999/106568262/106561115/106587939/106599427/106574975/106560648/106560287/106596088/106588537/106565799/106570815/106600445/100195836/106585882	28
Upregulated	BP	GO:0006952	defense response	16/148	114/6893	1.92329e-09	2.41694e-07	2.1325e-07	100136439/106610834/100136449/106587655/106575194/100195681/106601108/106607048/100196393/100195999/106599427/106580387/106596088/106588537/100136453/106570815	16
Upregulated	BP	GO:0043066	negative regulation of apoptotic process	9/148	31/6893	1.02472e-08	6.43864e-07	5.68089e-07	106606429/106601915/100194838/106572073/106612385/106566482/100194767/106568262/106565799	9
Upregulated	BP	GO:0043069	negative regulation of programmed cell death	9/148	31/6893	1.02472e-08	6.43864e-07	5.68089e-07	106606429/106601915/100194838/106572073/106612385/106566482/100194767/106568262/106565799	9
Upregulated	BP	GO:0060548	negative regulation of cell death	9/148	31/6893	1.02472e-08	6.43864e-07	5.68089e-07	106606429/106601915/100194838/106572073/106612385/106566482/100194767/106568262/106565799	9
Upregulated	BP	GO:0006954	inflammatory response	10/148	45/6893	2.57479e-08	1.38671e-06	1.22351e-06	106610834/100136449/106587655/106575194/100195681/106601108/100196393/106580387/106588537/106570815	10
Upregulated	BP	GO:0010941	regulation of cell death	15/148	150/6893	6.30348e-07	2.37641e-05	2.09674e-05	106606429/106601915/100194838/106572073/106612385/106566482/100194767/106568262/106572112/106565799/106562007/100196650/106569473/106585784/106580904	15
Upregulated	BP	GO:0042981	regulation of apoptotic process	15/148	150/6893	6.30348e-07	2.37641e-05	2.09674e-05	106606429/106601915/100194838/106572073/106612385/106566482/100194767/106568262/106572112/106565799/106562007/100196650/106569473/106585784/106580904	15
Upregulated	BP	GO:0043067	regulation of programmed cell death	15/148	150/6893	6.30348e-07	2.37641e-05	2.09674e-05	106606429/106601915/100194838/106572073/106612385/106566482/100194767/106568262/106572112/106565799/106562007/100196650/106569473/106585784/106580904	15
Upregulated	BP	GO:0007259	JAK-STAT cascade	5/148	11/6893	1.77607e-06	5.57983e-05	4.92315e-05	106606429/106601915/106612385/106599427/106596088	5
Upregulated	BP	GO:0097696	STAT cascade	5/148	11/6893	1.77607e-06	5.57983e-05	4.92315e-05	106606429/106601915/106612385/106599427/106596088	5
Upregulated	BP	GO:0006915	apoptotic process	16/148	201/6893	5.53342e-06	0.00015887	0.000140173	106606429/106601915/100194838/106572073/106612385/106566482/100194767/106568262/106572112/106565799/106562007/106582793/100196650/106569473/106585784/106580904	16
Upregulated	BP	GO:0012501	programmed cell death	16/148	202/6893	5.89968e-06	0.00015887	0.000140173	106606429/106601915/100194838/106572073/106612385/106566482/100194767/106568262/106572112/106565799/106562007/106582793/100196650/106569473/106585784/106580904	16
Upregulated	BP	GO:0008219	cell death	16/148	204/6893	6.69803e-06	0.000168344	0.000148532	106606429/106601915/100194838/106572073/106612385/106566482/100194767/106568262/106572112/106565799/106562007/106582793/100196650/106569473/106585784/106580904	16
Upregulated	BP	GO:0006950	response to stress	23/148	405/6893	1.48476e-05	0.000349847	0.000308674	100136439/100380418/106610834/100136449/106565158/106587655/106575194/100195681/106601108/106607048/106613608/106599203/100196393/100195999/106599427/106598934/106580387/106573930/106585195/106596088/106588537/100136453/106570815	23
Upregulated	BP	GO:0048523	negative regulation of cellular process	18/148	282/6893	3.01175e-05	0.000667899	0.000589295	106606429/106601915/106577395/106592479/100194838/106575194/106572073/106612385/106566482/106611523/100194767/106568262/106599427/106574975/106596088/106565799/106609100/106567074	18
Upregulated	BP	GO:0009607	response to biotic stimulus	7/148	46/6893	4.843e-05	0.00101434	0.000894963	100136439/106598498/106598175/106598334/100195053/100136453/100217352	7
Upregulated	BP	GO:0050900	leukocyte migration	4/148	11/6893	5.98941e-05	0.00118843	0.00104856	106566399/100195681/100196393/106560648	4
Upregulated	BP	GO:0019221	cytokine-mediated signaling pathway	5/148	21/6893	6.57479e-05	0.00123935	0.00109349	106568262/106599427/106580387/106596088/106565799	5
Upregulated	BP	GO:0048519	negative regulation of biological process	20/148	363/6893	8.69322e-05	0.00156064	0.00137697	106606429/106601915/106577395/106592479/106610834/100194838/106587655/106575194/106572073/106612385/106566482/106611523/100194767/106568262/106599427/106574975/106596088/106565799/106609100/106567074	20
Upregulated	BP	GO:0007155	cell adhesion	10/148	116/6893	0.000179032	0.00293457	0.00258921	106610834/106565158/106587655/106607215/106560648/106563073/106582339/106581859/100196001/106592820	10
Upregulated	BP	GO:0022610	biological adhesion	10/148	116/6893	0.000179032	0.00293457	0.00258921	106610834/106565158/106587655/106607215/106560648/106563073/106582339/106581859/100196001/106592820	10
Upregulated	BP	GO:0040011	locomotion	7/148	60/6893	0.000271892	0.00427097	0.00376833	106569443/106566399/106575644/100195681/100196393/106560648/106588537	7
Upregulated	BP	GO:0034097	response to cytokine	5/148	32/6893	0.000537875	0.00779919	0.00688132	106568262/106599427/106580387/106596088/106565799	5
Upregulated	BP	GO:0071345	cellular response to cytokine stimulus	5/148	32/6893	0.000537875	0.00779919	0.00688132	106568262/106599427/106580387/106596088/106565799	5
Upregulated	BP	GO:0048585	negative regulation of response to stimulus	6/148	50/6893	0.000645499	0.00901308	0.00795235	106577395/106592479/106575194/106611523/106599427/106596088	6
Upregulated	BP	GO:0016477	cell migration	5/148	34/6893	0.000718011	0.0096675	0.00852975	106569443/106566399/100195681/100196393/106560648	5
Upregulated	BP	GO:0048870	cell motility	5/148	35/6893	0.000823358	0.0103469	0.00912917	106569443/106566399/100195681/100196393/106560648	5
Upregulated	BP	GO:0051674	localization of cell	5/148	35/6893	0.000823358	0.0103469	0.00912917	106569443/106566399/100195681/100196393/106560648	5
Upregulated	BP	GO:0009968	negative regulation of signal transduction	5/148	40/6893	0.00153122	0.017493	0.0154343	106577395/106592479/106611523/106599427/106596088	5
Upregulated	BP	GO:0010648	negative regulation of cell communication	5/148	40/6893	0.00153122	0.017493	0.0154343	106577395/106592479/106611523/106599427/106596088	5
Upregulated	BP	GO:0023057	negative regulation of signaling	5/148	40/6893	0.00153122	0.017493	0.0154343	106577395/106592479/106611523/106599427/106596088	5
Upregulated	BP	GO:0051726	regulation of cell cycle	9/148	128/6893	0.00165282	0.0183269	0.01617	106613608/100194872/106598934/106564570/106573930/106585195/106562338/106609100/106562395	9
Upregulated	BP	GO:0030334	regulation of cell migration	3/148	12/6893	0.00185087	0.0199365	0.0175902	106569443/100195681/100196393	3
Upregulated	BP	GO:0040012	regulation of locomotion	3/148	13/6893	0.00236848	0.0234978	0.0207324	106569443/100195681/100196393	3
Upregulated	BP	GO:0051270	regulation of cellular component movement	3/148	13/6893	0.00236848	0.0234978	0.0207324	106569443/100195681/100196393	3
Upregulated	BP	GO:2000145	regulation of cell motility	3/148	13/6893	0.00236848	0.0234978	0.0207324	106569443/100195681/100196393	3
Upregulated	BP	GO:0040007	growth	4/148	31/6893	0.00408997	0.0395363	0.0348834	106569443/106565158/100136553/106587625	4
Upregulated	BP	GO:0002682	regulation of immune system process	6/148	75/6893	0.00527621	0.0497283	0.0438759	106575194/100195681/100196393/106599427/106574975/106596088	6
Upregulated	CC	GO:0005576	extracellular region	39/180	301/8240	4.24611e-20	3.0572e-18	2.94993e-18	100195820/106569488/106600447/106590515/106569443/106564720/106585878/106566399/106577897/106610834/106580425/100136449/106565855/106586893/106587655/100195681/106565443/106607048/100196393/106613694/100196250/100195999/106568262/106561115/106587939/106606431/106609153/100136553/106565799/106570815/100195417/106600445/100136434/106575115/100195836/106574336/106585882/106608947/106560849	39
Upregulated	CC	GO:0044421	extracellular region part	16/180	166/8240	5.97751e-07	2.1519e-05	2.0764e-05	106569443/106585878/106566399/106577897/106610834/100136449/106587655/106565443/106561115/106570815/100195417/100136434/106575115/106574336/106608947/106560849	16
Upregulated	CC	GO:0031012	extracellular matrix	6/180	44/8240	0.00035404	0.00748481	0.00722218	106569443/106566399/106565443/100136434/106575115/106574336	6
Upregulated	CC	GO:0005615	extracellular space	10/180	126/8240	0.000415823	0.00748481	0.00722218	106585878/106577897/106610834/100136449/106587655/106561115/106570815/100195417/106608947/106560849	10
Downregulated	MF	GO:0005509	calcium ion binding	19/76	331/10693	9.71215e-13	1.13632e-10	1.053e-10	106562418/100380789/106589049/106604793/100194643/106597730/106596785/100194596/106575818/100194662/100194642/106609875/100137050/106601787/106566457/106601823/100137051/106606900/100137048	19
Downregulated	MF	GO:0004707	MAP kinase activity	3/76	26/10693	0.000797567	0.0466576	0.0432365	106572737/106609456/106576244	3
Upregulated	MF	GO:0005125	cytokine activity	21/196	51/10693	8.04083e-24	1.51168e-21	1.2696e-21	106569488/106600447/106590515/106564720/106585878/100136449/106565855/106586893/100195681/106607048/100196393/100195999/106568262/106561115/106587939/106566647/106565799/106570815/106600445/100195836/106585882	21
Upregulated	MF	GO:0005126	cytokine receptor binding	21/196	72/10693	3.89456e-20	3.66089e-18	3.07466e-18	106569488/106600447/106590515/106564720/106585878/100136449/106565855/106586893/100195681/106607048/100196393/100195999/106568262/106561115/106587939/106565799/106570815/106600445/106585784/100195836/106585882	21
Upregulated	MF	GO:0048018	receptor ligand activity	21/196	79/10693	3.36099e-19	2.10622e-17	1.76894e-17	106569488/106600447/106590515/106564720/106585878/100136449/106565855/106586893/100195681/106607048/100196393/100195999/106568262/106561115/106587939/106566647/106565799/106570815/106600445/100195836/106585882	21
Upregulated	MF	GO:0030545	receptor regulator activity	21/196	82/10693	7.8868e-19	2.52377e-17	2.11962e-17	106569488/106600447/106590515/106564720/106585878/100136449/106565855/106586893/100195681/106607048/100196393/100195999/106568262/106561115/106587939/106566647/106565799/106570815/106600445/100195836/106585882	21
Upregulated	MF	GO:0008009	chemokine activity	16/196	37/10693	8.05457e-19	2.52377e-17	2.11962e-17	106569488/106600447/106590515/106564720/106585878/106565855/106586893/100195681/106607048/100196393/100195999/106561115/106587939/106600445/100195836/106585882	16
Upregulated	MF	GO:0042379	chemokine receptor binding	16/196	37/10693	8.05457e-19	2.52377e-17	2.11962e-17	106569488/106600447/106590515/106564720/106585878/106565855/106586893/100195681/106607048/100196393/100195999/106561115/106587939/106600445/100195836/106585882	16
Upregulated	MF	GO:0001664	G protein-coupled receptor binding	16/196	41/10693	6.04823e-18	1.62438e-16	1.36426e-16	106569488/106600447/106590515/106564720/106585878/106565855/106586893/100195681/106607048/100196393/100195999/106561115/106587939/106600445/100195836/106585882	16
Upregulated	MF	GO:0005102	signaling receptor binding	22/196	149/10693	2.80558e-14	6.59311e-13	5.53732e-13	106569488/106600447/106590515/106564720/106585878/100136449/106565855/106586893/100195681/106607048/100196393/100195999/106568262/106561115/106587939/106566647/106565799/106570815/106600445/106585784/100195836/106585882	22
Upregulated	MF	GO:0003700	DNA-binding transcription factor activity	26/196	372/10693	3.89974e-09	8.14612e-08	6.84164e-08	106599802/100195060/100380298/106613963/106601241/100194884/100380346/100194872/106607162/106564570/106571033/100136378/106572480/106562806/100194953/106601356/106602906/106608314/106565776/106611757/106603766/100194902/100194526/106583303/106607825/106612265	26
Upregulated	MF	GO:0140110	transcription regulator activity	26/196	480/10693	6.51955e-07	1.22567e-05	1.0294e-05	106599802/100195060/100380298/106613963/106601241/100194884/100380346/100194872/106607162/106564570/106571033/100136378/106572480/106562806/100194953/106601356/106602906/106608314/106565776/106611757/106603766/100194902/100194526/106583303/106607825/106612265	26
Upregulated	MF	GO:0038023	signaling receptor activity	18/196	277/10693	3.21353e-06	5.49222e-05	4.61273e-05	106583233/106575644/106601108/106577442/106609000/106578085/106586722/106580387/100136378/106588537/106571489/106574553/106568373/106573833/106586999/106581859/106567045/106583303	18
Upregulated	MF	GO:0060089	molecular transducer activity	18/196	281/10693	3.93304e-06	6.16176e-05	5.17505e-05	106583233/106575644/106601108/106577442/106609000/106578085/106586722/106580387/100136378/106588537/106571489/106574553/106568373/106573833/106586999/106581859/106567045/106583303	18
Upregulated	MF	GO:0004888	transmembrane signaling receptor activity	14/196	213/10693	3.65093e-05	0.000527981	0.000443433	106583233/106575644/106601108/106577442/106609000/106578085/106580387/106588537/106571489/106574553/106568373/106573833/106586999/106567045	14
Upregulated	MF	GO:0004930	G protein-coupled receptor activity	11/196	144/10693	6.63318e-05	0.000890741	0.000748102	106583233/106575644/106577442/106609000/106578085/106580387/106588537/106574553/106568373/106573833/106586999	11
Upregulated	MF	GO:0005539	glycosaminoglycan binding	5/196	29/10693	0.000163223	0.00204572	0.00171813	106610834/106587655/106563073/106582339/100196001	5
Upregulated	MF	GO:0008191	metalloendopeptidase inhibitor activity	3/196	10/10693	0.000661846	0.00777669	0.00653137	100196250/106606431/106609153	3
Upregulated	MF	GO:0004222	metalloendopeptidase activity	6/196	64/10693	0.00108894	0.0120424	0.010114	106569443/106566399/106565443/106580518/106575115/106574336	6
Upregulated	MF	GO:0005540	hyaluronic acid binding	3/196	12/10693	0.00118095	0.0123344	0.0103592	106563073/106582339/100196001	3
Upregulated	MF	GO:0004896	cytokine receptor activity	4/196	29/10693	0.00181578	0.0179667	0.0150896	106575644/106601108/106588537/106571489	4
Upregulated	MF	GO:0031406	carboxylic acid binding	4/196	33/10693	0.00295493	0.0264536	0.0222175	106563073/106582339/100196001/106611950	4
Upregulated	MF	GO:0043177	organic acid binding	4/196	33/10693	0.00295493	0.0264536	0.0222175	106563073/106582339/100196001/106611950	4
Upregulated	MF	GO:0031072	heat shock protein binding	3/196	19/10693	0.0047328	0.0404439	0.0339674	106565346/100196052/100195432	3
Upregulated	MF	GO:0030246	carbohydrate binding	7/196	118/10693	0.00594602	0.0486023	0.0408194	100136447/100136446/106599446/106560648/106560287/106605088/106592820	7
