# Supplementary material for: Interaction between dietary fatty acids and genotype on immune response in Atlantic salmon (Salmo salar) after vaccination: A transcriptome study
Source: PLoS One. 2019 Jul 31;14(7):e0219625. doi: 10.1371/journal.pone.0219625 (PMC6668776; doi:10.1371/journal.pone.0219625)
Supplement: S4 Table — (XLSX) [file pone.0219625.s007.xlsx]

## Sheet: Sheet 1
S4 Table. KEGG enriched pathways. Analysis performed using 442 up/downregulated DEGs
group	ID	Description	GeneRatio	BgRatio	pvalue	p.adjust	qvalue	Count	geneID
Downregulated	sasa00010	Glycolysis / Gluconeogenesis	9/36	87/6493	6.4019e-10	3.07291e-08	2.02165e-08	9	106583351/100194636/106565515/100194645/106562377/106573043/100194623/106575942/100136417
Downregulated	sasa01230	Biosynthesis of amino acids	7/36	117/6493	2.79068e-06	6.69763e-05	4.40634e-05	7	106583351/100194636/106565515/100194645/100194623/106575942/100136417
Downregulated	sasa01200	Carbon metabolism	8/36	189/6493	6.68317e-06	0.000106931	7.03492e-05	8	106583351/100194636/106565515/100194645/106562377/100194623/106575942/100136417
Downregulated	sasa00500	Starch and sucrose metabolism	4/36	36/6493	4.13269e-05	0.000495923	0.000326265	4	106563660/106562377/106599117/100194564
Downregulated	sasa00330	Arginine and proline metabolism	4/36	59/6493	0.000291607	0.00279943	0.00184173	4	106567627/106612591/100194631/100194630
Downregulated	sasa00051	Fructose and mannose metabolism	3/36	46/6493	0.00201761	0.0147223	0.00968575	3	106583351/106565515/100194623
Downregulated	sasa00030	Pentose phosphate pathway	3/36	47/6493	0.00214701	0.0147223	0.00968575	3	106565515/106562377/100194623
Upregulated	sasa04060	Cytokine-cytokine receptor interaction	25/135	146/6493	1.08681e-16	8.58582e-15	6.86408e-15	25	100270808/106585878/100136449/106565855/106586893/106587463/106575644/100195681/106601108/100196207/106607048/106574253/100196393/100195999/100306825/106561115/106588537/106571489/106570815/106582823/106572181/106567257/106594794/106567045/100195836
Upregulated	sasa04620	Toll-like receptor signaling pathway	14/135	126/6493	2.72068e-07	1.07467e-05	8.59163e-06	14	100136449/106586893/100195681/100196207/106607048/100136921/100196393/106572741/106613963/100195999/106561115/106570815/106569473/106607598
Upregulated	sasa04933	AGE-RAGE signaling pathway in diabetic complications	15/135	164/6493	1.27326e-06	3.35291e-05	2.68054e-05	15	106577897/100136449/106572073/100195681/106607048/106566482/106599203/100196393/106613963/106603906/106570815/100195417/106609100/106592820/106608947
Upregulated	sasa04115	p53 signaling pathway	11/135	111/6493	1.68002e-05	0.000331804	0.000265266	11	106577897/106610834/106587655/106613608/106586251/106598934/106573930/106585195/106572112/106569473/106608947
Upregulated	sasa04210	Apoptosis	14/135	216/6493	0.000143857	0.00227294	0.00181714	14	106560797/106613608/106586251/106613963/106598934/106573930/106585195/106572112/106606884/106569473/106605130/106585784/106580904/106607598
Upregulated	sasa05132	Salmonella infection	10/135	133/6493	0.000415685	0.00547318	0.00437563	10	100136449/106587463/100195681/106607048/100136921/100196393/106572741/106613963/106561115/106570815
Upregulated	sasa04625	C-type lectin receptor signaling pathway	11/135	168/6493	0.000699553	0.00789495	0.00631175	11	100136447/100136449/100380298/106613963/106605697/106573491/106570815/106577470/106569473/106594794/106607598
Upregulated	sasa04514	Cell adhesion molecules (CAMs)	8/135	103/6493	0.00128389	0.0126784	0.010136	8	100196322/106582650/106581065/100196207/106560648/106581859/106592820/106573899
Upregulated	sasa04623	Cytosolic DNA-sensing pathway	6/135	63/6493	0.00185794	0.0163086	0.0130382	6	100136449/100195999/106561115/106570815/106606998/106607598
Upregulated	sasa00120	Primary bile acid biosynthesis	3/135	14/6493	0.00270497	0.0213693	0.017084	3	100195833/106589227/106601564
Upregulated	sasa04218	Cellular senescence	13/135	269/6493	0.00376005	0.027004	0.0215888	13	106577897/100195681/106607048/106613608/100196393/100380346/106598934/106573930/106585195/106562338/106603766/106562395/106608947
Upregulated	sasa04068	FoxO signaling pathway	11/135	213/6493	0.00462841	0.0304704	0.0243601	11	106613608/106565531/106598934/106573930/106585195/106562338/106562007/106573833/106609100/106594794/106562395
Upregulated	sasa04621	NOD-like receptor signaling pathway	11/135	217/6493	0.00531984	0.0323282	0.0258454	11	100380418/100136449/100195681/106607048/106568720/100196393/106613963/106572112/106570815/106569473/106607598
Upregulated	sasa04920	Adipocytokine signaling pathway	6/135	86/6493	0.00872275	0.048521	0.038791	6	106606429/106601915/106612385/106565531/106582823/106607598
Upregulated	sasa04622	RIG-I-like receptor signaling pathway	6/135	87/6493	0.00921285	0.048521	0.038791	6	100195681/106607048/100196393/100195999/106569473/106607598
