# Supplementary material for: Interaction between dietary fatty acids and genotype on immune response in Atlantic salmon (Salmo salar) after vaccination: A transcriptome study
Source: PLoS One. 2019 Jul 31;14(7):e0219625. doi: 10.1371/journal.pone.0219625 (PMC6668776; doi:10.1371/journal.pone.0219625)
Supplement: S5 Table — (XLSX) [file pone.0219625.s008.xlsx]

## Sheet: Sheet 1
S5 Table. DEGs in vaccinated fish with strain as covariate (vaccinated n=24)
id	fc	pval	qval	mean	gene_name	GeneID	description	K1DN1	K2DN1	K3DN1	K1HiN1	K2HiN1	K3HiN1	K1DE1	K2DE1	K3DE1	K1HiE1	K2HiE1	K3HiE1	K1DD1	K2DD1	K3DD1	K1HiD1	K2HiD1	K3HiD1	K1DED1	K2DED1	K3DED1	K1HiED1	K2HiED1	K3HiED1	ko_number	name
MSTRG.10152	0.55	0.000464426	0.0700126	1.55	LOC106601621	106601621	B-cell receptor CD22-like	1.83145	3.8862	2.58775	0.165325	0.17263	0.201749	2.64021	2.7155	0.248234	1.40961	0.795482	1.22172	1.28555	2.16779	2.09488	0.991017	0.407343	0.221283	3.92875	1.70851	2.59373	1.02508	2.30173	0.692768	K06548	sialoadhesin | (RefSeq) B-cell receptor CD22-like
MSTRG.10274	1.97	0.000538153	0.0749128	7.02	LOC106601724	106601724	Ig heavy chain V region 5A-like	5.09795	4.58058	2.04888	12.6724	7.35894	10.8488	6.47747	3.04814	3.20035	5.73583	7.11958	6.7696	0.375857	3.8907	6.85377	7.8842	6.01321	9.97475	6.80226	9.31118	2.38542	17.3716	21.5166	1.10963
MSTRG.10302	2.63	0.000204964	0.045864	3.44	LOC106601757	106601757	sterile alpha motif domain-containing protein 9-like	1.31363	1.27674	1.42985	4.42902	3.36373	3.12056	3.59349	0	0	12.5229	5.40901	2.3969	0	0.738317	0.942883	10.5863	2.84705	3.92641	3.49479	1.43095	2.59173	12.694	4.43216	0	no KO	assigned | (RefSeq) sterile alpha motif domain-containing protein 9-like
MSTRG.10675	1.86	0.000870131	0.0982714	3.2	LOC106602018	106602018	uncharacterized LOC106602018	1.12784	1.65416	2.00608	1.94177	2.85706	4.00258	2.5102	1.19821	1.18826	8.12735	2.94603	4.95533	0.669314	1.17553	1.75599	8.11384	1.652	4.11047	3.07435	2.21137	2.4893	12.2418	4.30477	0.417515	no KO	assigned | (RefSeq) uncharacterized LOC106602018
MSTRG.11007	2.85	3.23713e-05	0.0176151	9.56	LOC100196683	100196683	uncharacterized LOC100196683	2.60746	3.70654	2.16467	10.5368	15.9078	9.0373	8.13342	4.54952	1.95544	30.2157	9.72261	7.09235	1.2658	2.52627	3.848	16.1446	12.1529	15.7178	8.59322	4.93701	8.30956	37.5709	10.1951	2.59739	no KO	assigned | (RefSeq) uncharacterized LOC100196683
MSTRG.11009	3.83	1.20042e-05	0.0100685	12.02	LOC100194720	100194720	uncharacterized LOC100194720	2.07008	2.71024	3.35708	16.3431	24.7454	14.4305	5.93563	3.04739	1.5176	24.6449	11.2209	5.14489	2.69987	1.45842	2.9758	21.8079	10.0692	20.2112	5.60844	4.27459	8.35253	83.2836	7.64024	4.84289	no KO	assigned | (RefSeq) uncharacterized LOC100194720
MSTRG.11072	3.95	1.88756e-06	0.0026274	5.12	LOC106602317	106602317	probable E3 ubiquitin-protein ligase HERC6	0.283037	1.56692	1.97462	8.60506	12.969	5.46958	4.44382	1.91123	1.04501	10.1887	10.4428	1.28225	1.81368	0.488323	1.21783	18.0811	7.21075	6.64334	0.412582	2.70705	0	10.0508	8.24175	5.75608	K22372	E3 ubiquitin-protein ligase HERC5/6 [EC:2.3.2.-] | (RefSeq) probable E3 ubiquitin-protein lig
MSTRG.12214	2.83	0.000106041	0.0344705	2.87	LOC106603287	106603287	galectin-9-like	0	1.63286	0	4.39381	4.02087	4.91864	3.85058	1.17206	1.12102	7.0505	5.6927	1.37288	0	1.44705	1.15514	6.01042	1.94638	2.12662	0	1.0132	0.266585	15.8802	3.22659	0.510297	K10093	galectin-9 | (RefSeq) Galectin-9, LEG9; galectin-9-like
MSTRG.12234	1.66	0.000201378	0.0455844	1.12	LOC106603302	106603302	zinc finger MYM-type protein 3-like	0.533863	0	1.69246	1.30415	1.64957	2.14159	0.064386	0.365765	0.228186	2.27632	2.2568	1.47094	2.07108	1.3001	0.004596	0.004461	1.88235	1.53402	0.859276	0.019236	0.120643	2.12989	1.02987	1.98327	no KO	assigned | (RefSeq) zinc finger MYM-type protein 3-like
MSTRG.1269	2.08	0.000155356	0.0403716	7.17	LOC100194722	100194722	uncharacterized LOC100194722	2.50913	3.53409	4.62978	9.61219	9.61615	4.81445	5.79665	5.14754	2.22237	20.9187	12.2837	6.64967	2.98999	2.00382	3.55399	11.8336	6.31151	9.7389	5.21603	5.38938	6.64599	20.3824	5.4455	4.7236	no KO	assigned | (RefSeq) uncharacterized LOC100194722
MSTRG.12933	1.38	0.000464519	0.0700126	1.41	LOC106603685	106603685	tripartite motif-containing protein 16-like	1.1447	0.758663	0.643237	1.55403	2.01144	1.66293	1.49027	0.770785	1.37806	2.7594	1.10248	1.12149	0.378435	0.493251	1.09642	3.41262	0.92172	0.951232	1.10579	1.32791	1.61783	2.17625	3.55152	0.417587	no KO	assigned | (RefSeq) tripartite motif-containing protein 16-like
MSTRG.16904	2.21	1.61204e-05	0.0116961	1.45	LOC106606801	106606801	CMRF35-like molecule 8	0.467511	0.573128	0.406736	2.56749	3.3415	2.99704	0.219298	1.1863	1.16376	2.71123	0.723625	0.892929	0	0.050241	1.41998	4.01551	0.206144	4.1671	0.090161	0.523159	0.029384	1.56311	3.97795	1.61078	K13073	polymeric immunoglobulin receptor | (RefSeq) CMRF35-like molecule 8
MSTRG.16962	4.13	0.000172343	0.0421063	5.87	LOC106606762	106606762	Ig mu chain C region membrane-bound form-like	1.23765	6.62259	6.13752	2.29463	1.86221	2.34373	0.0176329	0.0599379	1.90088	13.8579	8.6562	11.0613	0.0519235	6.297	1.26938	12.2021	7.83263	9.52699	0.0109659	0.0224881	0.946834	19.5663	15.9934	11.1653	no KO	assigned | (RefSeq) Ig mu chain C region membrane-bound form-like
MSTRG.17717	1.79	0.000118359	0.0354233	1.3	LOC106607291	106607291	probable ATP-dependent RNA helicase DHX58	0.604323	0.857952	0.787249	1.18948	1.90081	1.27851	0	0.787212	0.58795	4.10828	1.74595	1.84844	0.609474	0.406137	0.668322	3.28385	0.768378	2.35573	0	1.13577	1.02985	3.2823	1.47714	0.435222	K12649	ATP-dependent RNA helicase DHX58 [EC:3.6.3.14] | (RefSeq) probable ATP-dependent RNA helicase
MSTRG.210	1.44	4.79638e-05	0.0234367	10.03	atp5s	106602405	distal membrane arm assembly complex 2 like	6.95774	8.47065	8.54637	10.1109	10.2319	11.8211	8.69201	6.1392	6.26189	12.8908	14.7427	12.5714	11.0475	11.1636	5.87965	9.5416	16.7964	10.8602	4.66871	10.4635	7.7038	12.9094	7.93108	14.3193	K07554	ATP synthase, H+ transporting, mitochondrial F0 complex, subunit s | (RefSeq) atp5s; ATP synt
MSTRG.22212	2.01	0.000427126	0.0681148	3.06	cmpk2	100136513	cytidine/uridine monophosphate kinase 2	1.52784	1.43009	1.1929	3.52068	2.59081	3.01906	3.93458	1.21599	0.70515	14.2071	4.41848	2.08517	0.826537	0.914733	1.3939	6.96734	2.00664	2.64108	1.83458	1.16398	2.29512	9.33504	3.07435	1.15118	K13809	UMP-CMP kinase 2, mitochondrial [EC:2.7.4.14] | (RefSeq) cmpk2; cytidine/uridine monophosphat
MSTRG.22621	1.79	0.000854551	0.0982714	2.32	LOC106610967	106610967	sacsin-like	1.07862	1.30599	0.709734	2.48936	2.62344	2.76649	3.70559	0.934234	0.800123	7.20619	3.99503	1.3198	0.537498	0.560759	0.945996	4.54342	1.08564	2.05214	2.08803	1.73155	1.47951	7.75633	3.36785	0.547992	K17592	sacsin | (RefSeq) sacsin-like
MSTRG.24656	1.5	0.000311846	0.0578801	19.66	rnt2	100195943	Ribonuclease T2	18.8808	20.0755	12.6801	19.8056	27.337	32.4302	22.214	10.9745	12.0934	23.5404	25.6435	21.3728	8.62368	10.7363	17.0854	27.3326	11.4345	20.2182	20.3487	19.1038	15.67	30.5408	33.2177	10.3949	K01166	ribonuclease T2 [EC:3.1.27.1] | (RefSeq) rnt2; Ribonuclease T2
MSTRG.24688	1.57	0.000878473	0.0982863	10.3	trad1	100380557	TRAF-type zinc finger domain-containing protein 1	7.53178	8.14614	6.03815	12.3855	11.4934	11.8818	9.92001	6.59452	6.63234	20.6044	10.5869	7.97898	3.8286	4.74928	7.45174	19.9613	5.68006	13.5656	11.0367	8.66258	10.4377	23.9378	15.8687	2.30384	no KO	assigned | (RefSeq) trad1; TRAF-type zinc finger domain-containing protein 1
MSTRG.24889	1.24	0.000381086	0.0647117	12.5	LOC106612902	106612902	caspase-1-like	11.3511	12.8945	8.76552	12.2547	17.5318	15.5214	11.8405	8.23876	10.674	12.8825	12.1271	12.2827	8.90878	10.4399	11.4632	16.7875	9.06292	14.7288	13.082	13.1472	12.4384	16.8953	15.9203	10.8414	K01370	caspase 1 [EC:3.4.22.36] | (RefSeq) caspase-1-like
MSTRG.28529	4.55	1.02401e-06	0.00218661	5.87	LOC106561467	106561467	uncharacterized LOC106561467	0.492907	0.368292	0.76898	8.9351	9.04698	12.855	0.726487	0.410431	7.02639	15.5247	2.72697	3.69016	2.06017	0.413716	6.17419	14.0517	12.9431	11.1986	0.807991	0.706198	1.35291	8.61889	14.1296	5.73829	no KO	assigned | (RefSeq) uncharacterized LOC106561467
MSTRG.29214	0.65	0.000192378	0.0447195	71.86	LOC106561985	106561985	chemokine-like factor	122.999	91.7824	57.8659	52.291	54.2388	71.5601	70.3039	110.144	111.099	49.4812	51.8208	31.818	32.2776	67.4553	85.2085	61.6479	29.5925	79.8362	148.102	85.8061	87.6243	43.9221	88.3638	39.4887	no KO	assigned | (RefSeq) chemokine-like factor
MSTRG.30965	1.68	0.000734122	0.0930004	2.22	enp2	100196606	Ectonucleoside triphosphate diphosphohydrolase 2	1.19344	0.286441	3.20125	2.36997	2.34133	3.33013	0.858852	1.48959	1.58444	2.7345	3.57237	2.21126	0	1.50188	1.65806	4.56998	2.24466	1.93848	1.63354	1.87343	2.50829	5.03255	2.28095	2.80049	no KO	assigned | (RefSeq) enp2; Ectonucleoside triphosphate diphosphohydrolase 2
MSTRG.32104	1.59	0.000885124	0.0985698	2.14	LOC106564136	106564136	MICAL-like protein 2	1.5498	3.16276	1.42718	2.52757	1.75281	2.27233	2.12033	0.982628	1.12263	4.10206	1.74088	3.15842	0	2.12302	1.23662	1.86096	1.84065	5.84888	1.19401	1.80564	0.881272	1.96669	4.47335	2.22822	K21068	MICAL-like protein 2 | (RefSeq) MICAL-like protein 2
MSTRG.32226	1.78	0.000431074	0.0681148	13.36	LOC106564240	106564240	uncharacterized LOC106564240	6.26793	10.3147	8.56888	13.8938	13.3807	15.1342	14.2935	6.05135	4.9203	31.1362	19.9346	18.87	7.33683	7.40266	7.86803	15.4902	9.19662	20.2974	15.2874	10.0211	13.8748	27.7774	15.907	7.44301	no KO	assigned | (RefSeq) uncharacterized LOC106564240
MSTRG.33831	2	0.000330391	0.0608505	5.74	LOC106565475	106565475	uncharacterized LOC106565475	3.35672	3.43354	3.56593	6.51708	7.82618	8.28134	2.74836	2.32054	1.99278	16.7905	4.56172	6.10967	1.57065	2.69845	3.62791	15.7338	2.19488	8.62497	5.22676	3.55479	3.97728	14.6095	7.74042	0.627793	no KO	assigned | (RefSeq) uncharacterized LOC106565475
MSTRG.34197	0.79	0.000767514	0.0942162	14.01	LOC106565818	106565818	ras-related protein Rab-7a	17.7914	22.9622	13.367	9.65418	11.627	11.3263	17.0717	16.3814	17.9602	12.5106	11.6259	11.9324	8.10451	14.3686	17.8896	17.4585	7.93171	15.3451	19.98	14.7719	11.4715	13.2532	13.6608	7.84635	K07897	Ras-related protein Rab-7A | (RefSeq) ras-related protein Rab-7a
MSTRG.34434	1.68	0.000476498	0.0704246	2.31	LOC106565983	106565983	uncharacterized LOC106565983	2.42665	1.78231	1.42441	3.69791	2.59768	3.74536	2.45845	1.40067	0.646087	3.21642	1.58489	2.79353	0.007604	2.22764	1.30542	4.54401	2.13212	4.63248	0.280672	1.71959	3.23804	2.4742	2.6678	2.39924	no KO	assigned | (RefSeq) uncharacterized LOC106565983
MSTRG.34936	1.51	0.000245809	0.0505632	2.39	LOC106566293	106566293	dnaJ homolog subfamily C member 5-like	2.61803	2.94945	1.52713	2.66691	2.56095	2.72263	1.12792	0.4596	1.76355	3.20129	2.43562	3.70175	1.69268	1.20981	1.2757	3.37244	2.1473	4.24254	3.16591	1.07152	2.41521	2.5965	3.3148	3.02216	K09525	DnaJ homolog subfamily C member 5 | (RefSeq) dnaJ homolog subfamily C member 5-like
MSTRG.35419	0.61	7.26171e-05	0.0285494	1.7	LOC106566659	106566659	monoacylglycerol lipase ABHD6-like	3.67116	1.78282	2.20234	0.99753	2.00058	1.51556	2.77342	2.76168	1.52917	1.41154	0.48907	0.844918	2.93282	2.42532	2.14461	0	2.09117	0.840829	1.84823	2.20713	1.4289	0.94973	1.25132	0.802211	K13700	abhydrolase domain-containing protein 6 [EC:3.1.1.23] | (RefSeq) monoacylglycerol lipase ABHD
MSTRG.36246	1.89	3.08207e-05	0.0171614	3.53	ppdpf	100194614	c20orf149 protein	2.36287	2.4838	2.02049	5.92333	7.52904	3.84184	0.792602	2.20367	1.46703	4.94398	1.96275	3.07828	1.93111	2.54395	1.81302	4.56977	7.1743	4.94047	2.81218	2.16968	2.13043	8.9865	4.59438	2.5472	no KO	assigned | (RefSeq) ppdpf, c20orf149, exdpf; c20orf149 protein
MSTRG.37692	0.33	0.000116484	0.0353035	3.05	LOC106568356	106568356	fructose-1,6-bisphosphatase 1-like	2.85402	3.39574	6.03294	2.58363	3.76561	0.135588	5.4081	7.6289	4.21077	0	0	0.14131	4.56397	5.61416	3.71527	0	3.2353	6.75058	2.62977	4.48895	5.23174	0.266891	0.559117	0	K03841	fructose-1,6-bisphosphatase I [EC:3.1.3.11] | (RefSeq) fructose-1,6-bisphosphatase 1-like
MSTRG.38631	0.64	0.000133929	0.0388487	2.18	LOC106568857	106568857	lysophosphatidic acid receptor 5-like	3.73336	3.27384	1.2906	1.50042	0.980515	1.54516	4.59582	2.76264	3.47199	1.3909	2.36789	0.575344	1.4586	1.5552	3.15788	2.78051	0.962649	0.704591	4.14935	2.72531	2.83194	1.51908	1.35504	1.61108	K08390	lysophosphatidic acid receptor 5 | (RefSeq) lysophosphatidic acid receptor 5-like
MSTRG.39971	1.44	0.000435266	0.0681148	1.22	tap2a1	100136919	transport-associated protein 2A	0.573687	0.203	1.04722	1.4225	1.84627	1.87461	1.34955	0.663419	0.46857	1.23498	1.20702	2.31915	0.74995	1.08516	1.08726	2.28081	0.912685	1.19715	0.511149	1.14423	0.904128	2.91821	1.1193	1.25916	K05654	ATP-binding cassette, subfamily B (MDR/TAP), member 3 | (RefSeq) tap2a1, ABCB3b, TAP2b, tap2A
MSTRG.39996	2.63	0.000269948	0.0530323	29.31	LOC100194553	100194553	VHSV-induced protein-like	11.0314	17.5229	11.5093	29.4955	35.429	44.2368	34.1197	10.6732	5.52243	69.1805	40.2594	18.4982	8.45406	6.28706	11.3105	74.4889	17.912	29.8818	30.499	15.3564	20.5173	114.053	41.0372	6.19299	no KO	assigned | (RefSeq) VHSV-induced protein-like
MSTRG.40116	1.28	0.000816096	0.0957832	1.38	LOC106569852	106569852	E3 ubiquitin/ISG15 ligase TRIM25-like	1.69023	1.07626	0.57259	1.34104	1.48321	2.07588	1.38461	0.872921	1.0628	2.33655	1.15804	0.92538	0.87625	0.652541	1.08928	2.5682	0.866216	1.46904	1.3675	1.10258	1.37314	2.67127	2.31509	0.836289	no KO	assigned | (RefSeq) E3 ubiquitin/ISG15 ligase TRIM25-like
MSTRG.41427	0.72	0.000148548	0.0399628	1.61	LOC106571011	106571011	ethanolaminephosphotransferase 1-like	2.42241	2.96717	0.946971	1.58173	1.3936	1.5896	1.59476	1.42015	4.19552	1.02792	0.804858	0.963887	1.44297	1.52868	1.17137	1.48078	0.619849	1.11684	2.58379	2.62242	2.0961	0.899753	1.72508	0.418745	K00993	ethanolaminephosphotransferase [EC:2.7.8.1] | (RefSeq) ethanolaminephosphotransferase 1-like
MSTRG.428	0.57	0.000783063	0.0942162	9.49	LOC106564204	106564204	saposin-C-like	7.75879	12.536	10.9053	8.58596	10.9638	9.01693	21.4484	8.26805	9.61278	7.34084	6.59671	1.86782	10.4093	9.72452	14.4878	4.88367	4.80847	10.5744	9.17051	15.2279	17.9746	4.81039	6.59623	4.18224	no KO	assigned | (RefSeq) saposin-C-like
MSTRG.44004	2.19	0.000785804	0.0942162	2.39	LOC106573003	106573003	constitutive coactivator of PPAR-gamma-like protein 2	3.77391	0.014859	1.79952	3.7079	3.4533	4.24107	0.00369	2.15663	0.009386	3.05941	2.29401	2.61955	1.45506	0.006933	1.28402	6.02016	2.05283	4.47464	3.41369	0.005459	2.22043	2.8503	4.66774	1.79219	no KO	assigned | (RefSeq) constitutive coactivator of PPAR-gamma-like protein 2
MSTRG.44350	1.44	6.4715e-05	0.0267579	4.48	LOC106573172	106573172	poly [ADP-ribose] polymerase 12-like	3.98235	3.52018	2.36801	4.02324	4.48843	6.16273	5.94304	2.70353	3.79028	6.15384	5.5751	4.81627	1.30423	2.55544	3.4653	8.82183	3.02083	4.6769	4.22103	4.34721	4.13447	8.07096	7.53921	1.80723	K15259	poly [ADP-ribose] polymerase 7/11/12/13 [EC:2.4.2.30] | (RefSeq) PRP12; poly [ADP-ribose] pol
MSTRG.45468	1.96	0.000867203	0.0982714	17.2	rtp3	100196087	Receptor-transporting protein 3	10.3247	7.49341	6.35657	28.5296	26.2092	16.5838	17.9921	8.74575	14.2962	58.8582	21.9069	9.3791	3.3179	9.30463	8.40053	27.5423	12.2018	19.1759	19.9292	13.177	11.7039	41.5717	15.2607	4.51732	no KO	assigned | (RefSeq) rtp3; Receptor-transporting protein 3
MSTRG.46009	1.36	0.000151862	0.0403716	33.2	LOC106574482	106574482	interferon-induced protein 44-like	23.2228	32.6067	28.1234	35.6891	37.016	35.9152	34.5978	30.6102	27.0375	43.8793	37.9738	30.91	19.194	18.1802	28.4634	49.4028	30.9021	39.6301	37.2209	31.481	28.4443	54.3762	39.0221	22.9257	no KO	assigned | (RefSeq) interferon-induced protein 44-like
MSTRG.47058	4.4	0.000207447	0.0459899	10.36	LOC106575428	106575428	Ig kappa chain V region K16-167-like	0.0729408	1.15748	4.52627	19.7386	16.0957	11.8863	1.89172	3.13919	1.02016	5.56095	3.9141	3.67627	0.358697	14.9461	1.02348	15.914	3.27052	74.9537	6.7483	1.30014	1.41005	26.188	19.9005	9.84309
MSTRG.47574	1.34	2.01505e-05	0.0135736	3.91	LOC106575836	106575836	protein N-lysine methyltransferase METTL21A-like	3.15516	2.47302	3.54999	3.24759	4.21648	5.53343	2.85686	2.70184	3.58631	5.36568	3.42534	4.53593	2.97888	4.08701	2.8289	4.69698	4.39906	4.65838	3.21133	3.38463	3.29138	6.18717	4.47865	4.9441	K21804	protein N-lysine methyltransferase METTL21A [EC:2.1.1.-] | (RefSeq) F119A, FAM119A; protein N
MSTRG.47880	0.64	2.39682e-06	0.00286935	10.89	LOC106576033	106576033	leukotriene A-4 hydrolase-like	16.8189	16.5032	8.61384	8.36765	7.57229	13.3722	11.4114	11.312	15.1765	8.35021	4.49259	6.9696	7.74542	14.084	16.3132	11.1803	6.20726	9.80475	16.4165	14.6889	13.9254	8.47011	8.29257	5.26705	K01254	leukotriene-A4 hydrolase [EC:3.3.2.6] | (RefSeq) leukotriene A-4 hydrolase-like
MSTRG.48349	2.35	0.000137991	0.0393322	5.24	LOC106576380	106576380	Ig kappa chain V region 3547-like	1.09023	2.11223	2.48179	4.45689	9.67508	12.4439	1.37524	2.91298	2.06281	3.43713	4.76129	7.45726	1.06728	1.99112	3.05595	6.55331	2.62562	20.2324	5.73754	5.45679	1.72798	5.38492	14.2488	3.36408
MSTRG.48387	2.28	1.97524e-06	0.0026274	2.79	LOC106576451	106576451	uncharacterized LOC106576451	1.32778	0.622563	0.38478	3.95627	5.18877	3.80158	3.49425	1.10174	2.38327	3.44311	5.0452	4.40578	1.35229	0.81234	2.62064	6.68842	3.17789	4.37887	0.835025	1.53467	0.353541	3.30179	4.99798	1.82951	no KO	assigned | (RefSeq) uncharacterized LOC106576451
MSTRG.50366	0.38	7.51206e-05	0.0285494	1.32	LOC106577870	106577870	basement membrane-specific heparan sulfate proteoglycan core protein-like	3.69936	5.10584	0	0.009675	0	0	2.55622	1.2267	0.604461	0	0	0.01192	0	0	1.42508	0.032683	0	0.033653	7.1534	3.8589	5.54191	0.007614	0.356463	0	no KO	assigned | (RefSeq) basement membrane-specific heparan sulfate proteoglycan core protein-like
MSTRG.51986	1.76	0.000134672	0.0388487	12.86	LOC106578920	106578920	uncharacterized LOC106578920	10.799	6.98091	7.93495	16.7263	17.5587	17.9177	13.4617	8.15773	6.49301	20.0914	21.5507	14.344	10.7372	8.86337	5.56159	8.83432	9.79061	32.7329	6.51817	12.2935	8.82056	14.2541	15.3867	12.875	no KO	assigned | (RefSeq) uncharacterized LOC106578920
MSTRG.52261	0.71	0.00037056	0.0647117	1.29	LOC106579289	106579289	uncharacterized LOC106579289	2.28301	2.17397	0.543063	0.982305	1.2747	1.83122	2.02976	2.06922	2.47533	0.574056	0.496923	0.241883	0.722056	1.68984	1.93346	1.75442	0.354062	0.844589	1.17818	1.59021	1.58476	0.670802	1.3601	0.243448	no KO	assigned | (RefSeq) uncharacterized LOC106579289
MSTRG.53097	1.67	0.000179386	0.0425251	8	LOC106579751	106579751	procollagen-lysine,2-oxoglutarate 5-dioxygenase 2-like	7.51998	8.21085	2.79207	9.1086	15.8404	12.627	7.76204	5.53651	6.67842	8.61475	8.41808	4.03571	2.58399	2.19625	7.1763	10.3865	5.93541	14.2787	6.59954	5.73543	7.43705	14.9033	12.8076	4.79092	K13645	procollagen-lysine,2-oxoglutarate 5-dioxygenase 2 [EC:1.14.11.4] | (RefSeq) procollagen-lysin
MSTRG.53781	1.42	0.000410514	0.0681148	9.17	LOC106580350	106580350	selenoprotein M-like	9.21452	7.66139	8.26354	10.1035	8.73183	13.0481	8.29261	6.34518	5.45451	13.1898	7.3289	8.1243	8.75884	9.36817	8.2892	13.0007	9.97538	12.0485	4.54728	7.33686	5.40991	12.7422	9.4787	13.3641	no KO	assigned | (RefSeq) selenoprotein M-like
MSTRG.53860	2.95	0.000252745	0.0512837	23.01	LOC106580299	106580299	polyubiquitin-like	4.10146	6.17783	8.89704	30.7986	43.9994	12.3965	17.8858	13.4095	3.11067	84.1098	47.8735	19.1362	10.1369	5.32732	8.23738	35.953	17.152	25.683	14.8148	15.9476	16.9394	82.6016	14.0441	13.4666	no KO	assigned | (RefSeq) UBIQ, UBL1, Ubiquitin; polyubiquitin-like
MSTRG.5406	2.63	2.4363e-05	0.0149405	2.1	LOC106580462	106580462	tyrosyl-DNA phosphodiesterase 2-like	2.91503	0.457839	1.38798	4.0205	3.88394	4.7118	0.232825	0.46519	0.730681	8.11693	0.235907	3.21473	0	0.386779	0.762451	3.85464	2.07857	4.92995	0.0932851	0.449192	0.379899	2.37783	1.47519	3.24098	K19619	tyrosyl-DNA phosphodiesterase 2 [EC:3.1.4.-] | (RefSeq) tyrosyl-DNA phosphodiesterase 2-like
MSTRG.55395	0.79	0.000530079	0.0749128	12.88	LOC106581500	106581500	ras-related protein Rap-2b	19.3848	17.8064	9.88392	12.5413	11.1558	12.8245	15.516	13.3508	16.266	10.0644	9.44777	8.05767	13.791	12.0137	13.9527	13.3634	8.65781	11.1912	16.836	11.8943	14.527	11.563	12.9377	12.0857	K07838	Ras-related protein Rap-2B | (RefSeq) ras-related protein Rap-2b
MSTRG.56415	1.57	0.000107372	0.0344705	1.13	LOC106582055	106582055	uncharacterized protein C3orf38-like	0.516974	0.745778	0.207053	1.57166	1.66599	1.51888	1.07509	0.507059	0.574257	2.38375	1.7029	0.977185	0.050192	0.433589	0.737262	4.17617	0.259266	0.980377	1.25986	0.764031	0.671929	2.54313	1.78923	0.052262	no KO	assigned | (RefSeq) uncharacterized protein C3orf38-like
MSTRG.58050	0.71	0.000545376	0.0754794	1.33	LOC106583577	106583577	Fc receptor-like protein 5	3.06459	1.76326	2.11211	0.819366	0.949718	1.84516	2.33903	1.68248	2.78627	1.07399	0.658899	0.92142	0.479576	0.960003	1.82986	0.658693	0.220806	1.14697	1.23519	1.24883	1.64142	0.921284	1.22777	0.445983	K06727	Fc receptor-like protein | (RefSeq) Fc receptor-like protein 5
MSTRG.58821	0.18	5.36485e-07	0.00163019	3.29	LOC106583825	106583825	phosphatase and actin regulator 3-like	4.5819	9.21496	14.7183	0	0	0	7.7404	6.59294	6.34877	0	0	0	0	3.63392	0	0	0	0	12.4688	6.1745	7.49507	0	0	0	K17594	phosphatase and actin regulator 3 | (RefSeq) phosphatase and actin regulator 3-like
MSTRG.60017	0.58	0.000232406	0.0501305	2.21	LOC106584776	106584776	guanine nucleotide exchange factor for Rab-3A-like	4.34063	4.19483	2.11583	1.50785	1.24468	1.32007	3.80648	4.9398	3.21699	1.64582	2.5814	1.77262	1.97341	1.87184	2.57924	0.627751	1.30951	0	3.44872	2.17224	1.98029	1.6499	1.72693	1.04352	K16779	Rab-3A-interacting protein | (RefSeq) guanine nucleotide exchange factor for Rab-3A-like
MSTRG.61098	0.14	0.000107977	0.0344705	31.73	glrx1	100196218	Glutaredoxin-1	176.821	151.025	171.363	3.13429	2.89118	3.57999	14.1532	16.3057	9.80885	1.68477	12.3321	3.0752	39.1104	100.567	16.2701	3.43267	2.75099	3.42733	13.2064	2.32366	7.1073	3.44506	2.25433	1.52788	K03676	glutaredoxin 3 | (RefSeq) glrx1; Glutaredoxin-1
MSTRG.61707	1.3	2.04089e-05	0.0135736	3.69	hibch	106586135	3-hydroxyisobutyryl-CoA hydrolase	3.71191	2.96321	2.60655	4.32376	3.85385	5.91839	4.52913	2.49315	3.81263	3.71309	3.5502	3.71551	1.63037	2.84016	2.83964	5.82402	2.25676	4.76486	3.40115	3.16154	3.42122	4.99575	5.37014	2.74827	K05605	3-hydroxyisobutyryl-CoA hydrolase [EC:3.1.2.4] | (RefSeq) hibch; 3-hydroxyisobutyryl-CoA hydr
MSTRG.63802	0.38	0.000200582	0.0455844	63.61	LOC106587643	106587643	tripartite motif-containing protein 29-like	81.4676	147.125	116.502	26.2075	37.3427	9.46407	87.0709	126.232	74.4969	33.6134	43.1185	66.1558	74.2331	100.143	19.4472	23.1386	31.5843	71.6918	123.991	53.3365	105.784	22.3563	29.3959	22.7973	no KO	assigned | (RefSeq) tripartite motif-containing protein 29-like
MSTRG.64843	2.17	7.8413e-05	0.0288837	9.81	LOC106588383	106588383	uncharacterized LOC106588383	3.72121	5.50272	4.30309	13.2309	17.2682	10.2978	14.8607	6.36836	3.38953	23.0567	13.7725	5.82608	3.36321	2.81317	4.07993	17.1698	9.87747	12.3894	8.24897	7.51423	7.27515	24.1809	11.6935	5.17033	no KO	assigned | (RefSeq) VHSV; uncharacterized LOC106588383
MSTRG.65201	0.47	0.000384005	0.0647481	0.81	LOC106588690	106588690	triple functional domain protein-like	3.59922	0	1.01887	0	0	0.162511	0	1.32614	2.21541	0	0	0	0.774017	0	2.41466	0	0	0	5.88194	0.760506	1.2493	0	0	0	K08810	triple functional domain protein [EC:2.7.11.1] | (RefSeq) triple functional domain protein-li
MSTRG.65213	0.59	6.11495e-06	0.00585641	1.54	LOC106588726	106588726	tyrosine-protein phosphatase non-receptor type 12-like	1.46269	2.66781	2.3356	1.2189	0.869976	1.27789	1.36038	2.05559	4.09735	0.138839	0.522201	0.804136	1.56547	1.7575	1.56477	1.08128	0.468384	1.1786	2.25709	1.66783	3.73888	1.03197	1.3063	0.431443	no KO	assigned | (RefSeq) tyrosine-protein phosphatase non-receptor type 12-like
MSTRG.65629	1.57	0.000435225	0.0681148	5.4	LOC106589024	106589024	RNA-binding protein 43-like	4.18031	4.3497	3.58506	6.12494	4.87115	5.54323	4.7011	2.86041	3.47581	14.2638	5.94315	5.44985	3.50594	2.7741	3.33157	10.7969	3.2829	6.60624	4.91507	3.63666	4.82371	12.0768	5.44696	3.01065	no KO	assigned | (RefSeq) RNA-binding protein 43-like
MSTRG.66101	1.46	0.000101828	0.0338619	1.52	LOC106589432	106589432	E3 ubiquitin-protein ligase TRIM39-like	1.50112	1.03859	0.89165	2.54562	2.50069	1.51619	1.40709	1.26554	0.699811	2.96671	2.74738	1.09912	0.567842	0.678893	0.733301	2.18916	2.03002	1.24801	1.44754	1.1039	1.25421	2.50949	1.41005	1.23484	K12015	tripartite motif-containing protein 39 [EC:2.3.2.27] | (RefSeq) E3 ubiquitin-protein ligase T
MSTRG.67307	1.36	0.000465522	0.0700126	10.05	LOC106590254	106590254	programmed cell death protein 6-like	11.6288	9.50639	9.73564	11.7751	12.4804	10.2611	7.66122	8.90978	9.31549	12.0683	9.0562	12.9419	2.91685	6.18912	9.44874	15.446	7.8943	15.9122	6.72166	10.5313	10.8237	10.8533	12.2422	6.91735	no KO	assigned | (RefSeq) PDCD6; programmed cell death protein 6-like
MSTRG.68406	0.49	0.000167474	0.0416932	5.27	LOC106590951	106590951	natterin-like protein	4.83806	5.19584	5.7537	3.25893	3.47337	4.08924	10.7419	8.16066	13.7278	3.12672	3.35899	2.04799	6.14238	12.266	9.62276	3.31624	0.457271	2.72729	5.33567	5.90481	2.50368	3.55075	2.85766	4.00517
MSTRG.68891	1.56	0.000265321	0.0529775	3.9	LOC106591196	106591196	E3 ubiquitin/ISG15 ligase TRIM25-like	4.23555	1.95717	1.69531	3.64462	4.81855	5.41173	4.37371	2.08039	4.13723	6.48903	3.93207	3.09096	0.174406	1.41769	3.07627	7.51375	2.95134	4.24596	4.21224	3.48853	4.44046	7.48252	8.33789	0.492928	no KO	assigned | (RefSeq) E3 ubiquitin/ISG15 ligase TRIM25-like
MSTRG.6940	1.54	8.2511e-05	0.0298134	3.7	LOC106591726	106591726	lysine-rich nucleolar protein 1-like	2.96117	3.20049	2.11386	3.70276	3.58031	5.47274	1.33322	2.40701	4.34185	4.41659	2.71318	4.06009	0.552494	2.37822	2.18056	6.45592	4.03229	4.81621	4.62305	3.14261	4.98751	4.12808	7.29314	3.88997	no KO	assigned | (RefSeq) lysine-rich nucleolar protein 1-like
MSTRG.69865	0.42	1.68389e-05	0.011858	2.03	LOC106591664	106591664	carcinoembryonic antigen-related cell adhesion molecule 5-like	2.90049	5.10225	4.15922	0.346342	0	0.512094	4.41216	1.37955	1.24414	2.14083	0.536105	0.86672	5.39473	2.40319	3.30146	1.47861	0	0	2.38733	2.62751	3.47947	0.903836	1.11288	2.1227	no KO	assigned | (RefSeq) carcinoembryonic antigen-related cell adhesion molecule 5-like
MSTRG.69913	0.33	0.000423529	0.0681148	5.35	LOC106591684	106591684	GTPase IMAP family member 8-like	14.452	8.567	10.1493	0.904381	0.865501	1.06503	5.74904	0.799015	7.24769	1.34457	4.94592	0.77421	6.62829	9.07038	1.0003	12.1137	0.45035	0.967926	16.4913	12.1619	8.67075	1.23489	2.1936	0.472931	no KO	assigned | (RefSeq) GTPase IMAP family member 8-like
MSTRG.70207	0.7	0.000141324	0.0395515	1.23	LOC106591787	106591787	uncharacterized LOC106591787	2.46399	2.36366	1.14971	0.909463	1.20394	1.69444	1.41989	1.62816	1.09294	0.436821	0.471315	0.602855	1.17512	1.28663	1.34453	1.04548	0.257006	1.181	2.65033	1.10063	1.9338	0.678741	1.02081	0.289766	no KO	assigned | (RefSeq) uncharacterized LOC106591787
MSTRG.70439	2.3	0.000115603	0.0353035	4.08	LOC106591921	106591921	probable E3 ubiquitin-protein ligase HERC6	0.913545	2.52814	1.6126	5.95277	6.01233	4.84349	5.29264	1.27335	1.2132	10.5633	6.8311	2.29697	1.53708	0.809964	1.24246	6.80761	5.7484	2.02499	2.71514	1.36186	4.06069	14.4417	5.25149	2.56967	K22372	E3 ubiquitin-protein ligase HERC5/6 [EC:2.3.2.-] | (RefSeq) probable E3 ubiquitin-protein lig
MSTRG.71395	0.52	0.000858063	0.0982714	14.67	LOC106592460	106592460	uncharacterized LOC106592460	22.7514	24.1482	17.2226	16.7114	11.8242	2.15329	22.4402	18.1501	11.4524	8.74029	13.8938	6.13305	13.1222	16.9224	12.8349	11.6286	9.86973	4.68326	36.6454	17.6771	18.8011	12.674	8.02615	13.5916	no KO	assigned | (RefSeq) uncharacterized LOC106592460
MSTRG.73438	3.8	1.25854e-05	0.0100685	3.53	LOC106593599	106593599	uncharacterized LOC106593599	1.68338	0	0	13.9215	9.00233	9.83417	1.06267	0.939783	0	6.41749	6.37258	2.67848	0	1.97922	1.07998	3.25543	1.55744	6.12543	5.36393	0	0	6.91512	5.39851	1.24332	no KO	assigned | (RefSeq) uncharacterized LOC106593599
MSTRG.74440	1.52	0.00072584	0.0924404	1.76	LOC106594099	106594099	E3 ubiquitin/ISG15 ligase TRIM25-like	0.80773	1.23835	0.96281	1.49772	3.05121	2.48493	1.95385	0.868692	0.97734	2.66852	2.27328	1.16889	1.50895	0.851524	0.600534	3.58194	1.26864	1.40008	2.21752	0.893714	1.14289	4.50266	3.026	1.20098	no KO	assigned | (RefSeq) E3 ubiquitin/ISG15 ligase TRIM25-like
MSTRG.74519	0.44	0.000529722	0.0749128	6.78	as1la	101448004	Histone chaperone asf1-A	5.53923	13.7976	7.17284	2.18791	4.53088	2.35218	9.73582	8.94492	9.09666	6.07693	2.19914	8.91259	11.5945	8.85562	8.39878	4.3056	1.41565	0.026322	7.53543	11.0283	9.43456	5.87875	3.99377	9.8035	K10753	histone chaperone ASF1 | (RefSeq) as1la; Histone chaperone asf1-A
MSTRG.7462	2.32	4.93587e-06	0.00537179	1.26	LOC106595461	106595461	putative RNA exonuclease NEF-sp	1.03078	0.728288	0	1.86413	1.70867	1.97848	1.29964	0	1.85993	2.95685	2.58085	1.44673	0	0	0	1.35117	1.98063	1.05986	0.049628	0	0	2.33608	1.71807	4.20755	K09228	KRAB domain-containing zinc finger protein | (RefSeq) putative RNA exonuclease NEF-sp
MSTRG.74886	1.63	0.000270223	0.0530323	1.4	LOC106594322	106594322	TRAF3-interacting protein 1-like	0.598929	0.31962	0.919225	1.1562	2.58085	2.65516	1.18273	0.514739	1.01222	2.79571	1.6133	1.00763	0.489725	0.682448	0.597722	3.09743	1.01718	0.75868	0.784771	1.12971	1.13206	4.29263	2.57787	0.60273	no KO	assigned | (RefSeq) TRAF3-interacting protein 1-like
MSTRG.7575	1.6	0.000857167	0.0982714	1.07	LOC106596196	106596196	macrophage mannose receptor 1-like	0.066206	0.152891	0.011758	2.17856	1.21053	0.92041	0.25837	0.771904	0.666924	1.6312	2.06816	1.86801	0.064049	0.166064	2.06075	2.09417	1.21027	1.41866	1.97097	0.907429	0.833273	0.92562	1.30445	0.96746	K06560	mannose receptor, C type | (RefSeq) macrophage mannose receptor 1-like
MSTRG.75883	1.21	0.000444604	0.0686785	8.02	LOC106594878	106594878	guanine nucleotide-binding protein subunit alpha-13-like	7.82577	8.4565	5.13493	10.1012	7.94601	8.4262	6.53415	8.48113	8.40197	8.84258	9.47099	7.40458	5.37261	5.10396	8.12804	10.328	6.68324	11.4634	8.60618	7.21471	7.72809	9.71021	9.2263	5.85043	K04639	guanine nucleotide-binding protein subunit alpha-13 | (RefSeq) guanine nucleotide-binding pro
MSTRG.76363	1.63	5.16672e-05	0.0240496	2.24	LOC106595160	106595160	E3 ubiquitin/ISG15 ligase TRIM25-like	1.40735	1.53734	0.950471	2.59534	1.4217	2.23466	2.68195	0.879818	2.09656	5.58848	2.37494	2.20705	0.145711	1.01537	1.28079	6.10946	2.12972	1.57892	1.62322	1.93256	1.82865	4.64673	4.70549	0.699473
MSTRG.76750	0.7	0.000572986	0.0775085	2.14	LOC106595400	106595400	protein NLRC3-like	3.13323	3.48171	1.88544	2.17847	0.981963	0.965199	2.24844	2.52179	2.79124	2.11731	0.712756	2.48782	0.525357	2.71381	3.02592	2.46129	0.529398	0.775652	3.09661	3.89242	3.30562	2.22959	2.47812	0.72192	no KO	assigned | (RefSeq) protein NLRC3-like
MSTRG.76780	2.66	0.000559643	0.0761337	3.36	LOC106595414	106595414	uncharacterized LOC106595414	0.539865	0.623288	0.477166	6.57392	12.7994	6.10517	0	0.71795	7.16064	5.34105	1.59998	2.02404	0.188558	0.0737605	5.37398	7.94563	0.64872	8.86724	2.12526	1.00604	0.396916	4.65169	5.23186	0.235038	no KO	assigned | (RefSeq) uncharacterized LOC106595414
MSTRG.77096	2.6	0.000168911	0.0416932	3.76	LOC106595579	106595579	radical S-adenosyl methionine domain-containing protein 2	0.33657	2.39482	1.05928	7.69026	7.83083	2.00261	2.60975	1.12902	0.412545	11.3694	6.54214	2.44678	2.35071	0.52952	0.689711	8.64579	2.5706	7.59611	2.75379	1.55195	2.22739	11.6877	1.57072	2.16014	K15045	radical S-adenosyl methionine domain-containing protein 2 | (RefSeq) radical S-adenosyl methi
MSTRG.77511	1.64	0.000804963	0.095412	1.58	LOC106595825	106595825	tripartite motif-containing protein 16-like	1.59564	1.93515	0.585539	2.17764	1.43832	1.74143	0.105256	1.13258	0.63779	4.52177	1.68302	1.12538	0.912745	0.850133	1.35053	2.82145	1.51323	2.44509	0.120405	0.344731	2.42977	2.95505	2.23151	1.33277	no KO	assigned | (RefSeq) TRI16; tripartite motif-containing protein 16-like
MSTRG.77589	0.55	2.8551e-05	0.0166731	3.15	LOC106595876	106595876	protein NLRC3-like	4.82576	4.34718	2.318	2.15032	1.38027	1.03211	5.1193	3.92794	5.11836	1.62361	0.846279	0.600051	0.61649	2.34379	5.25628	4.77986	1.87947	1.23747	7.69832	5.44462	5.57996	1.15708	5.38744	0.895045	no KO	assigned | (RefSeq) protein NLRC3-like
MSTRG.78002	0.58	0.000694237	0.0888883	4.71	LOC106596146	106596146	ferritin, middle subunit-like	1.85265	9.19643	10.1816	1.7602	2.33838	1.80486	6.33371	4.57713	7.05417	2.92572	3.66268	4.10735	8.1753	5.66054	7.6827	5.12973	4.90489	2.4514	3.03415	6.15118	5.16556	3.8988	1.96102	2.97574	K00522	ferritin heavy chain [EC:1.16.3.2] | (RefSeq) ferritin, middle subunit-like
MSTRG.78736	0.24	6.38796e-07	0.00169941	2.03	LOC106596610	106596610	phosphatase and actin regulator 3-like	4.17162	3.33144	7.98752	0	0	0	6.09201	3.87261	7.90398	0	0	0	0	2.70734	0	0	0	0	2.53628	5.03941	5.01802	0	0	0	no KO	assigned | (RefSeq) phosphatase and actin regulator 3-like
MSTRG.78856	3.94	1.26155e-05	0.0100685	3.32	LOC106596688	106596688	uncharacterized LOC106596688	0	0	0	5.42191	10.3743	6.83353	0.476545	0	2.70189	2.5775	1.07842	0.838506	0.352113	0	1.63234	7.57824	2.47885	6.56686	0.492679	0	0.240413	4.9319	25.1458	0	no KO	assigned | (RefSeq) uncharacterized LOC106596688
MSTRG.79075	1.94	7.37358e-05	0.0285494	11.93	LOC106596867	106596867	uncharacterized LOC106596867	5.55816	9.7396	8.55029	13.4139	12.8969	8.72124	12.1574	6.10355	4.48527	27.8179	19.1274	16.1544	4.40639	5.04762	6.41573	27.7645	10.2923	16.391	11.8468	7.68322	11.2437	21.2038	13.196	6.07181	no KO	assigned | (RefSeq) uncharacterized LOC106596867
MSTRG.79246	5.23	0.000101039	0.0338619	19.61	LOC106597012	106597012	Ig kappa chain V-IV region JI-like	0.784414	2.36366	7.38051	37.5052	30.3216	20.2984	3.48248	5.1386	1.86008	10.0366	8.02031	10.2555	0.950558	27.5456	1.94635	26.2687	5.00037	148.535	10.617	2.6627	1.98145	53.2745	38.247	16.2493
MSTRG.79503	0.75	0.000504465	0.0727615	24.24	LOC106597250	106597250	uncharacterized LOC106597250	23.8493	31.6724	37.2512	17.3869	18.7848	20.6656	28.1142	23.3598	34.8211	27.4648	20.4492	19.1348	31.6596	21.1545	32.9054	20.6697	23.0808	18.9817	19.9483	21.946	28.6727	20.3399	15.6398	23.7055	no KO	assigned | (RefSeq) uncharacterized LOC106597250
MSTRG.79534	1.27	0.00037921	0.0647117	1.26	LOC106597277	106597277	TBC1 domain family member 17-like	1.41964	0.784718	0.763516	1.56893	1.41298	1.11565	1.1446	0.943735	1.51167	1.6898	0.955755	1.75255	0.361996	1.00813	0.936102	2.11218	0.879215	2.40174	1.60754	1.08916	0.569711	1.70182	1.68042	0.853185	no KO	assigned | (RefSeq) TBC1 domain family member 17-like
MSTRG.79755	1.92	0.000787004	0.0942162	5.01	LOC106597485	106597485	uncharacterized LOC106597485	4.57286	5.25585	1.28905	5.50384	3.10442	7.61921	3.48991	0	4.66278	7.86231	5.91032	6.67291	0.691725	4.79841	4.52114	7.75758	9.21114	5.9876	3.87568	2.71805	6.06399	6.79022	6.10943	5.82129	no KO	assigned | (RefSeq) uncharacterized LOC106597485
MSTRG.82076	0.71	0.000291544	0.0549627	1.33	LOC106598944	106598944	cullin-associated NEDD8-dissociated protein 1 pseudogene	1.48611	3.15393	1.43339	0.535572	0.456005	0.4787	1.26666	1.78851	0.982111	1.41921	1.10638	1.49331	2.81611	1.70993	1.28584	0.899256	1.01529	0.79189	1.52925	1.40455	1.72079	0.767194	0.844161	1.57734
MSTRG.83676	1.6	0.000134517	0.0388487	1.56	LOC106599712	106599712	E3 ubiquitin/ISG15 ligase TRIM25-like	0.718557	1.28797	0.506043	2.5938	3.25178	2.39965	1.50175	0.363892	1.21163	2.54951	1.75199	1.11345	0.375012	0.397197	0.873841	3.25502	1.3626	0.773345	1.39598	1.51958	1.47942	3.31451	3.20863	0.334995	no KO	assigned | (RefSeq) E3 ubiquitin/ISG15 ligase TRIM25-like
MSTRG.83953	3.81	5.73701e-06	0.00572339	3.64	LOC106599799	106599799	uncharacterized LOC106599799	0.109162	0.215335	0.596544	10.3462	10.4054	4.57112	0.431497	0.477708	3.97318	12.2084	3.79127	1.16473	1.22025	0.140521	2.90273	3.22735	10.4155	2.60341	0.102788	0.55111	0.409154	5.32578	8.52709	3.72189	no KO	assigned | (RefSeq) uncharacterized LOC106599799
MSTRG.8443	0.81	0.000419849	0.0681148	1.23	LOC106599727	106599727	PH domain leucine-rich repeat-containing protein phosphatase 1-like	1.28582	1.67247	1.06851	0.875753	1.23202	0.690747	1.73235	2.09656	1.36886	0.940472	1.1451	1.04806	1.22391	1.30372	1.51256	1.2536	0.736031	0.95232	1.09089	1.6721	1.5274	1.41735	0.648481	1.01701	K16340	PH domain and leucine-rich repeat-containing protein phosphatase [EC:3.1.3.16] | (RefSeq) PH
MSTRG.8667	1.44	0.000869125	0.0982714	8.24	LOC106600195	106600195	uncharacterized LOC106600195	7.46184	6.62338	4.9285	10.4464	8.04167	10.0211	9.72396	4.14873	8.58129	12.1988	10.6964	6.37704	4.80453	6.7571	7.38981	12.8204	8.14248	7.54568	3.42881	9.60885	6.7739	14.4749	10.966	5.76869	no KO	assigned | (RefSeq) uncharacterized LOC106600195
MSTRG.9464	1.98	8.34272e-05	0.0298134	2.39	dhx58	100195148	DEXH (Asp-Glu-X-His) box polypeptide 58	2.53461	1.00056	0.248481	3.5666	3.01146	3.62288	3.52878	1.29659	1.14735	6.64136	3.09514	2.60212	0.609152	1.22082	1.18135	4.51549	1.64712	2.77112	0.169102	1.65881	1.11741	6.41291	2.88107	0.816561	K12649	ATP-dependent RNA helicase DHX58 [EC:3.6.3.14] | (RefSeq) dhx58; DEXH (Asp-Glu-X-His) box pol
MSTRG.9474	1.21	0.000467862	0.0700126	23.77	LOC106601016	106601016	2',3'-cyclic-nucleotide 3'-phosphodiesterase-like	27.0467	26.3428	15.3702	27.5168	23.7603	29.3863	21.3375	18.746	24.8032	24.1753	19.8377	18.2639	12.1759	21.3386	21.9654	45.6857	20.4754	26.841	27.9286	20.2983	22.0851	24.1407	31.7815	19.2104	K01121	2',3'-cyclic-nucleotide 3'-phosphodiesterase [EC:3.1.4.37] | (RefSeq) 2',3'-cyclic-nucleotide
MSTRG.9960	1.51	0.000431848	0.0681148	8.61	LOC106601465	106601465	cytohesin-3-like	6.50369	7.27088	5.92585	8.71057	14.9349	10.5805	6.32406	4.21538	8.88818	6.78249	8.17878	10.302	3.80508	4.1587	5.66463	21.0623	7.67364	10.1563	12.5443	6.60645	8.97676	6.89704	14.6	5.97419	K18441	cytohesin | (RefSeq) cytohesin-3-like
